# Supplementary material for: The PARN Deadenylase Targets a Discrete Set of mRNAs for Decay and Regulates Cell Motility in Mouse Myoblasts
Source: PLoS Genet. 2012 Aug 30;8(8):e1002901. doi: 10.1371/journal.pgen.1002901 (PMC3431312; doi:10.1371/journal.pgen.1002901)
Supplement: Dataset S1 — Half-lives of mRNAs in PARN KD and CTRL cells. A: Half-lives of mRNAs in PARN KD cells. B: Comparison of half-lives in CTRL and PARN KD cells. GEO Accession: GSE35944. (XLSX) [file pgen.1002901.s001.xls]

## Sheet: Half-lives in PARN KD
Dataset S1A: Half-lives of mRNAs in PARN KD cells (min)
Gene_id	Gene_sym	Transcript_id	PARN.HL(1)	PARN.P.value(1)	PARN.Confidence Interval(1)	PARN.HL(2)	PARN.P.value(2)	PARN.Confidence Interval(2)	PARN.HL(3)	PARN.P.value(3)	PARN.Confidence Interval(3)	PARN.HL(mean)
11350	Abl1	10471201	179.769	0.0103121	[104,357]	102.885	0.00385455	[63,170]	58.8467	0.0639586	[10,193]	114
11352	Abl2	10350823	114.98	0.00305556	[73,185]	54.126	0.0182813	[21,127]	81.597	0.0202404	[33,191]	83.6667
11482	Acvrl1	10426999	265.76	0.0143581	[144,654]	189.1	0.0396446	[72,782]	250.341	0.0111083	[141,561]	235
11541	Adora2b	10376832	171.432	0.0083806	[96,342]	164.162	0.0407269	[58,664]	232.269	0.0128439	[126,542]	189
11655	Alas1	10596454	119.505	0.0290107	[46,329]	82.3704	0.0106271	[39,168]	129.617	0.0099718	[69,261]	110.667
11692	Gfer	10448700	166.592	0.00658568	[100,306]	138.422	0.0106579	[71,291]	148.804	0.0401561	[51,573]	151.333
11792	Apex1	10414522	172.899	0.01774	[86,422]	163.203	0.0245578	[71,470]	141.442	0.0159084	[67,335]	159
11799	Birc5	10382998	400.903	0.0144632	[227,1026]	278.65	0.0132172	[153,676]	153.102	0.0802304	[33,1172]	277.667
11852	Rhob	10399360	65.5647	0.00273928	[42,101]	40.6943	0.000921662	[29,56]	44.8824	0.00395824	[27,72]	50.6667
11854	Rhod	10464754	173.574	0.00286379	[116,276]	167.89	0.00317422	[109,274]	128.234	0.0275589	[49,372]	156.667
11865	Arntl	10556463	167.624	0.00100793	[122,237]	120.901	0.00724424	[66,229]	93.927	0.0267737	[32,256]	127.667
11910	Atf3	10361091	141.478	0.0207887	[63,361]	153.359	0.0059681	[91,280]	149.587	0.014247	[73,345]	148
11911	Atf4	10425364	102.733	0.0405015	[34,308]	63.7511	0.0144389	[28,140]	79.2654	0.0095846	[39,157]	82
11941	Atp2b2	10546977	291.108	0.0147969	[160,719]	278.206	0.0135035	[152,679]	333.668	0.129803	[96,Inf]	301
12005	Axin1	10442954	164.719	0.0168742	[87,371]	90.9023	0.00603634	[50,164]	72.2673	0.0255327	[25,183]	109.333
12012	Baat	10512895	349.366	0.00932131	[207,761]	335.16	0.0077848	[203,693]	401.378	0.0355741	[191,1996]	361.667
12013	Bach1	10436734	88.5669	0.00271905	[55,141]	72.1347	0.00626669	[38,131]	27.5836	0.0690525	[5,86]	63
12048	Bcl2l1	10488655	184.357	0.00766613	[109,350]	106.157	0.0112492	[52,220]	105.997	0.0321692	[36,316]	132
12064	Bdnf	10474399	199.614	0.00281801	[132,324]	117.088	0.0174088	[51,280]	150.433	0.0377904	[54,544]	155.667
12075	Bfsp1	10488185	247.154	0.00664438	[151,475]	186.509	0.0133364	[97,429]	463.317	0.302256	[80,Inf]	299
12116	Bhmt	10411142	642.122	0.0101935	[387,1519]	382.057	0.0114157	[222,894]	368.222	0.158107	[103,Inf]	464
12122	Bid	10547531	151.478	0.00424585	[93,260]	107.969	0.0108575	[55,218]	102.476	0.0439792	[32,339]	120.333
12183	Bpgm	10537179	227.556	0.0305396	[105,766]	136.705	0.00936306	[73,276]	126.434	0.0165218	[57,300]	163.667
12189	Brca1	10391461	156.31	0.00789303	[89,300]	142.306	0.0148827	[69,328]	70.3145	0.10961	[5,347]	122.667
12193	Zfp36l2	10453272	114.789	0.00421367	[70,193]	89.1368	0.00753769	[47,167]	87.8899	0.0187634	[37,201]	97.3333
12224	Klf5	10416777	137.245	0.00154304	[96,201]	59.6765	0.00984957	[29,119]	85.4965	0.0159837	[37,192]	94
12226	Btg1	10365971	61.1676	0.0104707	[28,119]	40.1997	0.0311637	[15,99]	76.9447	0.00724708	[45,133]	59.3333
12234	Btrc	10463486	158.569	0.00915751	[88,315]	96.3328	0.0418556	[25,317]	147.1	0.0094131	[80,298]	134
12316	Aspm	10350392	147.067	0.00495149	[89,258]	103.965	0.00585756	[58,187]	88.8108	0.0578545	[24,293]	113.333
12328	Caml	10405504	127.566	0.0155598	[63,281]	101.421	0.000361841	[78,132]	91.1656	0.013593	[42,194]	106.667
12351	Car4	10379866	340.964	0.101278	[117,Inf]	324.923	0.0133157	[181,805]	294.953	0.00669067	[180,582]	320.333
12363	Casp4	10582997	343.697	0.00240697	[237,557]	275.701	0.0105615	[157,614]	365.426	0.106339	[122,Inf]	328.333
12396	Cbfa2t2	10477543	127.779	0.00676191	[74,231]	98.2532	0.00473873	[57,169]	105.403	0.0510338	[35,354]	110.333
12396	Cbfa2t2	10521982	178.336	0.000247961	[143,226]	122.337	0.0139227	[58,272]	115.219	0.0643289	[25,546]	138.333
12416	Cbx2	10383055	67.2305	0.00894414	[33,131]	60.1491	0.0141554	[28,128]	60.1984	0.0153553	[26,132]	62.3333
12418	Cbx4	10393620	112.147	0.00209086	[74,172]	75.6365	0.016287	[33,168]	71.7419	0.0150894	[31,156]	86.6667
12428	Ccna2	10497831	265.669	0.00662383	[164,508]	117.71	0.0143645	[55,262]	112.051	0.0422921	[34,387]	165.333
12449	Ccnf	10448506	66.2915	0.00105067	[47,93]	51.2834	0.00341492	[32,82]	40.6375	0.0156777	[17,85]	52.6667
12457	Ccrn4l	10491915	164.901	0.00716691	[97,308]	99.5567	0.0147981	[47,216]	107.407	0.001031	[76,152]	124
12530	Cdc25a	10589420	52.3369	0.00561888	[29,92]	53.0788	0.0035509	[32,86]	60.3262	0.00203251	[40,91]	55
12569	Cdk5r1	10379482	143.183	0.0018801	[97,218]	114.117	0.0146228	[52,259]	116.828	0.0158337	[53,271]	124.667
12572	Cdk7	10411711	109.896	0.00577448	[63,195]	79.43	0.0140893	[36,169]	84.9759	0.0471459	[27,256]	91.3333
12581	Cdkn2d	10591517	127.579	0.000794421	[93,177]	97.8815	0.00413509	[59,164]	87.5289	0.0242454	[34,218]	104.667
12585	Cdr2	10567564	120.565	0.00797252	[67,226]	87.7809	0.00210461	[57,134]	70.3585	0.0151251	[31,149]	93
12608	Cebpb	10478890	143.694	0.00224195	[96,223]	110.02	0.0125301	[54,233]	75.1904	0.0342677	[22,216]	109.667
12611	Cebpg	10562416	114.391	0.0103389	[59,229]	103.476	0.00502962	[61,179]	55.9135	0.061497	[10,175]	91
12617	Cenpc1	10530892	138.376	0.000489844	[106,184]	105.374	0.0135005	[49,230]	79.791	0.0601457	[17,283]	107.667
12747	Clk1	10354816	23.8212	0.00390899	[14,40]	28.2077	0.00356211	[17,46]	15.1809	0.0374631	[4,46]	22.3333
12778	Cxcr7	10348451	192.115	0.0117006	[103,425]	232.256	0.00670164	[141,445]	173.949	0.0420128	[65,713]	199.333
12795	Plk3	10515399	140.72	0.00451369	[86,243]	108.867	0.00804472	[58,208]	103.088	0.00808266	[55,197]	117.667
12812	Coil	10380252	133.996	0.0083944	[73,261]	123.261	0.0318065	[43,383]	117.609	0.00745868	[63,224]	125
12843	Col1a2	10536220	245.343	0.0115296	[140,533]	130.738	0.00763086	[72,251]	117.255	0.0488997	[35,436]	164.333
12896	Cpt2	10514933	309.439	0.0127448	[177,716]	177.532	0.0088777	[99,362]	150.306	0.0428384	[56,551]	212.333
12913	Creb3	10504349	88.9884	0.0119044	[42,182]	82.4604	0.00793683	[43,156]	78.5697	0.00917265	[40,150]	83.3333
12914	Crebbp	10437330	244.582	0.00473065	[155,438]	140.27	0.0100196	[73,290]	133.88	0.0212466	[57,350]	173
12927	Bcar1	10581890	120.309	0.00380187	[77,194]	77.0317	0.00370494	[47,126]	75.2012	0.0214874	[29,181]	90.6667
12929	Crkl	10434003	164.256	0.00458708	[103,281]	104.129	0.00935813	[55,204]	77.2807	0.04646	[21,228]	115
12977	Csf1	10501164	138.29	0.00129292	[98,201]	65.8976	0.0120999	[31,134]	78.6673	0.0137768	[36,165]	94.3333
12988	Csk	10593966	261.665	0.00298911	[177,427]	133.16	0.00944182	[71,266]	126.224	0.0306891	[46,383]	173.667
13018	Ctcf	10574812	129.145	0.00716742	[73,238]	73.9596	0.0139791	[32,160]	60.1141	0.0491735	[14,174]	87.6667
13143	Dapk2	10586491	307.434	0.00372098	[205,523]	138.413	0.0511632	[40,613]	127.168	0.0144864	[60,290]	190.667
13163	Daxx	10444056	79.3431	0.0122774	[36,164]	57.4111	0.0147444	[24,126]	73.2883	0.0115532	[34,150]	69.6667
13170	Dbp	10553092	163.502	0.00256395	[108,261]	155.038	0.00253121	[103,245]	249.32	0.0785082	[83,5703]	189.333
13196	Ddef1	10428998	219.811	0.0170525	[117,531]	102.413	0.0157652	[46,232]	72.8828	0.0903415	[9,282]	131.667
13197	Gadd45a	10545130	92.3503	0.0101696	[46,183]	72.1898	0.0166515	[32,161]	97.5702	0.0473676	[26,342]	87.3333
13345	Twist2	10348632	167.617	0.00717306	[98,318]	105.641	0.00768722	[56,201]	118.58	0.00527669	[70,207]	131
13368	Dffb	10518957	253.469	0.000547804	[195,343]	160.116	0.0271707	[66,489]	185.05	0.0144639	[94,440]	199.333
13393	Dlx3	10380501	70.7755	0.00519649	[39,124]	59.3186	0.00923323	[29,117]	49.9155	0.0251751	[18,127]	60
13448	Dok1	10545623	68.2858	0.0139803	[30,146]	74.3667	0.00782289	[40,137]	70.8719	0.0141092	[32,151]	71
13480	Dpm1	10489936	99.0219	0.00643338	[54,180]	67.609	0.0113773	[31,139]	36.3074	0.0433984	[9,104]	67.6667
13548	Dyrk1a	10437136	98.4182	0.0147115	[45,211]	65.5343	0.00844433	[33,125]	45.451	0.0782445	[6,141]	69.6667
13557	E2f3	10408475	82.3276	0.00519481	[47,142]	56.5492	0.0287476	[22,143]	62.8276	0.0074345	[33,116]	67.3333
13560	E4f1	10448563	193.887	0.0114633	[106,421]	193.812	0.016702	[98,484]	99.3294	0.0548311	[22,367]	162.333
13603	Opn3	10360454	185.369	0.00717962	[108,359]	136.508	0.012337	[68,298]	104.033	0.058789	[22,410]	142
13618	Ednrb	10422164	271.69	0.010042	[156,598]	235.113	0.00953798	[134,502]	425.753	0.118325	[141,Inf]	311
13642	Efnb2	10576911	163.594	0.00293367	[109,259]	96.2714	0.00650307	[52,177]	68.6567	0.0646067	[12,232]	109.667
13649	Egfr	10374366	469.947	0.000590664	[363,645]	240.27	0.0137396	[129,579]	251.435	0.0689415	[88,3363]	320.333
13650	Rhbdf1	10384985	248.36	0.00499458	[157,447]	194.04	0.00580427	[117,359]	156.924	0.120373	[22,8596]	199.667
13666	Eif2ak3	10538939	174.357	0.000155762	[143,215]	116.094	0.00793419	[62,225]	111.378	0.00749165	[61,208]	133.667
13728	Mark2	10465649	167.701	0.00924032	[95,333]	152.412	0.00699703	[88,287]	86.3476	0.0305318	[28,241]	135.333
13728	Mark2	10465651	208.959	0.00216664	[143,327]	134.728	0.0102857	[69,280]	97.5573	0.0500395	[23,346]	147.333
13803	Enc1	10406817	119.605	0.0152071	[55,273]	72.0752	0.00790466	[38,135]	67.3644	0.0306453	[23,176]	86.3333
13824	Epb4.1l4a	10458052	115.45	0.00364706	[71,190]	71.8661	0.0168218	[29,165]	55.5922	0.0569682	[10,177]	81
13836	Epha2	10509965	170.417	0.00241425	[114,268]	104.578	0.0176969	[44,249]	102.469	0.0285121	[38,280]	125.667
13865	Nr2f1	10410766	266.604	0.000606474	[203,365]	144.417	0.0196797	[65,366]	198.95	0.00340258	[129,334]	203.333
13866	Erbb2	10380896	283.522	0.010588	[166,610]	195.276	0.00758721	[113,384]	147.214	0.0576802	[41,754]	208.667
13869	Erbb4	10355278	372.669	0.0121445	[214,895]	464.406	0.00829216	[284,1001]	412.077	0.144844	[124,Inf]	416.333
13972	Gnb1l	10434224	171.443	0.0021721	[116,266]	121.753	0.0073261	[67,230]	140.449	0.0270217	[57,408]	226.667
13972	Gnb1l	10434211	236.526	0.00522307	[150,424]	216.256	0.0114272	[119,483]	227.454	0.0270146	[105,751]	144.333
14013	Evi1	10497590	175.897	0.00655495	[103,332]	143.35	0.0156622	[68,340]	109.336	0.0456061	[33,378]	142.667
14042	Ext1	10428579	221.727	0.0058132	[139,400]	139.085	0.00663415	[79,261]	98.6609	0.0391279	[36,284]	153.333
14055	Ezh1	10391378	163.63	0.0078177	[92,320]	123.571	0.0145486	[58,280]	106.433	0.0529056	[27,389]	131.333
14082	Fadd	10569611	154.029	0.00759686	[87,296]	158.958	0.0111908	[83,343]	147.141	0.0163361	[70,355]	153.333
14148	Fdx1	10593483	205.753	0.0118393	[112,456]	170.535	0.00601554	[101,316]	197.159	0.0153322	[102,475]	191.333
14155	Fem1b	10594315	88.5731	0.00831364	[45,169]	73.7088	0.0082275	[37,141]	45.7368	0.0338371	[14,117]	69.6667
14200	Fhl2	10354247	118.067	9.13234e-05	[99,141]	78.3517	0.0113311	[36,159]	55.0336	0.0485177	[12,158]	83.6667
14219	Ctgf	10362201	69.2086	0.0139106	[33,138]	48.7896	0.00178251	[32,73]	40.9938	0.00318642	[25,66]	53
14234	Foxc2	10576051	34.6918	0.00486243	[20,60]	35.2969	0.00542897	[20,61]	35.0534	0.00651453	[19,63]	35
14238	Foxf2	10404404	134.945	0.000874531	[99,187]	98.0381	0.00464084	[57,168]	83.6733	0.0128045	[40,171]	105.667
14283	Fosl1	10460585	65.9688	0.00563266	[36,116]	52.8359	0.0108518	[24,107]	47.2661	0.0212227	[18,110]	55.3333
14284	Fosl2	10520862	131.73	0.00204322	[88,203]	70.4601	0.015902	[29,159]	48.5387	0.0507881	[11,149]	83.6667
14312	Brd2	10450126	149.682	0.0131928	[78,321]	103.69	0.00524706	[59,183]	68.5958	0.038387	[20,199]	107.667
14369	Fzd7	10346607	126.097	0.00131342	[89,182]	97.587	0.00388831	[59,162]	73.5563	0.00825441	[38,138]	99.3333
14388	Gab1	10579925	156.335	0.0164549	[77,367]	71.5856	0.0158048	[29,162]	112.586	0.0316617	[38,344]	113.667
14397	Gabra4	10530421	867.482	0.00467937	[576,1630]	812.022	0.211865	[245,Inf]	395.001	0.00754636	[242,820]	691.333
14455	Gas5	10351035	15.206	0.0168641	[7,35]	24.7606	0.0189656	[11,56]	12.866	0.0243332	[5,32]	17.6667
14461	Gata2	10539873	145.213	0.00647792	[84,270]	148.583	0.0166326	[71,356]	183.324	0.00848369	[105,366]	159
14462	Gata3	10479981	150.063	0.00299968	[96,245]	80.7193	0.0185883	[32,191]	68.0646	0.0361625	[19,190]	99.6667
14463	Gata4	10420747	159.67	0.00185518	[110,242]	133.491	0.00389844	[82,226]	80.9117	0.0383064	[22,238]	124.667
14538	Gcnt2	10404702	165.553	0.0159369	[83,387]	105.81	0.0376717	[33,350]	155.349	0.014229	[78,354]	142.333
14547	Gdap2	10494735	205.98	0.0205113	[105,530]	115.724	0.00895412	[60,230]	87.8027	0.00965117	[46,169]	136.667
14601	Ghrh	10489179	278.766	0.0311782	[132,1018]	354.713	0.00260778	[243,583]	343.466	0.0102205	[200,775]	325.667
14629	Gclc	10587266	214.37	0.00842187	[128,417]	106.843	0.00895593	[55,210]	59.2465	0.074398	[9,193]	126.667
14674	Gna13	10382243	190.607	0.00145535	[136,279]	132.441	0.00663232	[75,247]	90.7852	0.0244286	[35,232]	138
14739	S1pr2	10591412	167.329	0.00614717	[100,305]	92.5258	0.00934093	[46,184]	133.774	0.010171	[71,271]	131.333
14853	Gspt2	10600814	169.005	0.0179655	[82,417]	133.233	0.0208838	[57,346]	189.409	0.00903257	[107,387]	163.667
14894	Gtl3	10580875	387.402	0.00804031	[240,789]	217.982	0.0140395	[115,525]	145.638	0.0628281	[45,745]	250.333
15077	Hist2h3c1	10494402	72.0243	0.000598124	[54,95]	64.6733	0.000588615	[49,86]	43.8499	0.00114238	[32,61]	60.3333
15117	Has2	10428707	67.7383	0.0110773	[32,135]	32.7381	0.00653669	[18,59]	47.1888	0.0474598	[12,133]	49.3333
15200	Hbegf	10458340	74.4666	0.0186919	[28,175]	55.1924	0.0206093	[22,132]	48.9719	0.00888767	[25,94]	59.3333
15203	Heph	10600857	442.095	0.00869689	[268,962]	478.867	0.0119781	[279,1181]	444.422	0.0903034	[167,Inf]	455
15205	Hes1	10434925	28.8723	0.00714454	[16,53]	38.0471	0.013019	[19,76]	15.1889	0.0237513	[6,39]	27.3333
15213	Hey1	10497203	181.41	0.0129421	[95,408]	180.27	0.0134629	[94,413]	128.819	0.0198177	[56,325]	163.333
15247	Hiat1	10501676	176.53	0.0163498	[91,412]	109.631	0.0154876	[49,250]	111.49	0.055957	[34,424]	132.667
15270	H2afx	10584710	184.649	0.000653752	[140,250]	164.676	0.0224765	[74,453]	121.436	0.0186718	[54,295]	157
15277	Hk2	10545588	257.823	0.0146808	[143,604]	150.035	0.0106042	[78,318]	93.8102	0.0394923	[30,283]	167.333
15284	Hlx	10360834	68.9837	0.0125084	[31,140]	40.3349	0.00731452	[21,75]	34.3082	0.0237173	[12,85]	47.6667
15357	Hmgcr	10411332	173.189	0.00683185	[101,328]	103.678	0.0141869	[47,231]	76.033	0.0380614	[23,218]	117.667
15368	Hmox1	10572897	111.405	0.00174019	[75,166]	93.2046	0.00756346	[51,170]	71.3135	0.012599	[33,146]	91.6667
15369	Hmox2	10433292	165.787	0.00496401	[103,289]	81.5124	0.0101505	[39,163]	69.5421	0.0193612	[27,164]	106
15421	Hoxc12	10427272	537.861	0.00396886	[361,956]	289.547	0.0141202	[159,719]	286.248	0.0646402	[108,3561]	371.333
15438	Hoxd9	10472962	269.386	0.0124802	[150,633]	270.622	0.0124354	[150,637]	165.004	0.0644272	[46,1081]	235
15464	Hrc	10552919	233.856	0.0306337	[106,817]	262.45	0.00731916	[157,527]	227.341	0.0123852	[123,525]	241
15478	Hs3st3a1	10376956	102.131	0.0257918	[37,274]	112.046	0.00766399	[61,212]	128.184	0.007014	[73,237]	114
15500	Hsf2	10363195	101.936	0.00309353	[64,163]	71.5041	0.0112049	[34,146]	55.5599	0.0400701	[15,152]	76.6667
15511	Hspa1b	10450367	185.38	0.0155779	[95,439]	183.74	0.00500971	[113,329]	162.322	0.0357274	[63,573]	177
15557	Htr1f	10440302	208.21	0.0214544	[100,588]	255.545	0.0151456	[136,642]	279.726	0.00968044	[162,608]	248
15587	Hyal2	10588683	141.783	0.00748463	[79,272]	149.547	0.0174373	[71,365]	113.068	0.0154055	[53,254]	135
15902	Id2	10399691	62.4018	0.00127736	[43,89]	48.0265	0.00391901	[30,77]	33.8265	0.00678842	[18,60]	48
15937	Ier3	10444890	42.9988	0.0133361	[19,91]	39.3173	0.0145127	[19,82]	26.3437	0.0566523	[7,78]	36
15944	Irgm1	10385500	103.21	0.00799784	[55,194]	96.9068	0.00555199	[54,172]	39.5378	0.0321786	[11,110]	80
15977	Ifnb1	10514285	420.381	0.00832859	[256,895]	278.326	0.00239114	[191,447]	449.6	0.0874967	[172,Inf]	382.667
15982	Ifrd1	10400095	44.6124	0.000790539	[32,62]	38.909	0.00572494	[23,65]	34.0069	0.00308109	[21,54]	39.3333
16007	Cyr61	10502655	38.7454	0.00132802	[27,55]	38.7256	0.0116207	[21,71]	27.4226	0.00109952	[19,39]	35
16172	Il17ra	10541246	130.887	0.00972247	[74,249]	69.4938	0.0103032	[32,140]	60.2896	0.0240598	[21,150]	86.6667
16173	Il18	10585194	998.156	0.0114633	[604,2483]	335.502	0.0111247	[194,771]	351.98	0.237275	[66,Inf]	562
16190	Il4ra	10557326	113.654	0.000934644	[82,159]	86.8355	0.0123826	[40,182]	89.8691	0.0217262	[36,220]	97
16206	Lrig1	10546510	157.238	7.00636e-05	[134,186]	103.617	0.0065779	[57,191]	81.406	0.0318003	[26,225]	114
16319	Incenp	10465861	205.356	0.00635598	[127,374]	103.548	0.0020221	[68,158]	83.4123	0.054229	[18,292]	130.667
16329	Inpp1	10354521	232.842	0.00910215	[135,481]	174.215	0.0199672	[81,466]	175.999	0.016694	[87,434]	194.333
16334	Ins2	10569358	304.017	0.00907258	[179,653]	287.563	0.0846184	[96,Inf]	214.353	0.0148175	[112,521]	268.667
16362	Irf1	10376060	48.5183	0.00419254	[28,82]	34.5828	0.00545992	[19,60]	23.1037	0.0253554	[9,59]	35.6667
16418	Eif6	10488929	253.574	0.0319003	[119,892]	214.108	0.0082865	[124,435]	152.553	0.0169412	[73,370]	207
16450	Jag2	10442454	210.807	0.00127107	[153,306]	123.702	0.0126053	[62,265]	87.8899	0.0180119	[37,202]	141
16475	Jub	10419790	48.8253	0.0103766	[22,97]	50.9513	0.0128348	[25,103]	52.0016	0.00371981	[31,84]	50.6667
16476	Jun	10514466	56.0504	0.00916048	[27,109]	43.6669	0.0162698	[19,98]	35.9512	0.0284314	[12,95]	45.3333
16506	Kcnd1	10598448	258.655	0.00832411	[152,535]	314.821	0.0827943	[112,Inf]	206.688	0.0124205	[110,474]	260.333
16529	Kcnk5	10417798	172.176	0.00910106	[95,352]	127.331	0.0536751	[32,555]	138.264	0.00513829	[81,247]	145.667
16534	Kcnn4	10550877	174.261	0.000832296	[130,241]	159.952	0.00650654	[93,300]	139.747	0.00488363	[84,244]	158
16570	Kif3c	10394158	284.99	0.000658981	[217,393]	177.193	0.0140573	[90,415]	147.955	0.0674315	[39,873]	203.333
16576	Kif7	10564777	238.26	0.000769032	[179,331]	175.992	0.0169571	[85,442]	169.562	0.0107881	[90,363]	194.667
16588	Kin	10469145	115.44	0.00447469	[69,198]	81.7212	0.0152177	[34,183]	94.2708	0.0750137	[19,420]	97
16598	Klf2	10572800	77.6292	0.0147619	[32,171]	88.8152	0.0129805	[43,184]	58.2958	0.0185733	[23,137]	75
16600	Klf4	10513008	184.174	0.000358126	[145,239]	113.519	0.00370204	[70,189]	136.646	0.060806	[34,725]	145
16779	Lamb2	10588942	317.618	0.00992444	[188,688]	255.969	0.00941942	[147,548]	206.72	0.0897899	[59,5545]	260.333
16825	Ldb1	10468159	237.018	0.0180276	[127,584]	147.536	0.00664461	[87,271]	130.258	0.0605644	[40,559]	171.667
16835	Ldlr	10583732	229.915	0.00328819	[153,380]	104.484	0.0136178	[48,229]	76.5625	0.0671783	[14,283]	137
16876	Lhx9	10358272	285.827	0.00696657	[175,560]	236.156	0.0149314	[124,587]	378.493	0.055917	[159,4371]	300
16904	Gzmm	10364460	245.351	0.0182516	[125,665]	216.412	0.00960579	[122,458]	298.331	0.00698066	[181,596]	253
16924	Lnx1	10530666	613.938	0.049406	[287,6411]	454.261	0.0133668	[260,1167]	271.436	0.00972272	[156,591]	446.333
17068	Ly6d	10429520	267.695	0.0173428	[140,719]	333.123	0.0022647	[231,534]	378.166	0.011119	[219,886]	326.333
17125	Smad1	10579860	158.139	0.000351271	[124,205]	101.386	0.0125174	[48,216]	111.973	0.0499701	[29,420]	123.667
17127	Smad3	10594404	180.501	0.00486476	[115,310]	77.444	0.0140783	[33,169]	78.1799	0.0363494	[23,224]	112
17128	Smad4	10459705	181.464	0.0161604	[93,430]	116.667	0.0163417	[52,274]	117.74	0.033237	[45,343]	138.667
17131	Smad7	10456745	97.7115	0.0100739	[48,197]	55.8087	0.0274795	[19,151]	63.5218	0.0180325	[25,148]	72.6667
17134	Mafg	10393877	138.155	0.00905515	[75,274]	90.2637	0.0176839	[37,211]	99.6722	0.0469793	[27,350]	109.333
17134	Mafg	10393879	280.982	0.0160321	[153,704]	126.654	0.0100313	[65,261]	74.4408	0.105879	[6,378]	160.667
17135	Mafk	10526961	129.3	0.00288671	[83,206]	106.261	0.0130481	[49,232]	89.4816	0.0324899	[28,264]	108
17190	Mbd1	10456622	136.831	0.00869314	[75,265]	115.84	0.0181314	[50,279]	82.0963	0.0770541	[13,349]	111.667
17210	Mcl1	10494306	54.8958	0.00371181	[32,91]	44.2945	0.00629967	[26,76]	31.1165	0.0109359	[15,61]	43.3333
17289	Mertk	10475890	193.203	0.00449485	[121,338]	118.798	0.0154745	[53,275]	85.7453	0.08204	[11,354]	132.667
17300	Foxc1	10404407	154.637	0.0102976	[84,317]	96.1722	0.0373421	[28,316]	112.395	0.0165218	[51,259]	121
17308	Mgat1	10375537	138.461	0.000891178	[102,191]	103.484	0.0208208	[44,251]	87.3811	0.0124079	[41,183]	109.333
17330	Minpp1	10462504	143.882	0.011865	[74,308]	100.471	0.0170402	[43,234]	32.7214	0.0913373	[5,104]	92.3333
17423	Ndst2	10417950	150.793	0.00069862	[112,207]	100.293	0.00841492	[51,195]	100.17	0.0301442	[34,289]	117
17428	Mnt	10378497	211.993	0.00979336	[119,449]	144.484	0.0135568	[71,328]	106.742	0.057184	[24,437]	154.333
17684	Cited2	10361828	85.6684	0.000941684	[62,118]	64.9954	0.00163781	[44,95]	58.4997	0.0396448	[19,149]	69.6667
17688	Msh6	10447417	141.77	0.00132256	[102,203]	90.6712	0.00542134	[53,157]	85.0122	0.040306	[29,241]	106
17691	Snf1lk	10449741	81.8524	0.0104318	[40,162]	63.8065	0.0114188	[29,131]	68.3822	0.0157432	[29,152]	71.3333
17702	Msx2	10409314	177.422	0.0028954	[117,287]	232.598	0.00940314	[132,495]	129.987	0.0342649	[46,426]	180
17713	Grpel1	10521461	257.956	0.016004	[140,636]	181.129	0.0151926	[91,435]	109.62	0.103925	[11,985]	183
17714	Grpel2	10459236	80.7257	0.0125853	[37,166]	67.225	0.013989	[29,146]	40.1612	0.053374	[8,114]	62.6667
17716	ND1	10598029	122.785	0.0186534	[54,294]	115.203	0.011664	[57,244]	98.2837	0.0115638	[52,193]	112
17718	ND3	10598055	41.7562	0.00973317	[20,82]	43.2784	0.0231867	[20,97]	48.3521	0.0116775	[26,89]	44.3333
17765	Mtf2	10523905	102.506	0.015779	[45,230]	83.5986	0.0188144	[34,200]	58.8405	0.0894652	[7,197]	82
17769	Mthfr	10510270	255.693	0.00657528	[157,490]	163.048	0.00642095	[95,306]	145.222	0.0423254	[49,562]	188
17865	Mybl2	10478355	178.71	0.0110903	[101,365]	123.185	0.000847431	[90,171]	93.816	0.0625688	[22,324]	132
17869	Myc	10424400	25.9763	0.00307519	[16,41]	23.9386	0.00237638	[16,36]	18.9006	0.0047419	[11,32]	23
17877	Myf5	10372226	100.139	0.0277088	[36,274]	80.3331	0.016069	[34,180]	108.025	0.0171105	[49,250]	96
17927	Myod1	10553256	118.682	0.00461878	[72,202]	81.0011	0.00782003	[43,152]	64.1962	0.0208035	[25,150]	88
17937	Nab2	10373313	107.106	0.0292313	[42,281]	78.2243	0.0129268	[34,167]	75.1149	0.0209682	[29,178]	86.6667
17969	Ncf1	10534202	287.753	0.00741969	[175,575]	183.862	0.078368	[49,2017]	296.813	0.0128249	[165,717]	256.333
17973	Nck1	10596043	74.2863	0.0118673	[33,153]	58.6209	0.0104905	[28,117]	47.8808	0.0133597	[21,99]	60.3333
17979	Ncoa3	10478718	232.403	0.00274567	[157,376]	168.49	0.0152696	[83,403]	67.4283	0.102989	[5,305]	155.667
18003	Nedd9	10408850	75.707	0.00565676	[41,134]	50.3736	0.0112505	[25,100]	53.3423	0.0341583	[16,150]	59.6667
18030	Nfil3	10409278	72.741	0.00344205	[44,119]	52.9717	0.017795	[24,116]	50.4769	0.0283557	[16,134]	58.6667
18035	Nfkbia	10400405	86.4343	0.00247125	[55,135]	46.0318	0.0187111	[18,109]	28.2607	0.0578417	[6,91]	53.3333
18049	Ngf	10494817	61.1811	0.00382493	[35,102]	58.0389	0.00587807	[31,104]	36.6629	0.0271424	[12,96]	52
18091	Nkx2-5	10449292	204.349	0.0136158	[110,467]	220.605	0.0389529	[91,953]	178.301	0.00693435	[104,343]	201
18130	Ints6	10420694	86.0466	0.000851461	[62,120]	37.7328	0.0129496	[17,80]	32.6525	0.0470524	[8,90]	52.3333
18141	Nup50	10425905	96.7554	0.0148347	[44,206]	69.8307	0.00889729	[35,134]	82.8999	0.00320929	[52,132]	83.3333
18181	Nrf1	10536976	152.35	0.000695674	[114,207]	85.8956	0.0149152	[38,188]	60.2974	0.0281646	[21,157]	99.3333
18222	Numb	10401382	268.353	0.00260315	[183,434]	155.419	0.0122274	[79,344]	182.173	0.0481447	[66,850]	201.667
18226	Nup62	10552740	55.291	0.000755758	[40,75]	46.2047	0.00268953	[30,70]	44.6661	0.000992552	[32,62]	48.6667
18515	Pbx2	10444394	180.564	0.00628039	[108,334]	116.404	0.015866	[52,269]	84.7726	0.0368201	[24,254]	127.333
18516	Pbx3	10481857	184.929	0.00094659	[135,262]	122.537	0.00937027	[64,246]	80.0476	0.100963	[7,417]	129.333
18567	Pdcd2	10448055	122.365	0.00317308	[78,197]	103.025	0.0111397	[51,211]	104.638	0.0261969	[38,290]	110
18569	Pdcd4	10463997	168.624	0.0148783	[86,390]	162.065	0.00962629	[87,337]	182.925	0.0805391	[55,1795]	171.333
18632	Pex11b	10494460	113.026	0.00273952	[72,179]	103.731	0.00508924	[60,181]	82.3638	0.00924942	[41,161]	99.6667
18639	Pfkfb1	10602385	216.195	0.0166507	[112,538]	146.567	0.010124	[78,301]	146.642	0.0389146	[56,504]	170
18712	Pim1	10443527	142.954	0.00286917	[93,229]	104.622	0.006727	[57,193]	108.254	0.0129367	[51,234]	118.667
18741	Pitx2	10495976	107.379	0.00477092	[63,186]	87.4047	0.0132878	[40,187]	79.2008	0.0196577	[31,188]	91
18753	Prkcd	10418410	215.618	0.0012431	[157,312]	125.056	0.0225639	[51,332]	109.79	0.0124456	[53,233]	150.333
18817	Plk1	10557156	150.288	0.00871505	[84,293]	162.949	0.00424722	[101,281]	85.2516	0.035997	[28,243]	132.667
18854	Pml	10594053	267.012	0.0144442	[149,631]	158.45	0.0080487	[89,311]	79.9132	0.0957234	[7,413]	168.333
19016	Pparg	10540897	206.069	0.00473435	[129,368]	141.421	0.0123242	[71,309]	109.689	0.0758226	[20,567]	152.333
19053	Ppp2cb	10571266	503.957	0.0455436	[242,3146]	163.956	0.012772	[84,369]	199.338	0.0135163	[106,459]	289
19120	Prm3	10437677	145.877	0.0697043	[37,889]	166.719	0.00811507	[94,330]	221.763	0.0127511	[119,517]	178.333
19158	Cyth2	10563390	152.376	0.00278693	[100,244]	96.8491	0.00353149	[59,160]	94.308	0.0224681	[37,240]	114.333
19294	Pvrl2	10560644	210.661	0.00916171	[120,438]	291.426	0.00263418	[198,478]	193.784	0.0574978	[64,1244]	232
19302	Pex2	10497173	288.957	0.0028517	[196,476]	184.641	0.0146622	[94,441]	132.846	0.044098	[42,510]	202.333
19338	Rab33b	10491945	133.839	0.00134656	[94,194]	100.06	0.0213664	[39,256]	105.822	0.00270623	[68,167]	113.333
19339	Rab3a	10572485	291.39	0.00131139	[211,431]	243.256	0.00947348	[139,520]	500.077	0.0526486	[224,5972]	344.667
19355	Rad1	10423068	49.0367	0.0247372	[16,124]	68.9765	0.00255834	[43,108]	88.5178	0.00288797	[57,139]	69
19362	Rad51ap1	10548086	177.103	0.0023063	[119,278]	152.425	0.00428308	[94,264]	93.2366	0.0678455	[15,408]	140.667
19401	Rara	10381082	158.779	0.00148343	[113,232]	81.1191	0.0071188	[44,149]	81.2964	0.0258638	[29,209]	107
19647	Rbbp6	10557213	113.818	0.00300487	[72,182]	54.9788	0.0115821	[25,113]	42.8078	0.0925922	[4,151]	70.6667
19697	Rela	10460631	318.385	0.105944	[110,Inf]	137.663	0.00265904	[90,219]	164.325	0.00926043	[91,335]	206.667
19720	Trim27	10403903	146.322	0.00399167	[94,239]	102.562	0.00219808	[67,158]	69.8954	0.0326299	[23,190]	106.333
19727	Rfxank	10579181	214.535	0.010097	[120,461]	184.345	0.0125625	[97,418]	138.424	0.0326047	[50,455]	179
19822	Rnf4	10521174	184.67	0.0109311	[104,380]	134.213	0.0029859	[86,216]	105.103	0.0472235	[33,349]	141.333
19952	Rpl32-ps	10498651	332.064	0.00815203	[202,679]	331.43	0.199524	[67,Inf]	262.377	0.0132241	[144,627]	308.333
20016	Rpo1-1	10451238	118.789	0.00373608	[75,194]	85.7895	0.00665643	[47,155]	66.0356	0.036939	[19,191]	90.3333
20022	Polr2j	10526482	178.267	0.0110831	[96,385]	152.149	0.00989111	[82,312]	122.298	0.0622782	[31,556]	150.667
20170	Hps6	10463515	112.961	0.010146	[57,230]	100.705	0.0171458	[44,235]	90.9105	0.0278073	[32,251]	101.667
20196	S100a13	10493789	295.316	0.0099487	[174,629]	315.465	0.011364	[180,732]	161.383	0.101077	[29,3947]	257
20238	Atxn1	10408937	347.492	1.41972e-05	[313,389]	138.406	0.0170641	[63,335]	113.742	0.0888008	[20,671]	199.667
20352	Sema4b	10554375	147.209	0.0034856	[96,238]	81.3888	0.0062854	[44,148]	83.6984	0.0307044	[29,224]	104
20353	Sema4c	10353899	91.0011	0.00063162	[67,123]	64.0129	0.0070389	[35,115]	54.6275	0.0139974	[24,114]	70
20355	Sema4f	10545608	166.128	0.000199602	[135,207]	164.402	0.0106819	[87,352]	128.775	0.00784225	[72,243]	153
20361	Sema7a	10585778	116.811	0.0022167	[78,179]	69.108	0.00506613	[39,120]	75.2911	0.0343234	[24,207]	87
20439	Siah2	10498332	93.1471	0.00173053	[62,139]	73.8832	0.0046493	[43,126]	74.8247	0.0148116	[34,161]	80.6667
20454	St3gal5	10539080	228.726	0.00829518	[135,459]	155.17	0.0159297	[75,372]	94.0603	0.0546947	[23,339]	159.333
20460	Stil	10507112	83.0166	0.00326083	[51,134]	48.9925	0.0103689	[23,99]	40.7078	0.0330514	[12,115]	57.6667
20466	Sin3a	10585625	134.638	0.00653293	[78,244]	72.3296	0.0106097	[34,145]	51.7344	0.0562968	[10,168]	86.3333
20467	Sin3b	10572838	207.98	0.00248405	[141,330]	142.749	0.0188125	[64,363]	116.284	0.0170149	[51,275]	155.667
20471	Six1	10400967	76.3752	0.00664455	[41,138]	56.4882	0.00748778	[29,106]	46.2954	0.0614563	[9,142]	59.3333
20472	Six2	10453394	423.777	0.14128	[137,Inf]	349.438	0.0119423	[200,834]	361.793	0.0131561	[205,893]	378.333
20492	Slbp	10529299	163.816	0.0206956	[79,410]	140.158	0.00987214	[74,289]	108.705	0.0200754	[48,258]	137.667
20515	Slc20a1	10475990	172.722	0.000532208	[132,232]	123.686	0.00684788	[69,232]	90.1247	0.0304188	[32,244]	129
20523	Slc25a14	10599537	281.074	0.0107124	[162,618]	222.183	0.0137299	[118,530]	143.055	0.00707772	[82,269]	215.333
20525	Slc2a1	10507594	245.572	0.0393175	[109,997]	191.965	0.00604651	[116,356]	158.478	0.00740179	[92,301]	198.667
20598	Smpd2	10368806	276.541	0.00983003	[164,576]	253.306	0.0151181	[135,638]	185.223	0.0484155	[68,867]	238.333
20620	Plk2	10407126	30.1911	0.00113444	[21,43]	32.7702	0.00563673	[20,53]	26.0129	0.000643656	[19,35]	29.6667
20768	Sephs2	10568221	233.27	0.00451781	[148,413]	157.125	0.0040525	[97,270]	127.486	0.0382295	[43,438]	172.333
20775	Sqle	10424349	151.679	0.0185494	[77,345]	91.6837	0.00143557	[63,133]	79.4961	0.0110201	[39,156]	107.667
20841	Zfp143	10556246	71.9767	0.0129602	[33,150]	66.1764	0.00809632	[34,125]	47.1913	0.049375	[10,129]	61.6667
20845	Star	10571054	382.013	0.0112438	[222,898]	209.504	0.00850109	[120,429]	529.895	0.156933	[167,Inf]	374
20878	Aurka	10490104	107.21	0.00769057	[58,202]	85.588	0.00199527	[56,130]	72.5554	0.00780611	[38,134]	88.6667
20893	Bhlhb2	10540472	45.8422	0.00306827	[28,74]	39.0543	0.00506558	[23,66]	21.6128	0.0337298	[7,59]	35.6667
20935	Surf6	10481122	135.415	0.000583966	[102,182]	93.0937	0.00932931	[46,185]	82.0056	0.0491575	[19,268]	103.333
20937	Suv39h1	10603431	161.911	0.00207813	[110,249]	118.598	0.00487089	[71,205]	110.618	0.025659	[48,277]	130.667
21341	Taf1c	10582129	237.181	0.000831382	[178,331]	151.258	0.015629	[73,359]	155.109	0.00435867	[96,268]	181
21357	Tarbp2	10427255	281.245	0.00176874	[200,429]	160.793	0.00958584	[87,332]	175.866	0.0396176	[66,700]	206
21376	Tbrg1	10592342	290.344	0.00508337	[186,528]	158.298	0.0124634	[82,349]	146.317	0.043212	[51,562]	198
21380	Tbx1	10438347	179.857	0.0363001	[75,616]	128.011	0.0117799	[64,275]	151.932	0.0103047	[81,317]	153.333
21384	Tbx15	10494672	115.753	0.00437085	[69,197]	87.8214	0.0125181	[41,186]	73.8799	0.0293185	[24,204]	92.6667
21425	Tcfeb	10445729	389.182	0.0096615	[232,864]	116.655	0.0160812	[53,272]	176.258	0.0276913	[77,539]	227.333
21664	Phlda1	10366346	31.0322	0.026053	[10,82]	31.1512	0.00597557	[17,55]	33.9952	0.0156698	[14,74]	32
21665	Tdg	10564663	137.461	0.0127657	[70,295]	86.8598	0.00397727	[53,143]	78.4593	0.00603268	[43,140]	93.3333
21665	Tdg	10430871	126.231	0.00546746	[74,223]	85.7228	0.00359934	[53,139]	57.5424	0.0259069	[20,142]	87
21665	Tdg	10368883	120.921	0.00962522	[64,238]	81.1126	0.00367427	[50,132]	59.4539	0.0235045	[22,143]	90
21665	Tdg	10365230	124.012	0.00526615	[73,217]	80.9606	0.00473428	[47,139]	74.5113	0.0132375	[34,156]	100.667
21679	Tead4	10548146	289.96	0.00363719	[194,489]	127.146	0.0126202	[62,278]	98.3324	0.0771501	[15,480]	171.667
21682	Tec	10530536	263.675	0.0044886	[169,472]	176.448	0.016192	[87,435]	168.516	0.0362303	[65,601]	203
21685	Tef	10425601	215.532	0.00134451	[154,317]	145.607	0.0132495	[72,328]	86.5734	0.0433347	[23,288]	149.667
21750	Terf2	10581523	160.492	0.0140979	[83,358]	114.867	0.00678944	[63,214]	75.5011	0.0891745	[8,347]	117
21807	Tsc22d1	10416522	153.201	0.0182151	[73,373]	118.537	0.0172429	[52,285]	79.9861	0.0531439	[20,251]	117.333
21815	Tgif1	10452633	32.3549	0.0369311	[9,101]	29.314	0.00812193	[16,54]	36.4161	0.00362081	[22,59]	32.3333
21833	Thra	10390691	57.8475	0.00913121	[28,112]	49.8819	0.0106732	[23,101]	48.6474	0.0118244	[22,99]	52.3333
21847	Klf10	10428302	58.6683	0.0143212	[25,128]	52.2658	0.00974786	[26,103]	69.0408	0.0189744	[27,165]	60
21853	Timeless	10367179	175.806	0.0112499	[96,371]	204.76	0.00992235	[115,435]	119.861	0.0667284	[27,547]	167
21856	Timm44	10576857	256.321	0.000644648	[196,349]	130.804	0.00952192	[69,264]	80.4937	0.0689621	[14,313]	155.667
21929	Tnfaip3	10368144	38.5821	0.0170038	[16,88]	31.1035	0.0120692	[16,62]	25.7233	0.0125383	[12,54]	32
21930	Tnfaip6	10472050	293.28	0.0231381	[150,887]	431.526	0.00184991	[307,674]	965.754	0.0109896	[588,2349]	563.667
21938	Tnfrsf1b	10518300	135.105	0.00745644	[77,253]	81.6775	0.00910343	[40,160]	64.3971	0.0563379	[12,225]	93.6667
21945	Dedd	10351574	147.3	0.00324299	[94,242]	91.3394	0.0128372	[41,196]	78.9856	0.0338994	[24,225]	105.667
21950	Tnfsf9	10446229	149.321	0.0182327	[70,369]	105.79	0.0151129	[47,241]	84.8433	0.0159797	[36,191]	113.333
21975	Top3a	10386582	134.132	0.00506889	[81,234]	69.0057	0.0289094	[23,193]	103.268	0.0165722	[45,238]	102
21981	Ppp1r13b	10402730	116.321	0.011073	[58,241]	91.0057	0.00941186	[45,180]	80.1922	0.0212707	[31,195]	95.6667
22022	Tpst2	10524345	136.089	0.00363063	[86,225]	94.9793	0.0154624	[42,214]	96.2596	0.0131589	[46,203]	109
22026	Nr2c2	10540191	171.831	9.81853e-05	[145,206]	95.7657	0.0165731	[40,223]	58.4221	0.0495624	[14,168]	108.667
22030	Traf2	10480760	100.585	0.0018546	[67,152]	107.763	0.00908005	[56,213]	86.6214	0.0155596	[38,192]	98.6667
22032	Traf4	10388749	134.746	0.00130697	[97,192]	94.601	0.00685101	[54,168]	107.721	0.0114082	[56,216]	112.667
22033	Traf5	10361139	145.253	0.00165818	[101,216]	117.578	0.00942852	[62,232]	87.1909	0.0529966	[21,293]	116.667
22034	Traf6	10474112	126.049	0.000324585	[99,162]	66.9347	0.0204229	[25,164]	75.4146	0.0235174	[29,180]	89.3333
22036	Traip	10588767	156.143	0.0102784	[85,319]	167.69	0.00960621	[91,347]	103.683	0.0241636	[39,275]	142.667
22040	Trex1	10596960	245.286	0.0124014	[136,563]	157.596	0.0452636	[52,686]	161.392	0.0130855	[82,366]	188
22114	Tssk1	10434121	312.598	0.00844214	[186,659]	375.381	0.0854682	[138,Inf]	491.711	0.000582365	[380,675]	393.333
22156	Tuft1	10500011	112.129	0.000800747	[82,155]	79.4495	0.00778496	[41,150]	95.4216	0.0377751	[30,296]	95.3333
22224	Usp10	10575961	131.385	0.00159653	[92,192]	64.942	0.00608368	[35,116]	64.9124	0.0280877	[21,169]	87
22256	Ung	10524450	305.75	0.0095248	[184,632]	228.422	0.00538181	[141,422]	108.151	0.0505678	[27,414]	214
22278	Usf1	10351616	155.366	0.040772	[60,537]	147.06	0.0128495	[75,324]	98.3545	0.0156099	[43,224]	133.333
22289	Utx	10598798	112.833	0.00872493	[59,221]	82.0697	0.0132298	[39,171]	45.2953	0.0778557	[6,139]	80
22339	Vegfa	10451198	109.267	0.0120517	[56,221]	53.5217	0.0190846	[22,124]	44.2154	0.0566862	[9,149]	69
22379	Fmnl3	10432439	428.729	0.0105552	[256,967]	230.199	0.0138971	[123,555]	123.628	0.0901818	[20,881]	261
22390	Wee1	10556266	57.8949	0.0062737	[30,104]	30.5281	0.0127891	[14,64]	21.9881	0.0323226	[7,60]	37
22402	Wisp1	10424543	267.487	0.0106286	[155,580]	119.079	0.0148717	[55,268]	112.688	0.0691026	[25,489]	166.333
22433	Xbp1	10374035	69.317	0.00965582	[35,131]	62.5065	0.00011408	[52,75]	51.7259	0.0108404	[25,100]	61.3333
22590	Xpa	10512739	162.544	0.00982654	[89,335]	123.438	0.0160689	[56,290]	74.3615	0.0978936	[8,372]	120
22591	Xpc	10546349	271.796	0.00606472	[170,508]	165.873	0.0132	[85,376]	245.987	0.0495606	[96,1530]	228
22640	Zfp1	10575609	105.197	0.00338645	[65,172]	73.1836	0.0185785	[28,173]	68.9355	0.0479806	[16,214]	82.3333
22644	Rnf103	10539002	172.382	0.0041681	[109,294]	140.124	0.0170024	[64,341]	131.174	0.0125376	[66,282]	147.667
22652	Mkrn3	10564262	344.77	0.0632779	[137,5676]	437.622	0.0123368	[253,1077]	319.213	0.0100012	[186,709]	367.333
22670	Trim26	10445033	205.934	0.000642692	[156,282]	137.368	0.014416	[66,316]	99.6448	0.0598858	[22,410]	147.667
22682	Zfand5	10461991	73.6732	0.0149962	[31,156]	52.4706	0.0167023	[22,120]	48.932	0.0640378	[9,154]	58.3333
22689	Zfp27	10561787	161.509	0.00685874	[94,304]	122.406	0.0447044	[36,461]	140.791	0.011114	[72,301]	141.667
22690	Zfp28	10549854	248.161	0.00339205	[164,416]	169.344	0.00887978	[93,346]	128.174	0.0329561	[49,389]	181.667
22718	Zfp60	10551410	138.3	0.0170849	[63,335]	120.865	0.00926399	[62,242]	107.722	0.0537473	[27,416]	122.333
22722	Zfp64	10490028	196.028	0.00531069	[121,353]	147.024	0.00666524	[84,277]	137.829	0.0393065	[48,485]	160.333
22751	Zfp90	10575021	139.787	0.0162651	[66,330]	137.876	0.0101542	[73,283]	125.15	0.0314582	[45,389]	134.333
22764	Zfx	10605729	135.169	0.00775554	[75,257]	98.3006	0.0120556	[47,207]	55.9259	0.0641725	[10,193]	96.3333
22771	Zic1	10595695	173.635	0.00190019	[120,264]	161.445	0.0266587	[68,488]	204.421	0.000751715	[153,284]	179.667
23834	Cdc6	10381072	84.0994	0.00442936	[49,142]	83.2782	0.0418912	[27,258]	108.809	0.00488692	[65,187]	92
23849	Klf6	10403352	81.2045	0.00654126	[44,147]	50.0265	0.00567149	[27,89]	22.9508	0.0567074	[5,72]	51.3333
23856	Dido1	10490510	179.84	0.00126238	[129,262]	124.584	0.00912313	[66,247]	73.2782	0.0661665	[13,282]	126
23877	Fiz1	10559708	90.2609	0.00390798	[54,150]	82.8217	0.0118402	[41,166]	106.531	0.00297229	[68,170]	93.3333
23882	Gadd45g	10405211	17.464	0.00817534	[10,33]	24.126	0.00580319	[14,42]	15.496	0.00288028	[10,25]	18.6667
23886	Gdf15	10579331	118.939	0.0138382	[55,266]	95.1256	0.0244211	[36,251]	108.181	0.0151524	[49,245]	107.333
23894	Gtf2h2	10411646	238.891	0.0103042	[137,506]	70.781	0.0267246	[24,189]	107.067	0.0151658	[48,240]	139
23921	Sh2b2	10534585	200.667	0.00309257	[135,323]	157.108	0.00996013	[86,320]	117.416	0.0410713	[38,403]	158.333
23939	Mapk7	10386723	147.425	0.00319908	[95,241]	127.214	0.00747539	[70,244]	109.841	0.0281388	[41,310]	128
23954	Nek3	10577492	341.29	0.0109968	[197,786]	283.299	0.0459531	[118,1700]	231.341	0.0128266	[125,544]	285
24001	Tiam2	10441361	107.03	0.000987784	[76,151]	52.9462	0.00472197	[30,91]	47.2234	0.0196947	[18,108]	69
24030	Mrps12	10561513	203.942	0.00793177	[118,408]	217.431	0.00496018	[135,393]	86.017	0.0851766	[11,394]	169
24055	Sh3bp2	10521205	122.136	0.000665558	[90,167]	80.3784	0.0179869	[33,189]	64.918	0.0274745	[22,174]	89
24064	Spry2	10422227	79.7904	0.0052895	[44,141]	48.796	0.0107518	[23,98]	56.531	0.0455754	[13,167]	62
24069	Sufu	10463645	135.158	0.000678623	[101,184]	117.328	0.00860708	[62,231]	86.2577	0.0428843	[24,262]	112.667
24086	Tlk2	10381872	107.435	0.00602307	[61,191]	52.4476	0.018223	[21,122]	50.0323	0.0784948	[7,163]	69.6667
24100	Gpr175	10539907	359.766	0.0166583	[198,957]	264.053	0.00035668	[208,346]	198.828	0.00590573	[120,369]	274.333
24116	Whsc2	10529330	200.701	0.00133692	[145,292]	170.778	0.00676981	[99,326]	117.409	0.0612826	[27,500]	163
26381	Esrrg	10352576	209.559	0.0167162	[109,515]	257.003	0.0149713	[138,640]	297.329	0.098246	[95,Inf]	254.667
26403	Map3k11	10460645	92.044	0.00480451	[53,158]	72.8204	0.0142977	[32,159]	79.9471	0.00674293	[43,146]	81.6667
26406	Map3k3	10382028	210.13	0.00345298	[137,353]	117.624	0.0171702	[51,281]	88.248	0.0444728	[24,292]	138.667
26447	Poli	10459655	165.007	0.0112817	[87,356]	123.868	0.0151717	[57,287]	165.432	0.0363665	[64,601]	151.333
26465	Zfp146	10561837	60.2348	0.00401107	[35,101]	55.4467	0.0107051	[28,108]	33.8701	0.0365974	[9,90]	49.6667
26563	Ror1	10506201	341.864	0.00330775	[230,580]	342.088	0.0136719	[191,855]	259.671	0.0465517	[106,1482]	314.667
26909	Exo1	10352048	91.9063	0.00139579	[63,134]	63.6381	0.00565232	[35,113]	44.8943	0.0228892	[16,110]	67
26939	Polr3e	10557035	203.138	0.00292488	[136,327]	133.232	0.0161053	[61,315]	113.854	0.0236531	[45,300]	150
26951	Zw10	10585129	163.787	0.0192238	[79,405]	120.689	0.0114826	[60,253]	77.3378	0.0191165	[31,183]	120.667
27060	Tcirg1	10464529	312.435	0.00841669	[190,636]	146.234	0.00708793	[82,280]	126.984	0.0264562	[51,353]	195
27204	Syn3	10371466	338.756	0.00747796	[207,691]	312.411	0.0854605	[109,Inf]	284.059	0.0102908	[163,630]	311.667
27214	Dbf4	10528077	153.957	0.00548567	[92,277]	135.241	0.0130931	[67,299]	66.1124	0.0796645	[10,241]	118.333
27275	Nufip1	10416510	113.027	0.000504686	[86,149]	89.0984	0.000579016	[67,119]	93.9393	0.00732803	[54,166]	98.6667
27280	Phlda3	10350146	164.123	0.0012266	[118,237]	107.3	0.00913871	[57,208]	86.7016	0.0158075	[38,193]	119.333
27406	Abcf3	10434396	203.876	0.0137945	[109,471]	180.634	0.0146048	[91,430]	146.092	0.0298758	[59,444]	177
27878	Tada1l	10351390	155.308	0.00136367	[110,226]	97.6382	0.00831849	[51,188]	90.6913	0.0412969	[27,277]	114.667
27886	Dgcr14	10438245	144.883	0.00412285	[91,244]	129.872	0.00105864	[93,184]	125.346	0.00841581	[68,245]	133.333
28019	Ing4	10541771	205.133	0.00307999	[136,337]	194.394	0.0119241	[103,438]	135.475	0.0159242	[64,320]	178
28081	D11Wsu99e	10392715	184.879	0.000862754	[137,258]	121.248	0.0124477	[59,262]	91.2009	0.0141841	[41,200]	132.333
29815	Bcar3	10495781	98.2401	0.000793418	[71,136]	79.7898	0.00526658	[44,140]	38.2208	0.073138	[6,118]	72
30059	Timm10	10473363	209.974	0.000376158	[166,273]	148.418	0.00681922	[85,278]	92.3788	0.0565241	[20,341]	150
30877	Gnl3	10418480	92.4712	0.00816023	[51,167]	54.1356	0.0045905	[32,91]	44.2662	0.0429619	[11,118]	63.3333
30931	Tor1a	10481525	279.695	0.00993933	[166,585]	197.752	0.00908078	[112,409]	154.832	0.0288572	[63,474]	211
30932	Zfp330	10579969	121.493	0.00919694	[66,233]	80.6423	0.00812202	[43,152]	87.5644	0.0736293	[15,356]	96.6667
30934	Tor1b	10471072	157.819	0.00574436	[94,285]	108.498	0.0141806	[52,236]	99.7629	0.041732	[33,312]	122
30945	Rnf19a	10428157	68.5305	0.00574254	[37,122]	49.6801	0.00879685	[26,93]	38.6862	0.0205458	[14,89]	52.6667
30946	Abt1	10408168	73.3826	0.00447863	[43,122]	87.6633	0.00140158	[60,127]	95.4404	0.00972745	[51,183]	85.3333
30947	Adat1	10581926	235.274	0.010048	[133,509]	176.192	0.0152573	[88,422]	169.232	0.0328317	[67,580]	193.333
30953	Schip1	10492522	71.5929	0.0154419	[30,156]	77.5619	0.0202544	[31,188]	106.13	0.0115235	[53,221]	85.3333
50721	Sirt6	10371256	248.492	0.00476422	[160,439]	161.111	0.00931924	[87,331]	111.874	0.0579617	[30,425]	173.667
50780	Rgs3	10505326	238.125	0.0125153	[132,543]	317.243	0.111223	[98,Inf]	173.385	0.0165	[84,431]	242.667
50788	Fbxl8	10574656	199.518	0.00674836	[118,381]	139.276	0.0121745	[70,302]	173.22	0.00780719	[99,342]	170.667
50798	Gne	10512640	191.205	0.00680728	[112,368]	158.28	0.0113411	[83,342]	87.5876	0.0617695	[17,352]	145.667
50907	Preb	10529041	190.439	0.00444471	[122,326]	177.431	0.0119885	[94,390]	99.8195	0.0237912	[40,253]	155.667
52040	Ppp1r10	10444957	54.9992	0.000719869	[40,75]	35.1855	0.00549056	[20,61]	33.356	0.00790605	[17,62]	41
52231	Ankzf1	10347531	159.583	0.0180196	[76,392]	190.598	0.0105679	[104,411]	180.139	0.00740607	[105,347]	177
52245	Commd2	10498296	188.114	0.0141625	[99,432]	122.513	0.0166899	[54,292]	94.4568	0.0292992	[33,268]	135
52318	D1Ertd448e	10345368	451.76	0.00256842	[314,739]	143.111	0.0142993	[69,330]	146.297	0.0321535	[58,467]	247
52392	D1Ertd622e	10356932	85.0104	0.0204316	[34,198]	77.5129	0.0207036	[31,188]	98.5048	0.0124919	[48,204]	87.3333
52521	Zfp622	10423346	70.5832	0.00171588	[46,105]	81.7391	0.0054964	[47,141]	47.7758	0.0262784	[16,122]	67
52552	Parp8	10412345	196.943	0.00160639	[138,297]	104.36	0.00836057	[54,203]	61.7059	0.0821356	[7,216]	121
52575	Rg9mtd1	10439985	65.8681	0.00894847	[34,126]	53.2406	0.0123889	[25,109]	46.792	0.0245973	[17,116]	55.3333
52662	D18Ertd653e	10456492	222.75	0.00144824	[159,330]	109.324	0.013823	[50,243]	102.507	0.059969	[24,376]	145
52712	Zkscan6	10376988	94.5642	0.0107569	[45,194]	128.853	0.0162613	[59,306]	135.135	0.0220323	[56,361]	119.667
52829	D4Bwg0951e	10505623	82.7688	0.0108865	[39,167]	67.211	0.0137465	[30,143]	99.9889	0.00341191	[63,160]	83.3333
52830	Pnrc2	10517421	148.557	0.00937624	[82,294]	66.1047	0.0129069	[30,140]	60.1084	0.0412146	[16,164]	91.6667
52846	D1Bwg0212e	10345706	183.11	0.00433463	[115,317]	125.625	0.00496582	[74,221]	102.675	0.0218911	[43,253]	137.333
52856	Gtpbp5	10479324	194.412	0.00289817	[128,317]	133.55	0.00596884	[77,243]	138.912	0.0297222	[53,426]	155.667
52864	Btbd12	10437292	220.203	0.00789992	[131,433]	118.413	0.0173643	[51,284]	53.3095	0.0939052	[6,219]	130.333
53325	Banp	10576073	126.068	0.0150672	[59,285]	72.5193	0.0093595	[35,143]	100.352	0.0416982	[29,325]	99.6667
53619	Blcap	10489190	104.747	0.012959	[49,225]	123.719	0.00956101	[65,248]	164.59	0.0291837	[70,515]	131.333
53890	Sart3	10532720	207.764	0.0024789	[142,325]	127.613	0.00540618	[75,228]	126.071	0.0287376	[51,353]	154
53892	Ppm1d	10379891	54.6382	0.0164182	[22,124]	53.524	0.00794315	[27,101]	49.885	0.0238498	[17,124]	53
53945	Slc40a1	10354374	187.504	0.00732044	[109,365]	188	0.0357851	[75,712]	160.845	0.0125367	[83,355]	179
53975	Ddx20	10500960	82.5681	0.00557237	[47,143]	69.2321	0.00326058	[42,112]	69.4477	0.00558182	[41,117]	73.6667
53978	Lpar2	10572235	407.066	0.00115518	[299,599]	301.539	0.00463347	[195,540]	390.525	0.0580879	[163,5425]	366.667
54006	Deaf1	10569134	141.72	0.00168567	[97,212]	172.544	0.00891853	[97,349]	130.948	0.0203529	[56,337]	148.667
54125	Polm	10384020	370.196	0.00635758	[232,725]	276.592	0.0104847	[158,616]	373.223	0.104335	[126,Inf]	340
54131	Irf3	10552812	241.45	0.00768004	[146,470]	120.726	0.0166686	[54,286]	221.676	0.0429737	[89,1045]	194.667
54218	B3galt4	10450059	365.014	0.00634133	[230,708]	270.479	0.0118175	[151,626]	277.647	0.0195067	[143,793]	304.333
54343	Atf7ip	10542378	110.874	0.00357184	[69,182]	65.4279	0.00309285	[40,105]	51.8682	0.0562255	[10,155]	76
54343	Atf7ip	10542395	170.11	0.00737463	[99,325]	89.8377	0.010392	[44,181]	82.7747	0.0259748	[28,220]	114.333
54354	Rassf5	10357594	391.486	0.0105948	[231,887]	206.424	0.062568	[68,1593]	330.897	0.0131507	[185,815]	309.333
54399	Bet1l	10568988	64.1834	0.032765	[18,176]	64.334	0.0184163	[26,152]	102.94	0.00991578	[52,206]	77
54607	Socs6	10460118	99.8862	0.0106142	[49,202]	79.407	0.0214102	[31,197]	82.0435	0.0150027	[37,177]	87
54630	Prickle3	10598369	294.603	0.0129459	[165,698]	268.261	0.0106103	[152,600]	253.471	0.0251058	[121,827]	272
54648	Ccdc120	10603362	186.807	0.00655029	[111,353]	132.129	0.0321445	[48,424]	223.891	0.0022939	[153,354]	181
54723	Tfip11	10524353	189.299	0.00394746	[121,323]	135.415	0.0156666	[65,314]	109.537	0.0600035	[26,440]	144.667
55927	Hes6	10356593	226.635	0.00877293	[132,464]	163.854	0.0123402	[84,365]	188.539	0.0279093	[83,594]	193.333
55947	Dclre1a	10468639	223.439	0.00413697	[144,386]	174.733	0.0114892	[92,385]	95.7618	0.0390395	[30,288]	164.667
55992	Trim3	10566488	201.657	0.000316826	[160,260]	141.241	0.00777394	[79,271]	93.4883	0.0707937	[16,409]	145.333
56009	Refbp2	10351636	350.525	0.0017237	[249,541]	208.523	0.0109839	[114,461]	497.766	0.09722	[187,Inf]	352.667
56149	Grasp	10427026	272.623	0.00424818	[176,482]	122.764	0.0439967	[35,460]	198.268	0.00987986	[110,422]	198
56190	Rbm38	10479041	162.893	0.000359384	[128,212]	145.218	0.00791983	[81,284]	114.124	0.00889863	[60,224]	140.667
56196	Ttrap	10404187	117.408	0.0174006	[54,267]	89.3266	0.00887302	[46,173]	70.363	0.120525	[5,317]	92
56212	Rhog	10566132	154.663	0.00914713	[87,303]	76.31	0.0179303	[30,179]	81.043	0.0115997	[38,166]	104
56218	Patz1	10373728	149.35	0.00603278	[87,274]	110.45	0.0140291	[51,246]	84.2096	0.0646661	[15,353]	114.333
56220	Zfp386	10399038	113.946	0.00751787	[62,215]	71.0122	0.0202778	[28,170]	40.1703	0.0442735	[10,114]	75
56249	Actr8	10413502	154.249	0.00158588	[108,228]	94.6178	0.0103167	[47,191]	63.8233	0.0501394	[14,192]	104.333
56273	Pex14	10518546	277.301	0.00512625	[179,493]	140.494	0.00697196	[81,261]	141.521	0.00413055	[88,240]	186.333
56305	Pitpnb	10524314	126.743	0.0284971	[54,332]	120.006	0.00053682	[91,160]	95.3542	0.0185258	[45,207]	114
56317	Anapc7	10525406	235.111	0.00850196	[139,475]	208.791	0.00853386	[119,428]	180.95	0.0382905	[72,690]	208.333
56321	Aatf	10389269	171.098	0.00554946	[105,304]	73.2298	0.0182978	[28,173]	91.5044	0.0645704	[17,371]	112
56332	Amotl2	10588226	75.8749	0.0121599	[37,151]	44.5591	0.0120286	[20,93]	27.7673	0.0427057	[7,76]	49.6667
56335	Mettl3	10419691	170.65	0.00887718	[96,340]	110.564	0.0233871	[43,290]	109.634	0.0147584	[52,240]	130.667
56349	Net1	10407420	177.447	0.00888857	[105,340]	78.1155	0.0129824	[34,167]	98.7419	0.0242338	[39,253]	118
56361	Pus1	10532463	209.197	0.00527438	[131,375]	135.506	0.0121378	[68,295]	105.458	0.0352701	[37,313]	150
56368	Cyb561d2	10596664	290.664	0.0147859	[160,717]	151.8	0.0381683	[54,561]	214.85	0.0146064	[112,522]	219.333
56371	Fzr1	10371159	200.987	0.0147441	[110,447]	131.542	0.00060911	[99,177]	98.6692	0.0138751	[48,206]	144
56382	Rab9	10607832	182.603	0.00101498	[133,261]	83.805	0.0154459	[35,188]	156.107	0.0142597	[79,354]	141
56389	Stx5a	10461176	132.191	0.0119471	[67,280]	124.788	0.0329924	[44,395]	116.369	0.01119	[59,240]	124.333
56395	Tmem115	10588638	152.571	0.00291969	[99,246]	107.619	0.0106976	[53,222]	178.54	0.0100421	[98,375]	146.667
56399	Akap8	10449839	160.27	0.00124117	[115,231]	99.1232	0.0161766	[44,225]	62.5707	0.064667	[11,213]	107.333
56405	Dusp14	10389238	125.567	5.436e-05	[108,146]	78.9774	0.00562243	[45,138]	72.5818	0.0100797	[36,142]	92.6667
56412	2610024G14Rik	10530832	165.247	0.00478807	[102,287]	99.0286	0.014056	[44,219]	112.146	0.0118543	[54,238]	125.333
56436	Adrm1	10479351	206.066	0.00668098	[126,383]	147.574	0.0131456	[75,324]	127.37	0.00893187	[69,250]	160.333
56436	Adrm1	10499883	219.093	0.00754209	[133,419]	153.6	0.0139009	[78,344]	131.144	0.0113132	[68,271]	168
56458	Foxo1	10491962	177.303	0.0047203	[110,311]	118.896	0.0146379	[55,269]	107.78	0.0146193	[49,240]	134.667
56469	Pias1	10594322	129.42	0.00739439	[72,245]	62.9976	0.0195072	[24,150]	65.0349	0.0523399	[14,198]	85.6667
56480	Tbk1	10372853	94.5757	0.00226672	[62,145]	65.9421	0.00447381	[38,112]	56.4978	0.032802	[19,145]	72.3333
56484	Foxo3a	10368886	83.4589	0.0163464	[35,183]	65.7322	0.00323755	[40,107]	87.0768	0.0182242	[42,185]	78.6667
56488	Nxt1	10476889	107.688	0.000346354	[85,138]	81.8193	0.00332646	[50,133]	64.5499	0.0137281	[29,134]	85
56503	Ankrd49	10590968	65.5249	0.0145286	[27,142]	65.2615	0.00756393	[35,121]	76.1823	0.0172734	[34,164]	69
56690	Mlycd	10575867	234.848	0.013586	[129,542]	179.146	0.00807609	[102,355]	109.724	0.082206	[18,649]	174.667
56697	Akap10	10386824	104.296	0.00876512	[54,202]	81.6843	0.0123693	[37,173]	41.9307	0.0737472	[6,133]	76
56698	Rnuxa	10455801	112.796	0.000106343	[94,136]	74.451	0.00145498	[50,109]	45.9515	0.0600554	[8,146]	77.6667
56699	Cdc42ep4	10392735	149.006	0.00446288	[91,258]	110.826	0.0310045	[38,336]	153.801	0.016795	[73,379]	138
56702	Hist1h1b	10408081	43.5829	0.00586185	[24,75]	51.189	0.00302008	[33,79]	24.8921	0.00715742	[13,45]	40
56706	Ccnl1	10498531	55.9044	0.00315143	[33,91]	50.6765	0.0198536	[21,120]	33.2887	0.0628197	[6,102]	46.6667
56715	Rabgef1	10526133	104.69	0.00362065	[65,170]	72.1229	0.0106276	[35,143]	55.6624	0.0464098	[13,164]	77.6667
56742	Psrc1	10495316	149.901	0.00634019	[87,276]	164.269	0.0238777	[71,474]	158.582	0.0137257	[80,362]	157.667
56771	Med20	10445695	190.286	0.00663051	[115,354]	141.176	0.0250509	[58,398]	110.231	0.0178981	[50,255]	147
56809	Gmeb1	10516867	164.94	0.0160924	[84,379]	119.692	0.0036459	[73,200]	73.5321	0.0632703	[14,265]	119.667
56860	Olfr690	10566434	230.31	0.0107273	[129,504]	438.821	0.0066481	[275,883]	398.057	0.0287847	[198,1578]	355.667
57230	Sap30bp	10382701	122.933	0.019565	[56,291]	87.3965	0.0146398	[39,192]	70.7145	0.0267494	[24,183]	93.6667
57257	Vav3	10495416	338.432	0.0146402	[190,845]	176.269	0.0117941	[93,390]	150.35	0.0299188	[60,466]	221.333
57265	Fzd2	10381603	183.802	0.00147658	[131,271]	119.985	0.0154872	[57,272]	136.271	0.0216482	[59,357]	146.667
57312	Mrps31	10570827	132.706	0.00850675	[71,261]	115.94	0.0132817	[55,254]	93.9937	0.030234	[32,263]	114.333
57317	Sfrs4	10508697	177.584	0.0115111	[100,365]	96.079	0.00249765	[61,151]	74.3761	0.0352917	[24,203]	116
57377	Gcs1	10539337	172.727	0.000738307	[129,238]	108.35	0.00966825	[54,219]	80.1079	0.060053	[16,296]	120.333
57434	Xrcc2	10528790	127.022	0.00570808	[73,228]	119.869	0.0137675	[56,268]	95.5869	0.0311081	[32,275]	114.333
57438	2012-03-07	10472277	81.8762	0.00319676	[50,131]	53.8499	0.012648	[25,112]	33.5416	0.06704	[6,100]	56.6667
57752	Tacc2	10558090	183.957	0.00988138	[105,370]	155.482	0.00167858	[107,234]	139.026	0.0187088	[63,344]	159.333
57773	Wdr4	10449699	417.505	0.00684054	[263,827]	284.837	0.0085647	[168,596]	176.586	0.0559228	[58,978]	293.333
57815	Spata5	10491704	63.1275	0.00953565	[30,124]	56.2452	0.0146618	[26,118]	42.325	0.0231423	[15,100]	53.6667
57875	Angptl4	10450038	81.0542	0.00724334	[44,147]	68.3215	0.00822214	[34,130]	58.8445	0.00622833	[32,106]	69.3333
57912	Cdc42se1	10494200	146.895	0.00204122	[101,222]	88.0651	0.00445221	[51,149]	108.422	0.0185265	[47,260]	114.333
58222	Rab37	10382449	320.501	0.00147134	[230,484]	237.848	0.0123174	[130,553]	452.879	0.095029	[167,Inf]	337.333
58239	Dexi	10437664	119.894	0.0165195	[55,274]	158.399	0.0166221	[76,388]	141.773	0.018936	[65,350]	140
58240	Hs1bp3	10394437	232.074	0.006617	[141,443]	193.188	0.00757709	[111,382]	191.507	0.0233467	[89,553]	205.667
58804	Cdc42ep5	10549633	265.293	0.00908154	[157,549]	265.272	0.0186476	[136,741]	158.917	0.0145899	[78,373]	229.667
58869	Pex5l	10497713	281.503	0.00547113	[177,523]	271.212	0.00811186	[160,561]	270.429	0.0848909	[89,154657]	274.333
59004	Pias4	10371067	178.686	0.00645586	[109,324]	124.569	0.00194575	[84,188]	76.7919	0.0723449	[11,294]	127
59014	Rrs1	10344723	41.4221	0.0280158	[14,109]	57.1201	0.00792087	[30,106]	43.7686	0.0147405	[20,90]	47.3333
59016	Thap11	10574897	93.1503	0.017467	[40,212]	90.6683	0.0218123	[34,226]	97.1236	0.0187816	[41,231]	93.6667
59028	Rcl1	10462346	198.502	0.00216572	[136,309]	158.773	0.00453876	[97,278]	85.3457	0.0518757	[20,277]	147.667
59031	Chst12	10527009	123.431	0.00387115	[76,207]	125.43	0.00460778	[76,215]	96.2526	0.0190864	[41,227]	114.667
59053	Brp16	10424853	195.03	0.00583847	[118,359]	137.963	0.0173019	[63,337]	127.724	0.0311541	[47,397]	153.667
59091	Jph2	10489357	365.229	0.0032969	[248,615]	167.326	0.00512483	[101,300]	311.208	0.0838665	[109,Inf]	281
60530	Fignl1	10384373	64.2119	0.0186656	[26,147]	59.7196	0.0160675	[27,129]	49.1768	0.00394805	[29,81]	57.6667
60532	Wtap	10447897	110.248	0.0116248	[56,224]	43.7542	0.0265426	[15,117]	67.5523	0.0191303	[27,158]	74
60532	Wtap	10479268	149.02	0.016753	[75,340]	103.347	0.00289649	[65,165]	87.2504	0.0527986	[25,276]	113
64011	Nrgn	10592330	286.957	0.0134055	[159,695]	320.488	0.0119726	[184,741]	398.252	0.101237	[140,Inf]	335
64113	Moap1	10402294	90.1852	0.0156187	[39,202]	100.689	0.027742	[37,279]	103.352	0.0113755	[51,214]	98
64295	Tmub1	10528610	288.487	0.00727797	[179,557]	197.315	0.0148006	[101,477]	199.406	0.00453823	[125,352]	228
64424	Polr1e	10504518	160.78	0.00602434	[95,295]	176.71	0.0144388	[90,416]	124.349	0.0233344	[52,327]	154
64580	Ndst4	10495878	619.96	0.00779474	[387,1321]	230.47	0.0570644	[83,1683]	279.564	0.0107749	[160,626]	376.667
64655	Mrps22	10595900	202.204	0.00578233	[124,371]	121.783	0.00507864	[71,214]	79.2234	0.0426211	[20,243]	134.333
64899	Lpin3	10478258	181.342	0.0169362	[91,444]	165.85	0.0163738	[81,405]	116.787	0.0475497	[35,431]	154.667
65020	Zfp110	10550029	175.313	0.000907265	[128,248]	121.695	0.0120667	[61,257]	70.6438	0.0758082	[10,263]	122.667
65102	Nif3l1	10346533	119.167	0.00359644	[74,195]	76.8362	0.00470948	[43,133]	49.3355	0.0144646	[21,106]	81.6667
65257	Asb3	10374983	125.598	0.0156845	[57,292]	144.074	0.0176836	[66,357]	85.8269	0.0148544	[37,190]	118.667
65961	Utp3	10522973	146.355	0.00338618	[94,238]	115.254	0.00917036	[60,229]	97.3508	0.0363036	[31,289]	119.333
66050	0610009B22Rik	10385716	187.19	0.0010654	[136,268]	132.328	0.0168939	[62,312]	83.0955	0.0938454	[10,334]	134
66056	Zfp524	10549748	152.88	0.00261521	[101,243]	128.203	0.00961338	[66,261]	99.9628	0.048102	[25,356]	127
66083	Setd6	10574404	254.843	0.000224591	[206,323]	220.335	0.0126798	[119,511]	103.642	0.0564325	[24,404]	193
66089	Rmnd5b	10385699	185.152	0.00372847	[120,309]	123.604	0.0109805	[62,259]	116.828	0.0126187	[58,247]	142
66132	1110008L16Rik	10395807	144.955	0.0062228	[85,264]	141.702	0.0118607	[73,301]	99.1052	0.0273989	[36,270]	128.667
66140	1110001A07Rik	10379989	74.3065	0.0151398	[31,160]	52.6343	0.00742765	[27,98]	37.9237	0.0671367	[6,113]	55
66164	Nip7	10575144	170.275	0.000136228	[141,208]	105.353	0.0169518	[46,243]	101.19	0.0123531	[48,215]	125.333
66166	S100a14	10493794	470.905	0.00842236	[288,1015]	435.662	0.062936	[182,10660]	575.206	0.00677081	[363,1182]	494
66209	1110054O05Rik	10513397	110.509	0.00811175	[59,209]	55.2895	0.0189903	[21,131]	42.905	0.0589696	[8,142]	69.6667
66213	Med7	10375439	123.763	0.00476876	[74,214]	74.6831	0.016583	[32,169]	87.4348	0.0390289	[26,265]	95.3333
66220	Zdhhc12	10481393	283.89	0.00422168	[185,498]	326.857	0.00818542	[196,685]	229.437	0.0103909	[129,500]	280
66225	1190005P17Rik	10366640	132.54	0.00344807	[83,219]	87.3736	0.010853	[41,178]	146.008	0.0435417	[47,597]	122
66248	Alg5	10492078	104.992	0.0216543	[41,262]	85.8736	0.0173404	[35,201]	65.963	0.011906	[30,137]	85.6667
66258	Mrps17	10526049	106.768	0.00816307	[56,206]	81.2814	0.0538323	[20,301]	106.625	0.0162453	[47,246]	98.3333
66264	Ccdc28b	10516658	271.607	0.00526416	[171,502]	224.223	0.0617804	[77,1930]	216.909	0.0101486	[122,465]	237.667
66308	2810021B07Rik	10403750	234.58	0.00811691	[137,476]	145.777	0.00346751	[93,241]	168.248	0.130058	[22,Inf]	183
66354	Snw1	10401805	160.256	0.0154306	[81,369]	124.381	0.0136556	[59,276]	114.501	0.0366202	[39,365]	133
66358	2310004I24Rik	10387111	168.34	0.00204491	[114,260]	109.973	0.0365854	[35,367]	101.093	0.0145613	[46,225]	126.333
66369	Dus2l	10574944	216.625	0.0149132	[114,521]	211.153	0.0112206	[116,468]	106.432	0.0218075	[42,267]	178
66398	Commd5	10425016	121.006	0.000679181	[90,165]	87.691	0.00932281	[45,169]	87.1517	0.0245607	[33,224]	98.6667
66406	Sac3d1	10465374	128.791	0.00296677	[82,207]	106.128	0.0400319	[30,357]	126.619	0.0138772	[61,282]	120.667
66446	Exosc7	10590549	266.436	0.0125223	[151,604]	199.972	0.00833504	[115,404]	87.2024	0.0840344	[11,386]	184.333
66493	Mrpl51	10475360	163.429	0.00375991	[103,276]	128.814	0.0446843	[41,500]	143.427	0.00905177	[79,284]	145
66511	2500003M10Rik	10499847	145.966	0.0148877	[72,333]	127.087	0.0497007	[35,525]	70.2191	0.0133648	[31,149]	114.333
66513	Map3k7ip1	10425341	127.402	0.00187234	[86,193]	121.395	0.0161885	[55,284]	66.4035	0.0222025	[24,164]	104.667
66538	Rps19bp1	10430681	346.767	0.00905085	[207,745]	142.301	0.0265686	[57,421]	147.764	0.0131033	[74,331]	212.333
66591	Mad2l1bp	10451220	114.916	0.00679795	[64,213]	83.7885	0.0160596	[38,184]	70.4151	0.0272677	[24,191]	89.6667
66617	Mettl11a	10471062	158.883	0.00810235	[91,306]	103.068	0.0185218	[45,243]	85.0238	0.0209832	[34,202]	115.667
66622	Ubr7	10397895	191.462	0.0175328	[97,470]	105.06	0.0130168	[49,228]	73.5672	0.0562471	[15,237]	123.333
66647	Ndnl2	10564337	189.3	0.000451527	[148,249]	110.92	0.000681865	[82,151]	93.0464	0.00954555	[47,182]	131
66665	5730528L13Rik	10504884	153.822	0.00362384	[98,255]	121.533	0.00349837	[76,200]	101.579	0.0560733	[27,373]	126
66679	Rae1	10479026	218.905	0.00183849	[153,335]	152.518	0.00600711	[89,282]	152.247	0.0243057	[65,433]	174.667
66680	3230401D17Rik	10489364	59.6764	0.00231963	[38,92]	51.682	0.0203994	[23,114]	54.873	0.00354245	[33,88]	58
66680	3230401D17Rik	10376142	59.4233	0.00320565	[36,96]	57.8933	0.010651	[29,112]	56.6081	0.00336755	[35,90]	55.6667
66686	Dcbld1	10363118	126.995	0.0123515	[63,272]	117.975	0.00682016	[65,221]	132.004	0.00999905	[70,268]	125.667
66701	Spryd4	10373355	88.6721	0.00487712	[51,153]	98.8256	0.0185893	[43,229]	83.1004	0.0126539	[39,174]	90.3333
66704	Rbm4b	10460461	206.272	0.00730061	[124,393]	111.121	0.0064019	[61,205]	114.163	0.0286136	[45,317]	143.667
66727	Hrasls5	10461100	694.194	0.0043163	[463,1271]	347.343	0.0379584	[159,1755]	350.493	0.0039693	[231,619]	463.667
66743	Rnf220	10515461	195.429	0.0186918	[101,478]	155.678	0.00478202	[94,275]	93.2473	0.0485543	[23,309]	148
66756	4933411K20Rik	10571647	216.679	0.000296135	[172,279]	114.616	0.0175266	[51,273]	93.3805	0.121425	[6,644]	141.667
66768	4933428G09Rik	10521798	263.139	0.0152452	[142,650]	209.632	0.0285218	[92,708]	133.156	0.0106653	[68,279]	202
66811	Duoxa2	10475448	309.443	0.00524617	[197,572]	235.295	0.0252884	[110,758]	342.814	0.0101313	[200,770]	295.667
66817	Tmem170	10581910	171.672	0.0151001	[86,405]	209.765	0.0123093	[113,480]	183.958	0.0552054	[60,1092]	188.667
66824	Pycard	10568355	267.468	0.000969596	[198,381]	210.428	0.0643853	[69,1773]	409.123	0.00950581	[244,914]	295.333
66854	Trim35	10416082	237.412	0.00471889	[153,416]	198.109	0.012686	[105,452]	161.798	0.0397214	[61,604]	199
66860	Tanc1	10472240	249.705	0.0085176	[150,496]	135.271	0.0128714	[66,298]	82.588	0.0514436	[19,266]	156
66867	Hmg20a	10585572	299.228	0.00432779	[194,534]	108.242	0.0110564	[53,226]	81.3273	0.0935592	[7,404]	162.667
66874	1200014J11Rik	10378271	121.226	0.00294702	[78,194]	74.6512	0.00974675	[36,148]	47.9397	0.0941948	[5,175]	81.3333
66895	1300014I06Rik	10408629	102.276	0.00839628	[54,195]	76.45	0.00568387	[42,135]	64.819	0.0620941	[12,219]	81
66943	Pqlc1	10457007	144.154	0.013616	[72,321]	194.342	0.00693832	[114,375]	186.117	0.0447355	[68,859]	174.667
66953	Cdca7	10472916	106.816	0.00617812	[61,188]	94.1438	0.00363871	[58,152]	68.7385	0.0356208	[22,184]	90
66973	Mrps18b	10450640	212.202	0.00158903	[151,316]	120.727	0.00861124	[65,234]	147.071	0.0111924	[79,306]	160
66998	Psmd5	10481920	152.658	0.0115773	[79,328]	144.206	0.0303009	[57,448]	101.946	0.0203169	[44,242]	133
67010	Rbm7	10593213	168.084	0.0181108	[85,398]	93.4647	0.015572	[42,211]	43.0301	0.0660326	[7,142]	101.333
67011	Mettl6	10418720	114.172	0.00507625	[68,197]	79.5511	0.0063762	[43,143]	59.1002	0.0244852	[22,142]	84.3333
67020	Tmem88	10387368	311.916	0.00706916	[190,627]	209.067	0.0267542	[94,671]	148.013	0.013463	[73,335]	223
67030	Fancl	10374746	240.689	0.00888772	[140,498]	172.029	0.0165191	[84,425]	188.889	0.0431822	[72,826]	200.667
67035	Dnajb4	10502823	139.652	0.0169724	[67,326]	71.5697	0.0568882	[15,257]	48.6162	0.0188309	[18,113]	87
67039	Rbm25	10397068	232.753	0.00795816	[140,456]	143.015	0.0159982	[67,342]	105.083	0.0981107	[14,582]	160.333
67065	Polr3d	10421351	133.734	0.000218113	[107,168]	96.0663	0.00469954	[56,164]	85.4285	0.0059385	[47,152]	105
67123	Ubap1	10504056	102.175	0.0127862	[48,215]	68.5078	0.0146375	[30,150]	54.1503	0.0679653	[9,179]	75
67134	Nol5a	10476093	212.242	0.0190137	[110,529]	160.089	0.00161779	[111,239]	135.072	0.0158417	[68,300]	169
67136	Kbtbd4	10473754	95.5511	0.00659497	[52,174]	85.2809	0.00716115	[45,159]	79.3609	0.0254639	[29,202]	86.6667
67139	Mis12	10378024	76.6658	0.00482559	[43,132]	68.8267	0.014043	[32,146]	55.8077	0.0207549	[21,131]	67.3333
67141	Fbxo5	10361375	28.9024	0.00113964	[20,41]	39.7818	0.0190231	[20,81]	23.4768	0.00943334	[11,46]	30.6667
67169	Nradd	10597173	194.143	0.0147082	[102,453]	159.54	0.0319966	[64,519]	124.719	0.0172366	[57,295]	159.667
67177	Cdt1	10576140	78.9516	0.00251662	[51,121]	60.791	0.00203061	[40,92]	65.4373	0.00445609	[39,108]	68.3333
67187	Zmynd19	10469849	108.183	0.00404537	[66,179]	107.654	0.00787401	[59,200]	60.2659	0.0489499	[14,175]	92
67219	Med18	10516926	58.1916	0.00753054	[30,108]	53.2928	0.00577356	[29,95]	52.2767	0.00639375	[28,95]	54.3333
67222	Srfbp1	10455695	67.6523	0.000782573	[49,93]	37.2925	0.00569942	[21,65]	39.9589	0.0134645	[18,82]	48.3333
67231	Tbc1d20	10477090	181.306	0.00171884	[126,273]	162.744	0.00473201	[100,286]	109.644	0.0384077	[37,345]	151.333
67238	2810453I06Rik	10600500	286.007	0.000128319	[238,350]	320.68	0.0128993	[180,779]	272.502	0.118054	[79,Inf]	151.667
67238	2810453I06Rik	10527229	183.77	0.00834538	[105,366]	175.917	0.00162623	[123,264]	95.4803	0.00571957	[54,170]	293.333
67238	2810453I06Rik	10600502	271.909	0.0110497	[159,584]	105.279	0.0321451	[34,309]	204.547	0.00416606	[130,354]	194
67242	Gemin6	10447097	87.4556	0.00623207	[47,158]	56.1044	0.00833185	[29,106]	50.9646	0.0352463	[15,134]	64.6667
67242	Gemin6	10541091	89.3961	0.00427659	[53,149]	64.9768	0.00733051	[34,121]	71.4172	0.0121975	[34,145]	75
67245	Peli1	10374485	222.24	0.0120596	[124,488]	146.424	0.0153091	[70,346]	96.1765	0.0876239	[17,439]	154.667
67246	2810474O19Rik	10542885	104.749	0.0131531	[49,225]	60.7209	0.0100579	[30,121]	42.2684	0.0639812	[8,139]	69.3333
67278	2900092E17Rik	10568131	102.167	0.000726312	[75,139]	77.0816	0.0100243	[41,146]	72.2052	0.0172758	[31,159]	83.6667
67302	Zc3h13	10416464	138.508	0.00642805	[80,253]	84.8226	0.0128194	[38,182]	56.1623	0.0791233	[7,191]	93.3333
67308	Mrpl46	10564692	155.562	0.00170964	[108,232]	85.0606	0.011422	[39,176]	75.8915	0.048224	[17,236]	105.667
67311	Nanp	10447483	59.6073	0.0174823	[23,137]	70.8627	0.0162476	[32,156]	60.1467	0.0049334	[34,103]	63.6667
67311	Nanp	10488550	69.9519	0.0090052	[34,136]	62.627	0.014745	[28,135]	66.273	0.00319068	[41,107]	66.3333
67337	Cstf1	10478967	77.4854	0.00767344	[41,141]	65.7527	0.00254577	[41,103]	43.721	0.0360471	[13,115]	62.3333
67379	Dedd2	10560983	160.023	0.00491817	[97,283]	130.545	0.0322327	[46,422]	196.188	0.0154051	[101,478]	162.333
67381	Med4	10416375	176.632	0.00731919	[106,329]	102.765	0.000754364	[76,140]	89.4003	0.0215535	[37,210]	123
67387	Unc50	10345608	140.397	0.0126791	[72,298]	112.166	0.00841473	[59,218]	98.3329	0.0246292	[39,251]	116.667
67390	Rnmtl1	10378768	121.272	0.000619301	[90,164]	96.8608	0.0175164	[41,229]	69.4384	0.034539	[21,208]	95.6667
67393	Cxxc5	10454851	157.008	0.00213663	[106,242]	87.9045	0.0108743	[42,181]	117.303	0.00175548	[80,176]	120.667
67457	Frmd8	10465246	296.74	0.00650041	[185,566]	229.272	0.00630372	[139,439]	107.692	0.0435028	[30,367]	211.333
67471	Gpatch1	10562439	152.663	0.00340341	[99,248]	107.079	0.00587398	[60,194]	70.1105	0.0605094	[12,252]	110
67489	Ap4b1	10494957	189.482	0.0116745	[104,409]	107.204	0.0137597	[50,236]	98.885	0.0333421	[32,297]	131.667
67512	Agpat2	10481092	230.909	0.00871522	[135,468]	169.833	0.010958	[91,365]	119.454	0.0509235	[35,465]	173.333
67534	Ttll4	10347460	196.596	0.0018005	[137,300]	85.9014	0.0169772	[35,198]	62.1984	0.0821512	[8,221]	115
67544	4932442K08Rik	10441956	221.805	0.00105041	[162,319]	131.387	0.0111375	[66,279]	131.069	0.0524632	[38,559]	161.333
67563	Narfl	10442857	239.385	8.64454e-05	[203,287]	159.157	0.0217419	[71,434]	203.296	0.0139058	[107,480]	200.333
67608	Narf	10383532	138.003	0.0129537	[70,296]	94.909	0.0110744	[45,195]	103.671	0.00873352	[56,196]	112.333
67619	Nob1	10581547	175.613	0.00613868	[106,321]	181.857	0.00555227	[110,332]	131.03	0.0215493	[58,335]	163
67655	Ctdp1	10459930	152.894	0.0020344	[106,230]	92.333	0.00157288	[62,137]	81.236	0.0226507	[31,198]	108.667
67657	Rabl3	10435617	194.537	0.00938365	[111,396]	139.595	0.00885616	[75,280]	109.308	0.038632	[35,353]	148
67708	1810048J11Rik	10396346	308.807	0.00554844	[197,570]	199.029	0.0138867	[104,472]	145.761	0.0214377	[64,386]	218
67728	Dph2	10515528	209.356	0.0165834	[109,512]	167.094	0.00515261	[101,300]	174.072	0.0112417	[95,367]	183.333
67731	Fbxo32	10428796	117.943	0.00187047	[80,177]	66.4506	0.00914257	[33,129]	85.2267	0.0125282	[40,175]	89.6667
67736	Ccdc130	10580169	104.106	0.013411	[48,225]	99.1876	0.00567749	[56,177]	85.4103	0.0205634	[34,207]	96
67760	Slc38a2	10431894	105.333	0.00457032	[62,180]	86.9851	0.00622306	[48,157]	64.5239	0.0187276	[28,140]	85.6667
67767	Jagn1	10540676	107.615	0.00841627	[58,203]	110.116	0.00735672	[61,204]	93.2482	0.015096	[45,196]	103.667
67772	Chd8	10419638	149.642	0.00681714	[88,276]	95.7995	0.0144427	[42,212]	73.7999	0.050079	[17,235]	106.667
67773	Myst1	10557831	131.297	0.00131845	[92,190]	109.578	0.0112439	[55,226]	83.4949	0.0276407	[29,221]	108
67778	Zfp639	10491354	127.74	0.00622353	[73,233]	71.7361	0.017545	[28,167]	52.7407	0.0586407	[10,185]	84.3333
67832	Bxdc2	10427718	124.004	0.00561428	[73,219]	69.9345	0.00958593	[35,137]	75.564	0.021366	[30,177]	90
67839	Gpsm1	10470248	282.579	0.00981698	[169,585]	266.168	0.00484097	[168,485]	245.727	0.0272336	[116,817]	265
67849	Cdca5	10460738	78.8365	0.00475417	[45,135]	72.5604	0.0110811	[37,140]	73.6992	0.00753977	[39,135]	75.3333
67851	1700021F05Rik	10368930	192.875	0.00234498	[133,298]	90.7999	0.00579997	[50,163]	68.9468	0.0905768	[7,314]	117.667
67920	Mak16	10578027	172.559	0.00567635	[104,312]	92.0639	0.0189237	[39,217]	97.976	0.0321816	[35,279]	121
67939	2010316F05Rik	10384824	159.388	0.0034759	[102,264]	141.737	0.00642031	[81,263]	152.341	0.00762778	[86,294]	151
67973	Mphosph10	10564313	80.3402	0.00291307	[51,126]	63.8771	0.00188189	[43,95]	70.878	0.0255998	[27,169]	71.6667
67976	Trabd	10426157	234.562	0.00560259	[147,425]	133.937	0.00522541	[79,239]	102.515	0.0306129	[34,301]	157.333
67998	1300010M03Rik	10391348	176.44	0.00853875	[101,347]	128.21	0.0108906	[65,267]	147.835	0.0222327	[67,388]	150.667
68046	2700062C07Rik	10454326	120.406	0.000150269	[98,148]	131.554	0.0066325	[74,246]	86.5521	0.0387798	[24,263]	113
68058	Chd1l	10500445	405.692	0.0107644	[239,936]	239.812	0.0134608	[130,572]	127.825	0.0897968	[23,985]	258
68067	3010026O09Rik	10375704	149.892	0.00409341	[93,256]	151.855	0.0131554	[76,341]	112.632	0.0292147	[40,333]	138.333
68073	Fam173b	10423512	203.314	0.00924678	[115,422]	135.013	0.0137816	[66,303]	112.786	0.0248255	[44,303]	150.333
68079	Pdcd2l	10562349	179.528	0.00656141	[108,330]	114.385	0.00834654	[60,223]	86.1529	0.0183575	[35,203]	126.667
68107	Cntd1	10381334	553.839	0.00283918	[381,935]	369.555	0.0216527	[193,1162]	482.989	0.00464081	[316,893]	469
68108	9430008C03Rik	10489239	75.0347	0.0140448	[32,162]	75.8946	0.0163047	[33,170]	50.3129	0.0404477	[14,152]	67
68114	Mum1	10364728	240.626	0.0123186	[136,529]	143.861	0.00454753	[87,250]	98.9856	0.111083	[7,726]	161.333
68115	9430016H08Rik	10346340	126.323	0.00431189	[77,214]	89.6953	0.00971289	[45,177]	98.9694	0.036836	[30,322]	105
68118	9430023L20Rik	10427045	116.929	0.000719929	[86,160]	98.1396	0.0104336	[50,195]	87.9853	0.00995439	[43,176]	101
68149	Otub2	10397966	155.116	0.0201547	[70,403]	134.966	0.014998	[64,312]	124.207	0.00930955	[65,247]	138
68176	6230427J02Rik	10596812	207.52	0.00655164	[124,398]	238.313	0.0478428	[94,1311]	212.721	0.0158547	[110,531]	219.667
68222	Fam166a	10469943	195.659	0.007202	[114,382]	238.337	0.00914427	[137,505]	369.177	0.096679	[128,Inf]	267.667
68276	Toe1	10515368	106.079	0.00231581	[69,164]	93.5905	0.00934064	[46,186]	107.407	0.00855628	[59,202]	102.333
68277	2310057M21Rik	10568521	69.0722	0.0173607	[27,157]	73.4537	0.017949	[31,169]	55.3258	0.0192044	[22,127]	65.6667
68295	0610011L14Rik	10477887	162.482	0.00336526	[104,269]	144.709	0.0133731	[72,323]	114.986	0.00922788	[60,229]	140.667
68310	Zmym1	10516466	121.571	0.00333637	[76,199]	96.2413	0.0123336	[45,204]	82.2239	0.0360404	[25,245]	100
68323	Nudt22	10465580	171.204	0.000804846	[128,237]	129.851	0.00479562	[78,225]	109.396	0.00820788	[57,213]	136.667
68332	0610010E21Rik	10561907	132.48	0.00565761	[77,238]	93.7989	0.0272995	[33,260]	115.703	0.0111009	[58,241]	114
68350	Mul1	10509562	117.811	0.00609068	[69,208]	69.8643	0.00932417	[35,136]	43.7234	0.0554977	[9,139]	77.3333
68449	Tbc1d10b	10568188	199.526	0.00123962	[145,288]	104.401	0.0110945	[50,217]	153.804	0.0305422	[60,493]	152.667
68520	Zfyve21	10398751	196.852	0.00684009	[117,374]	236.279	0.01374	[128,561]	205.441	0.0495754	[77,1070]	212.667
68527	1110017I16Rik	10469058	344.728	0.0817242	[126,Inf]	345.407	0.0070343	[212,698]	477.614	0.0131417	[274,1223]	389.333
68533	Mphosph6	10582074	46.14	0.00910645	[23,90]	58.1761	0.0130438	[29,115]	69.4939	0.00560614	[39,122]	57.6667
68544	2310036O22Rik	10573515	235.462	0.00386148	[153,403]	97.9593	0.0455225	[24,342]	113.447	0.0184192	[49,273]	148.667
68550	1110002N22Rik	10389005	87.1933	0.00665482	[47,160]	75.4368	0.00768851	[39,141]	94.1488	0.00283167	[59,150]	85.3333
68566	Caly	10568921	385.535	0.0113991	[225,895]	489.897	0.00961477	[295,1110]	388.234	0.12827	[121,Inf]	421.333
68617	1110012J17Rik	10452538	212.878	0.000191251	[174,265]	135.62	0.0133389	[66,305]	129.512	0.0376037	[44,449]	159.667
68730	Dus1l	10393955	122.443	0.0117726	[63,249]	116.637	0.00797285	[63,223]	112.123	0.012402	[56,232]	117
68734	Smek1	10402179	93.2219	0.0088185	[48,178]	58.4343	0.0110035	[28,119]	65.6242	0.0478807	[17,192]	72.3333
68742	Tmem219	10568099	305.008	0.0107049	[178,669]	206.593	0.0137686	[109,486]	353.313	0.0585944	[144,4448]	288.333
68744	Zfp740	10427148	190.551	0.00665332	[115,355]	128.063	0.00931202	[68,256]	87.8382	0.0648903	[17,352]	135.667
68778	1110038D17Rik	10369911	199.484	0.00279803	[133,322]	125.36	0.0110843	[63,264]	85.1262	0.0365556	[25,248]	136.333
68799	Rgmb	10448081	115.831	0.0122238	[56,245]	55.1733	0.0400671	[14,168]	121.978	0.0147951	[56,280]	97.6667
68818	Zfand2b	10347521	382.681	0.0129129	[223,901]	412.316	0.00361259	[275,722]	268.586	0.0404541	[121,1174]	354.667
68867	Rnf122	10571214	137.911	0.00340682	[88,226]	131.914	0.00210697	[88,203]	162.893	0.0196286	[77,415]	144.333
68897	Disp1	10468909	138.469	0.00267005	[92,217]	81.4026	0.00867207	[41,157]	86.0609	0.036014	[26,249]	101.667
68904	Abhd13	10570013	143.54	0.00428157	[90,242]	120.997	0.0170299	[54,289]	92.7366	0.0214027	[39,222]	119.333
68966	Ngdn	10415144	176.41	0.00366393	[115,292]	69.4272	0.0131626	[31,148]	71.4972	0.0594259	[13,252]	105.333
68969	Eif1b	10590298	89.7762	0.0202002	[36,212]	101.68	0.0268105	[39,274]	110.664	0.00925428	[58,219]	101
68991	Ssu72	10511139	124.584	0.00840666	[67,243]	54.0922	0.0186169	[21,127]	65.4291	0.0248339	[22,171]	81.3333
69009	Thap7	10438171	172.068	0.0114209	[91,373]	123.706	0.0163384	[56,293]	135.586	0.0208649	[60,350]	144
69068	1810011O10Rik	10577641	278.604	0.012347	[157,644]	129.038	0.0417308	[42,486]	216.903	0.014817	[114,527]	208.333
69076	Triap1	10524681	213.159	0.0544731	[85,1067]	159.765	0.0167651	[76,393]	173.168	0.00796358	[98,344]	182
69104	2012-03-05	10462791	141.967	0.00126687	[101,205]	71.2178	0.0144073	[32,154]	90.2554	0.0299481	[29,261]	101
69109	1810009O10Rik	10388898	127.458	0.00283573	[82,203]	112.571	0.0101262	[57,228]	117.064	0.0120995	[57,250]	119
69113	Alkbh3	10485282	223.034	0.014988	[119,533]	116.829	0.00815311	[62,226]	97.6541	0.0807682	[14,470]	146
69163	Mrpl44	10347774	105.49	0.000418869	[81,138]	78.2304	0.0077932	[41,147]	55.5443	0.0203026	[21,129]	79.6667
69168	Bola1	10500321	289.527	0.0135062	[162,687]	172.693	0.0400116	[65,675]	154.251	0.016697	[73,378]	205.667
69185	Dtwd1	10475648	193.166	0.00362922	[125,325]	113.277	0.00391943	[69,190]	91.3347	0.0770663	[14,438]	132.333
69232	Qrich1	10589030	96.1537	0.0147105	[44,206]	73.7856	0.0145669	[32,161]	72.2088	0.0211845	[29,169]	80.6667
69257	Elf2	10498038	127.741	0.0159299	[60,292]	133.139	0.0169117	[61,321]	89.7939	0.0320433	[30,256]	117
69260	Ing2	10578615	174.013	0.000710898	[130,240]	125.751	0.00794317	[68,244]	114.269	0.00819209	[61,220]	138
69263	Rfc3	10535979	131.137	0.0027694	[85,208]	96.322	0.00606222	[54,173]	81.2601	0.0503427	[22,254]	102.667
69372	Mocs3	10478913	68.5139	0.0105743	[32,137]	99.0876	0.0312739	[36,283]	92.2777	0.00929028	[47,181]	86.6667
69482	Nup35	10567131	197.879	0.00167633	[138,299]	163.34	0.0166834	[80,398]	113.21	0.0469459	[32,420]	158
69501	Etd	10599650	284.161	0.0152196	[154,717]	606.425	0.177708	[187,Inf]	326.92	0.00727163	[199,664]	405.667
69534	Avpi1	10467739	167.307	0.00481639	[103,293]	111.738	0.0159261	[50,256]	113.817	0.0285439	[42,323]	131
69573	2310016C08Rik	10536794	82.1685	0.0207969	[31,198]	81.0553	0.0147492	[34,180]	68.2731	0.0190851	[27,162]	77
69577	Fastkd3	10405950	102.794	0.00624512	[57,186]	104.821	0.025454	[39,286]	111.169	0.00688381	[61,206]	106.333
69581	Rhou	10576386	147.712	0.00294098	[96,239]	147.312	0.0119026	[76,318]	130.559	0.0255484	[52,369]	142
69582	Plekhm2	10517996	178.038	0.00260158	[118,285]	150.162	0.0168224	[71,367]	124.779	0.0265018	[48,352]	151
69596	2310035K24Rik	10476270	117.171	0.0135292	[55,259]	88.3936	0.0118842	[41,186]	74.7185	0.0408857	[21,232]	93.3333
69606	Mtfmt	10586397	148.817	0.00249933	[98,236]	103.168	0.00863693	[54,198]	143.824	0.00804197	[80,281]	132
69612	2310037I24Rik	10554142	219.672	0.014811	[121,501]	123.594	0.0112338	[61,262]	102.057	0.0228955	[40,259]	157
69612	2310037I24Rik	10432162	221.369	0.00709934	[135,417]	132.68	0.0112247	[67,282]	116.621	0.0225554	[48,299]	148.667
69641	Wdr20a	10398562	77.8534	0.0204882	[31,182]	63.3771	0.0170215	[27,143]	54.0387	0.0316017	[17,148]	65
69662	2310061I04Rik	10450614	230.353	0.00441527	[147,404]	121.654	0.0159041	[55,281]	113.162	0.0364147	[39,358]	155
69714	Tfpt	10559406	180.798	0.00820321	[107,344]	117.41	0.0144842	[56,262]	97.9929	0.0418557	[29,312]	132
69716	Trip13	10410560	177.307	0.00993478	[100,359]	127.868	0.00871331	[68,252]	88.8301	0.0625535	[19,325]	131.333
69731	Gemin7	10560548	186.027	0.0134459	[100,414]	151.637	0.00911532	[82,307]	93.1586	0.0792456	[14,433]	143.667
69736	Nup37	10365578	130.848	0.0143742	[63,291]	85.787	0.014743	[37,191]	76.3936	0.0486058	[17,252]	97.6667
69752	Zfp511	10558583	319.533	0.00621754	[200,611]	189.443	0.011337	[102,416]	142.127	0.0415796	[49,525]	217
69807	Trim32	10505512	87.7284	0.00690332	[48,157]	84.5384	0.000462026	[64,112]	80.3128	0.0173167	[33,184]	84.3333
69860	Eif1ad	10460573	187.323	0.00780764	[112,355]	122.665	0.00269333	[79,195]	97.6026	0.0221102	[39,242]	136
69890	Zfp219	10419596	212.15	8.36935e-05	[179,254]	178.134	0.0131532	[92,409]	188.97	0.0438397	[70,852]	193
69893	2010305A19Rik	10506781	142.375	0.00188095	[97,216]	115.975	0.0130699	[57,247]	71.7456	0.0596327	[13,252]	110
69912	Nup43	10361651	102.892	0.00849246	[55,195]	83.8598	0.00549725	[46,149]	68.648	0.0275624	[25,172]	85.3333
69961	2810432D09Rik	10512288	151.776	0.0024334	[100,240]	125.625	0.00602927	[73,227]	128.317	0.0152453	[61,294]	135.333
70020	Ino80b	10545651	193.06	0.00909088	[109,394]	209.03	0.000172791	[171,260]	130.834	0.0590323	[32,637]	177.667
70024	Mcm10	10479811	102.293	0.0171109	[46,228]	89.3627	0.0137537	[40,195]	52.4285	0.039132	[14,145]	81
70044	Tut1	10461354	119.559	0.00789473	[65,226]	123.344	0.00602772	[70,226]	100.641	0.0140849	[46,222]	114.667
70052	Prpf4	10505282	118.975	0.0138129	[58,256]	83.6045	0.0105787	[40,169]	76.2242	0.00959092	[38,148]	93
70069	H1fnt	10432135	379.298	0.00424835	[249,677]	258.405	0.0599925	[95,2434]	225.206	0.0119794	[123,512]	287.333
70118	Srrd	10532524	184.541	0.000691837	[139,253]	168.366	0.00373232	[106,285]	159.748	0.0362761	[60,570]	171
70144	Lrch3	10435162	187.242	0.00645228	[114,344]	99.1167	0.0140041	[44,219]	60.8301	0.0871176	[7,202]	115.667
70208	Med23	10362210	135.422	0.00396034	[84,228]	88.8885	0.0129194	[41,190]	67.2569	0.0757741	[11,245]	97
70218	3000004C01Rik	10391811	88.7525	0.00820674	[47,165]	65.1518	0.00501541	[37,112]	61.8246	0.0195423	[25,139]	72
70273	2310051E17Rik	10462091	190.475	0.00315735	[124,315]	198.917	0.00915717	[112,414]	143.314	0.0798994	[30,1027]	177.333
70285	Bxdc5	10502714	171.105	0.0128036	[91,375]	148.784	0.00988419	[80,304]	106.156	0.0487935	[32,370]	142
70312	2510012J08Rik	10365088	146.7	0.00366617	[95,239]	98.1106	0.00441034	[58,168]	94.231	0.0315359	[32,266]	113
70314	Rabep2	10557405	243.224	0.0045929	[156,427]	156.844	0.0112777	[82,338]	153.363	0.0330968	[57,523]	184.333
70333	Cd3eap	10560487	139.11	0.0145926	[69,310]	96.4885	0.0170293	[40,225]	63.0271	0.0608125	[12,215]	99.3333
70351	Ppp4r1	10446402	308.59	0.00674457	[192,599]	169.682	0.0130422	[88,383]	174.692	0.0516831	[60,860]	218
70358	Steap1	10528015	173.151	0.000872322	[128,242]	104.876	0.0122687	[50,222]	90.1429	0.0479524	[22,308]	122.667
70369	Bag5	10402715	77.8277	0.0158664	[32,171]	70.0958	0.0083709	[35,134]	58.5709	0.0226995	[22,138]	69
70385	Ccdc99	10385153	99.9152	0.0164381	[43,229]	82.3465	0.0185286	[34,194]	67.3168	0.10735	[6,313]	83
70427	Mier2	10370559	142.904	0.00452857	[89,243]	90.0513	0.0144184	[40,198]	69.089	0.0665686	[12,259]	100.667
70451	Dhrs13	10379006	254.981	0.00422226	[167,439]	160.554	0.016235	[77,392]	160.441	0.0207143	[75,417]	192
70466	Ckap2l	10487577	133.996	0.0132393	[68,287]	103.81	0.00851687	[54,202]	82.5376	0.0324522	[27,235]	107
70645	Oip5	10486255	157.278	0.00722108	[90,300]	109.371	0.0384236	[32,362]	130.534	0.0133712	[63,290]	132.333
70686	Dusp16	10548735	78.1416	0.00398685	[46,131]	61.7477	0.0112815	[28,126]	56.8668	0.0235312	[21,137]	65.6667
70767	Prpf3	10500253	156.589	0.00232622	[105,244]	93.6343	0.0162669	[40,215]	71.7236	0.0516765	[18,215]	107.667
70793	EG70793	10573077	354.771	0.0103333	[208,796]	204.313	0.0261379	[92,646]	256.446	0.010846	[146,565]	271.667
70802	Pwwp2a	10375326	137.503	0.0143252	[66,312]	176.247	0.00821108	[100,352]	119.137	0.0816738	[21,785]	144.333
70999	Nat11	10465638	223.806	0.00607373	[138,414]	132.412	0.0104102	[68,276]	94.4985	0.0196316	[38,229]	150
71093	Atoh8	10545372	151.436	0.00943781	[82,306]	119.963	0.0130339	[58,262]	182.61	0.0203259	[85,499]	151.333
71147	Oxsm	10417708	257.492	0.00997205	[148,556]	143.644	0.0154737	[68,338]	289.746	0.0406208	[127,1447]	230.333
71302	Arhgap26	10455259	312.746	0.00884353	[186,664]	198.815	0.0637221	[63,1550]	396.299	0.0137058	[224,1011]	302.667
71323	Rassf8	10542738	199.01	0.0428339	[81,802]	102.455	0.0184467	[42,244]	141.069	0.00543853	[83,253]	147.333
71340	Riok1	10404630	136.782	0.0175346	[62,331]	104.66	0.0157187	[46,240]	57.2209	0.0693569	[9,201]	99.6667
71371	Arid5b	10369792	79.924	0.0124386	[37,164]	40.6297	0.0118014	[19,84]	40.8502	0.0279405	[13,107]	54
71393	Kctd6	10412650	91.9204	0.0047488	[53,158]	74.3919	0.00742059	[40,137]	55.3011	0.0343323	[18,152]	73.6667
71449	5630401D24Rik	10359506	213.295	0.000308262	[170,273]	131.502	0.0180571	[60,319]	142.849	0.00500987	[87,250]	162.667
71481	Alpk1	10502050	166.637	0.00950954	[91,342]	103.852	0.015555	[46,234]	103.702	0.0498908	[27,380]	125
71609	Tradd	10581181	318.199	0.0145859	[179,775]	223.881	0.00778455	[131,450]	203.851	0.0455523	[79,969]	248.667
71702	Cdc5l	10451083	294.492	0.00275647	[201,480]	149.271	0.00995341	[79,310]	112.255	0.0225295	[45,292]	121.333
71702	Cdc5l	10366579	172.053	0.000975927	[126,244]	103.497	0.0175081	[44,246]	89.3629	0.0896719	[12,425]	121.333
71702	Cdc5l	10372728	172.053	0.000975927	[126,244]	103.497	0.0175081	[44,246]	89.3629	0.0896719	[12,425]	121.333
71702	Cdc5l	10372733	172.053	0.000975927	[126,244]	103.497	0.0175081	[44,246]	89.3629	0.0896719	[12,425]	121.333
71702	Cdc5l	10372735	172.053	0.000975927	[126,244]	103.497	0.0175081	[44,246]	89.3629	0.0896719	[12,425]	121.333
71702	Cdc5l	10372737	172.053	0.000975927	[126,244]	103.497	0.0175081	[44,246]	89.3629	0.0896719	[12,425]	121.333
71702	Cdc5l	10372739	172.053	0.000975927	[126,244]	103.497	0.0175081	[44,246]	89.3629	0.0896719	[12,425]	121.333
71702	Cdc5l	10372741	172.053	0.000975927	[126,244]	103.497	0.0175081	[44,246]	89.3629	0.0896719	[12,425]	121.333
71702	Cdc5l	10372743	172.053	0.000975927	[126,244]	103.497	0.0175081	[44,246]	89.3629	0.0896719	[12,425]	121.333
71702	Cdc5l	10366581	168.481	0.00251393	[112,267]	104.916	0.017856	[44,251]	90.7286	0.114958	[7,617]	121.333
71702	Cdc5l	10372726	168.481	0.00251393	[112,267]	104.916	0.017856	[44,251]	90.7286	0.114958	[7,617]	185
71704	Arhgef3	10413419	251.858	0.009624	[146,534]	251.554	0.0118426	[140,576]	144.185	0.0475601	[44,602]	216
71707	Ubiad1	10518520	169.412	0.000738724	[126,234]	115.21	0.00394652	[70,195]	92.5362	0.0386594	[29,280]	125.667
71709	Syde1	10370510	200.816	0.0105794	[114,419]	116.422	0.00283286	[74,187]	101.595	0.0359529	[32,314]	139.667
71711	Mus81	10465072	196.612	0.0170861	[100,488]	179.236	0.00228428	[121,281]	157.406	0.00978122	[86,322]	177.667
71726	Smug1	10433077	210.44	0.00445735	[133,369]	118.151	0.0356963	[38,394]	195.916	0.00230036	[133,309]	174.667
71767	Tysnd1	10363522	299.434	0.00534252	[192,547]	175.055	0.00944667	[96,364]	225.802	0.0470924	[89,1175]	233.333
71793	Ints12	10496159	145.614	0.00170697	[102,215]	92.7709	0.00117865	[65,133]	59.6938	0.046284	[15,163]	99.6667
71799	Ptcd1	10535637	161.281	0.00414238	[101,275]	134.725	0.0104495	[69,281]	113.021	0.00975753	[58,227]	136.333
71801	Plekhf2	10511498	71.534	0.00894551	[35,139]	69.7738	0.00488412	[40,119]	64.1744	0.0582641	[14,206]	68.6667
71804	2610016C23Rik	10361995	101.928	0.00356993	[63,166]	90.0719	0.00436129	[53,153]	83.8779	0.0106712	[42,165]	92
71839	Osgin1	10575873	191.442	0.0157613	[98,463]	125.295	0.0155023	[57,292]	116.252	0.0216709	[47,301]	144
71878	2310007D09Rik	10478160	162.509	0.00372698	[106,265]	75.6755	0.0116019	[34,157]	67.8334	0.0330415	[21,180]	102.333
71885	2310003H01Rik	10393761	346.375	3.12621e-05	[305,398]	161.24	0.00952414	[88,332]	166.391	0.0477893	[56,753]	224.333
71916	Dus4l	10399882	117.609	0.014721	[55,261]	90.0267	0.0162463	[37,206]	125.757	0.0278239	[52,346]	111.333
71923	2310047M10Rik	10377416	125.136	0.00465683	[74,218]	79.0982	0.0171429	[32,182]	90.3446	0.0410885	[25,291]	98
71952	2410016O06Rik	10397143	82.4319	0.0122852	[40,167]	58.9653	0.0117527	[29,117]	61.2248	0.0127284	[28,125]	67.3333
71955	2400003C14Rik	10581625	177.236	0.0089771	[103,343]	102.238	0.000678819	[75,139]	64.0434	0.0213768	[25,150]	114.333
71956	Rnf135	10379401	234.981	0.00325966	[155,393]	210.142	0.0123913	[113,479]	212.229	0.0287487	[96,694]	219
71962	2410008K03Rik	10373902	252.235	0.00607768	[154,482]	186.463	0.0134494	[97,430]	254.366	0.0578635	[96,2070]	230.667
71963	Cdca4	10402795	81.2814	0.00335209	[50,131]	61.7414	0.00690317	[35,109]	76.448	0.00605595	[44,132]	73
71968	Wdr73	10565057	119.426	0.0182982	[52,286]	127.493	0.00765138	[70,245]	122.328	0.0147049	[57,278]	122.667
71971	Zswim1	10478590	60.4024	0.0216577	[21,148]	60.9112	0.0159379	[26,135]	60.611	0.0137347	[26,131]	60.6667
71972	Dnmbp	10467871	120.559	0.00570996	[70,215]	72.9163	0.0174787	[29,171]	65.0432	0.0410965	[16,196]	86.3333
71986	Ddx28	10581450	146.859	0.0141255	[72,334]	109.202	0.0248263	[41,299]	141.29	0.0127731	[70,312]	132.333
72046	2010005J08Rik	10384004	126.584	0.00226982	[83,197]	98.1456	0.0134459	[45,214]	95.0022	0.0324697	[33,268]	106.667
72068	Cnot2	10372534	158.242	0.00510798	[97,276]	63.0152	0.0230903	[24,157]	92.9299	0.0164392	[43,201]	104.667
72107	Dscc1	10428672	154.384	0.00427491	[96,264]	103.109	0.0165244	[44,240]	85.5464	0.110524	[6,548]	114.333
72167	Thumpd2	10453216	145.857	0.0187261	[67,363]	169.726	0.00852914	[95,342]	190.69	0.0162392	[96,471]	169
72170	Chchd4	10546346	72.2063	0.0203214	[27,169]	65.5416	0.0163963	[29,144]	73.0226	0.00489995	[42,125]	70.3333
72171	Shq1	10546710	197.267	0.0232377	[97,530]	128.959	0.00915873	[68,258]	128.186	0.0136961	[62,284]	151.333
72198	Skiv2l2	10412177	128.109	0.00857242	[69,249]	105.318	0.0161365	[48,240]	84.115	0.0542379	[22,277]	105.667
72287	Plekhf1	10562576	101.741	0.00170164	[69,151]	61.9432	0.0242398	[23,159]	53.3349	0.0115933	[24,110]	72.3333
72296	Rusc1	10499470	273.405	0.00231275	[190,431]	206.059	0.012544	[110,474]	183.48	0.0427222	[70,774]	220.667
72306	Zfp777	10544547	165.792	0.000114852	[138,201]	88.0519	0.0111589	[43,181]	124.745	0.0184918	[55,305]	126.333
72323	Asb6	10481508	144.866	0.00176041	[101,215]	124.949	0.0127192	[62,269]	89.9569	0.0255767	[34,233]	120
72338	Wdr89	10401023	112.812	0.0333028	[38,342]	102.903	0.0104726	[52,207]	114.725	0.00455294	[68,198]	110.333
72344	Usp36	10393509	168.745	0.00344741	[110,275]	87.1574	0.0145171	[38,193]	59.725	0.0856846	[7,245]	105.333
72354	Ttc4	10514830	182.019	0.00456915	[115,314]	85.3509	0.034334	[24,250]	82.5981	0.00885683	[42,158]	116.667
72355	2210021J22Rik	10431220	387.222	0.00274706	[265,642]	225.476	0.00783801	[132,455]	252.552	0.101578	[72,Inf]	288.333
72415	Sgol1	10451805	81.7671	0.00694239	[43,151]	67.2383	0.00741144	[36,123]	52.6187	0.0585603	[11,162]	67.3333
72454	Ccdc71	10588936	136.628	0.00704804	[78,255]	85.2308	0.0152644	[36,190]	120.904	0.0106827	[62,249]	114.333
72486	Rnf219	10422185	75.6534	0.0107418	[35,153]	62.9462	0.00721675	[33,116]	61.2856	0.0324321	[20,163]	66.6667
72515	Wdr43	10446693	140.904	0.00237742	[95,216]	93.0221	0.000676594	[68,127]	68.5874	0.0402772	[20,186]	101
72522	Atxn7l2	10501286	197.23	0.00917395	[111,407]	159.429	0.0146953	[78,376]	102.555	0.0624485	[20,463]	153
72635	Lins2	10554017	221.435	0.0116672	[123,491]	173.09	0.00942272	[96,356]	102.876	0.0314128	[35,307]	165.667
72699	Lime1	10479596	242.202	0.000203776	[197,304]	166.371	0.0116338	[87,364]	140.685	0.062634	[36,770]	183
72709	C1qtnf6	10430358	200.646	0.00701793	[122,375]	115.751	0.0141487	[56,253]	117.354	0.0412615	[41,382]	144.667
72726	Tbcc	10445629	121.137	0.00167115	[82,182]	126.855	0.0134243	[63,277]	132.652	0.00875147	[72,261]	127
72739	Zkscan3	10408010	109.447	0.0107429	[54,225]	96.4738	0.0142915	[44,212]	86.6389	0.0138211	[39,186]	97.3333
72748	Hdhd3	10513604	109.939	0.0168095	[48,257]	104.195	0.0180682	[45,247]	115.581	0.00637541	[65,212]	110
72749	Nfkbil2	10430032	270.179	0.00865806	[162,549]	212.537	0.010773	[117,465]	132.911	0.072651	[30,727]	205.333
72831	Dhx30	10597103	240.639	0.00120104	[175,349]	135.848	0.0128893	[67,299]	122.124	0.0374497	[40,414]	166.333
72930	Ppp2r2b	10458645	256.312	0.00476247	[164,456]	167.46	0.0140362	[84,390]	137.338	0.0509714	[41,583]	186.667
73102	Slc22a23	10408616	308.091	0.00759921	[189,615]	176.504	0.00823109	[100,350]	117.168	0.0703902	[23,587]	200.667
73121	3110032G18Rik	10525880	192.749	0.00910771	[109,396]	133.621	0.0161	[62,316]	177.574	0.0455981	[62,821]	168.333
73172	3110037I16Rik	10515983	150.861	0.00595075	[88,277]	108.415	0.0126749	[51,234]	231.288	0.0274098	[107,776]	163.333
73173	Pcdh18	10498018	130.467	0.0103239	[68,265]	102.159	0.0154424	[44,233]	76.5908	0.0697674	[17,277]	103
73233	3110048L19Rik	10448195	119.385	0.0155567	[54,273]	97.8209	0.0174972	[41,231]	70.1133	0.124635	[4,302]	95.6667
73247	1600027N09Rik	10479402	338.668	0.0113482	[197,772]	195.859	0.00272781	[131,315]	172.9	0.0398967	[64,685]	236
73274	Gpbp1	10412082	92.5288	0.0127208	[44,191]	49.5324	0.0211719	[21,115]	60.3136	0.0667071	[12,202]	67.6667
73327	1700040I03Rik	10545835	210.689	0.0074192	[125,409]	168.231	0.0162128	[83,405]	155.353	0.0399763	[55,597]	178
73338	Itpripl1	10487359	279.302	0.000570579	[216,377]	228.935	0.0294026	[103,796]	244.933	0.0134039	[134,579]	251
73373	Phospho2	10472589	121.088	0.0164666	[55,281]	107.588	0.0135976	[49,236]	137.504	0.0115876	[71,290]	122.333
73389	Hbp1	10399897	89.5828	0.00662762	[48,164]	72.13	0.0119569	[35,147]	64.5167	0.0428623	[18,182]	75.6667
73419	1700052N19Rik	10367626	160.765	0.00672396	[93,303]	142.551	0.0161684	[66,343]	108.07	0.0386632	[33,367]	137.333
73680	Zbtb8a	10516590	150.297	0.00311855	[97,244]	110.164	0.00823917	[58,215]	108.274	0.0357478	[34,350]	122.667
73713	Rbm20	10463981	172.712	0.0024627	[116,273]	96.694	0.00747433	[51,182]	73.7972	0.0571706	[14,255]	114.667
73826	Poldip3	10430945	259.679	0.0129925	[148,580]	159.042	0.00483411	[98,278]	114.951	0.0357499	[40,358]	178
73847	5430432M24Rik	10488589	116.561	0.0307429	[41,347]	93.126	0.0152099	[41,207]	97.4184	0.0176707	[41,230]	102.333
74035	Nol9	10510629	99.7933	0.0197161	[42,234]	101.839	0.00772966	[54,193]	71.739	0.0407644	[22,203]	91.3333
74041	4632434I11Rik	10565570	77.8129	0.0213187	[30,184]	59.8149	0.00631891	[32,107]	68.587	0.0228201	[28,159]	69
74094	Tjap1	10451248	187.194	0.00254788	[127,294]	79.8988	0.0167911	[33,181]	114.023	0.0153367	[55,251]	127
74126	Syvn1	10460706	263.337	0.0180504	[140,680]	157.197	0.00642405	[92,292]	140.177	0.0132097	[70,308]	186.667
74133	1200011M11Rik	10389601	60.8195	0.0274597	[19,160]	51.6076	0.00777263	[27,97]	105.139	0.00285366	[67,167]	72.6667
74152	1300002K09Rik	10504582	236.864	0.0135697	[127,566]	236.916	0.0118747	[130,540]	588.361	0.149052	[194,Inf]	354
74155	Errfi1	10510574	34.3226	0.00344185	[21,55]	28.6333	0.00249361	[19,43]	32.7331	0.000923554	[23,45]	32
74157	1300018I05Rik	10443550	128.905	0.00740144	[72,242]	102.76	0.00897176	[53,201]	77.6087	0.0293325	[28,201]	103.333
74178	Stk40	10508115	146.638	0.00160633	[101,219]	106.767	0.0172831	[45,253]	78.0014	0.0616163	[14,295]	110.667
74194	Rnd3	10482500	27.5107	0.0154366	[12,61]	28.5578	0.0324106	[12,70]	23.6583	0.0108446	[12,48]	27
74198	Dtx2	10526427	153.059	0.0156856	[75,357]	156.307	0.00315465	[100,257]	125.725	0.017665	[58,296]	145
74200	2810403A07Rik	10493292	167.678	0.0164541	[84,398]	131.754	0.0137749	[63,298]	89.792	0.0632894	[20,322]	130
74203	Eif4enif1	10373709	174.073	0.0155391	[91,398]	110.818	0.00884101	[58,218]	69.5994	0.0822366	[9,242]	118.333
74238	Mterfd3	10371396	159.897	0.000261222	[127,204]	126.394	0.0162237	[59,293]	165.203	0.0349274	[66,561]	150.333
74273	1700064E03Rik	10377547	326.951	0.0136381	[182,811]	265.022	0.00920665	[155,559]	216.852	0.0276235	[98,717]	269.667
74277	Chic2	10530683	159.432	0.00627403	[95,291]	101.947	0.0186582	[42,245]	75.9116	0.0534227	[19,238]	112.333
74287	Kcmf1	10545471	198.685	0.00195055	[139,302]	139.116	0.0102897	[73,286]	111.189	0.0464404	[34,397]	149.667
74302	Mtmr3	10383867	132.796	0.0101341	[73,260]	92.8884	0.00137855	[64,135]	70.7617	0.0567821	[16,215]	99
74320	Wdr33	10454483	120.012	0.0037118	[75,198]	62.6227	0.0109805	[29,128]	51.1201	0.0351757	[15,136]	78
74330	Dnajc14	10367413	231.873	0.0149124	[127,538]	135.777	0.00767592	[75,262]	80.8115	0.0643444	[15,311]	149.667
74349	4632419K20Rik	10566438	210.534	0.00152742	[149,315]	119.367	0.0146685	[55,273]	153.333	0.0219889	[67,418]	161
74352	Zfp84	10551760	84.4996	0.0125193	[39,176]	59.9421	0.0159359	[25,135]	43.2055	0.0460657	[11,133]	62.3333
74375	Gcc1	10543524	168.778	0.00765311	[96,330]	117.422	0.00738824	[63,224]	89.3173	0.0508608	[20,302]	125
74386	Rmi1	10608422	73.8825	0.0187824	[30,171]	52.4287	0.0185353	[22,121]	69.9016	0.0302469	[24,184]	65.3333
74411	Ppapdc2	10462330	338.205	0.225353	[72,Inf]	256.802	0.00980121	[147,555]	208.16	0.0154729	[107,515]	267.667
74479	Snx11	10390258	197.534	0.0077316	[116,386]	155.633	0.0167464	[73,383]	152.581	0.0480744	[53,623]	169
74504	2410018C17Rik	10529287	237.465	0.00188523	[165,367]	169.709	0.0124863	[88,381]	144.923	0.0492408	[44,650]	184
74522	Morc2a	10373778	137.311	0.00138442	[97,199]	72.0291	0.00792367	[38,135]	52.0006	0.0228854	[18,124]	87
74533	Gzf1	10476893	99.6101	0.00500356	[57,174]	75.3808	0.0106945	[35,153]	55.3719	0.0503727	[12,159]	76.6667
74570	Zkscan1	10526726	101.469	0.0144561	[46,222]	65.1044	0.0143467	[28,142]	28.9658	0.0963662	[3,112]	65
74585	Sppl3	10524647	229.64	0.00609627	[142,425]	130.599	0.01738	[59,313]	87.6143	0.0752159	[15,381]	149.667
74732	Stx11	10367919	240.88	0.0126678	[132,557]	123.592	0.0268538	[47,352]	187.818	0.0101669	[104,396]	184.333
74747	Ddit4	10369290	56.0732	0.0182961	[22,132]	42.384	0.0175232	[18,96]	25.6466	0.0647338	[5,84]	41.3333
74760	Rab3il1	10461408	265.033	0.000112443	[222,321]	170.21	0.00803502	[97,335]	300.811	0.0368679	[137,1353]	245.333
74918	Iqca	10356512	327.043	0.00946171	[192,715]	287.242	0.122741	[79,Inf]	332.357	0.0111966	[191,773]	315.333
74919	4930471M23Rik	10520513	215.087	0.00950385	[124,441]	131.62	0.00957957	[69,266]	82.0995	0.0283045	[29,217]	143
75007	4930504E06Rik	10494208	256.795	0.000267866	[206,329]	219.872	0.00536318	[136,401]	371.961	0.15164	[104,Inf]	283
75316	Josd3	10583318	60.1859	0.00372977	[35,99]	34.5446	0.0195431	[15,79]	32.3421	0.0428408	[8,91]	42.3333
75416	Nol14	10529425	182.419	0.0146966	[95,419]	98.5742	0.0137316	[44,217]	77.4423	0.0852218	[10,305]	119.333
75424	Zfp820	10448186	200.141	0.00299133	[132,329]	124.971	0.00985031	[65,255]	149.813	0.0758075	[41,933]	158.333
75425	2610036D13Rik	10489195	208.158	0.00148722	[148,309]	145.24	0.0169792	[67,354]	104.579	0.0651167	[24,412]	152.667
75518	1700024B05Rik	10414218	117.867	0.0192704	[51,285]	119.114	0.0194483	[51,295]	158.257	0.0101465	[85,329]	131.667
75570	Nhej1	10355711	280.367	0.00662642	[172,547]	318.464	0.0143159	[175,806]	211.964	0.033009	[92,771]	270
75593	2410003K15Rik	10538201	202.68	0.00521431	[125,367]	136.483	0.0176916	[63,331]	100.164	0.0500006	[26,374]	146.333
75605	Jarid1b	10350046	113.227	0.00887401	[60,220]	58.2793	0.0102652	[27,117]	45.257	0.0343018	[13,121]	72
75622	Spaca3	10379496	305.212	0.040805	[134,1615]	419.098	0.00319496	[284,714]	281.647	0.00754185	[169,570]	335.333
75623	1700029F09Rik	10354275	129.719	0.00807221	[72,245]	73.5871	0.0181323	[30,170]	83.4312	0.0327435	[28,234]	95.6667
75627	Snapc1	10396442	114.702	0.0152142	[53,256]	91.4442	0.0176961	[40,209]	97.0082	0.0222555	[38,242]	101
75647	1700025E21Rik	10537007	525.397	0.000911583	[395,754]	420.205	0.00105636	[311,613]	326.442	0.0721362	[122,12712]	423.667
75660	Lin37	10561994	304.229	0.0126216	[174,702]	194.097	0.0118306	[107,419]	222.839	0.0455975	[92,1046]	240.333
75678	Ippk	10405013	130.473	0.00271069	[84,208]	105.7	0.00615196	[60,190]	83.9137	0.0168083	[35,192]	106.667
75695	Rilpl1	10533849	258.857	0.00175982	[183,394]	189.892	0.00808084	[109,378]	210.622	0.00732676	[125,411]	220
75778	Them4	10494007	402.825	0.0126111	[235,953]	160.57	0.0147297	[80,373]	233.061	0.0154273	[123,575]	265.667
75782	Lca5	10595382	208.924	0.00198147	[144,325]	121.056	0.0136389	[57,270]	142.243	0.0462285	[47,580]	157.333
75841	Rnf139	10424335	192.332	0.000729934	[144,265]	93.2657	0.00794417	[49,176]	87.7974	0.0601151	[22,296]	124.333
75871	Zfp821	10575291	130.78	0.00112094	[94,186]	89.5576	0.0126981	[41,190]	118.255	0.0401867	[38,408]	113
75892	4930578I07Rik	10416120	495.996	0.0024506	[345,813]	231.725	0.0141341	[123,560]	517.879	0.054968	[230,8006]	415.333
75901	Dcp1a	10413530	157.618	0.0137034	[80,354]	91.2861	0.0186272	[38,217]	54.4867	0.0165526	[22,122]	101
76025	Cant1	10393580	336.953	0.000427185	[265,446]	230.353	0.00408667	[148,402]	179.914	0.0172025	[88,451]	249
76142	Ppp1r14c	10367697	327.015	0.00642931	[203,641]	237.519	0.055557	[88,1731]	562.435	0.00477562	[369,1052]	375.667
76233	Dnttip1	10478560	239.882	0.00409721	[156,412]	169.868	0.0167749	[83,418]	131.754	0.0364641	[46,446]	180.667
76281	Tax1bp3	10472440	354.505	0.0129711	[203,849]	261.121	0.00870882	[153,547]	164.869	0.0445804	[61,659]	245.667
76281	Tax1bp3	10378334	323.362	0.0145409	[181,799]	251.13	0.00700776	[151,495]	163.446	0.0484103	[58,702]	260.333
76366	Mtif3	10535750	92.4074	0.0143709	[41,200]	71.8227	0.00868779	[36,139]	80.6072	0.018889	[33,189]	81.6667
76454	Fbxo31	10582231	199.338	0.00447225	[129,338]	125.583	0.00196478	[86,189]	140.895	0.00777918	[80,268]	155.333
76522	Lsm8	10536595	167.806	0.000762841	[126,230]	120.096	0.0116594	[61,250]	62.6741	0.0528729	[14,182]	117
76527	Il34	10581664	134.871	0.0014793	[94,198]	73.2108	0.0180896	[29,172]	90.583	0.0170762	[40,204]	99.6667
76563	Qrsl1	10368935	141.137	0.00333208	[90,231]	127.401	0.00297106	[81,206]	100.524	0.0162322	[44,229]	123
76574	Mfsd2	10516064	121.234	0.00291439	[78,193]	120.91	0.00875231	[63,240]	102.911	0.00684468	[56,190]	115
76630	Stambpl1	10462587	88.1727	0.015417	[38,193]	84.9991	0.00527094	[48,149]	60.9845	0.0474747	[15,173]	78
76792	2410131K14Rik	10524973	226.909	0.0117131	[127,500]	175.701	0.0146001	[89,414]	160.542	0.00946234	[88,327]	188
76793	Snip1	10508036	56.75	0.00571686	[31,100]	55.0975	0.00828616	[29,102]	26.9912	0.0391848	[8,77]	46.3333
76800	Usp42	10535477	64.8628	0.0020972	[42,99]	38.1378	0.0141123	[17,82]	32.948	0.0502041	[8,91]	45.3333
76813	Armc6	10579209	186.33	0.00269342	[125,296]	162.305	0.00895766	[89,329]	110.818	0.0369825	[38,355]	153
76832	Hyls1	10592154	52.1707	0.0124306	[23,109]	58.2686	0.00715493	[30,108]	40.696	0.0536044	[8,118]	50.3333
76843	Dtl	10361110	146.931	0.00605826	[87,265]	103.75	0.0142026	[47,232]	72.1819	0.0468705	[19,211]	107.667
76947	2310030N02Rik	10511501	224.683	0.0134493	[121,526]	180.135	0.0127409	[94,410]	341.616	0.082592	[124,Inf]	249
76954	St5	10566767	149.783	0.00627253	[89,271]	86.215	0.010324	[41,174]	73.974	0.0666994	[13,267]	103.333
76969	Chst1	10474045	170.345	0.00104814	[124,243]	103.819	0.0149037	[46,232]	92.2786	0.0379664	[27,276]	122
77011	5730590G19Rik	10554325	78.5175	0.0109264	[36,160]	58.3249	0.0157108	[24,131]	39.8801	0.0336951	[12,114]	59
77035	Jmjd5	10557317	254.052	0.00391708	[165,440]	209.036	0.0152083	[108,513]	189.212	0.0208707	[90,520]	217.333
77038	Arfgap2	10473874	338.757	0.0975368	[121,Inf]	148.343	0.0166849	[69,361]	141.805	0.0100947	[76,288]	209.667
77040	Atg16l1	10348277	139.075	0.000613928	[104,189]	105.576	0.0169327	[46,248]	66.8394	0.0633701	[12,246]	104
77065	Ints7	10352735	220.23	0.0135605	[121,498]	130.624	0.00598666	[75,238]	106.125	0.0447807	[32,352]	152.333
77097	Tanc2	10381934	384.581	0.00293975	[262,644]	168.895	0.0134836	[86,386]	150.936	0.152664	[9,Inf]	235
77097	Tanc2	10381939	202.647	0.00259861	[136,324]	191.752	0.014148	[99,455]	93.5666	0.0756688	[15,405]	163
77286	Nkrf	10604053	83.1384	0.0158081	[36,184]	69.5207	0.0174524	[28,161]	82.2036	0.0342397	[26,232]	78.3333
77305	Wdr82	10588454	253.337	0.00704563	[155,485]	168.742	0.00270256	[111,270]	126.073	0.0209817	[57,312]	182.667
77407	Rab35	10524781	220.103	0.0100921	[129,445]	107.217	0.00929605	[55,211]	83.898	0.0365551	[26,242]	137
77604	C430048L16Rik	10503359	71.7344	0.0145806	[31,157]	89.6341	0.00882621	[47,171]	33.2447	0.0749793	[5,101]	65
77630	A730035I17Rik	10523483	192.693	0.0265716	[87,583]	246.396	0.014439	[131,608]	286.483	0.00869518	[168,606]	241.667
77739	Adamtsl1	10505734	282.954	0.0234894	[141,890]	230.557	0.0136343	[123,552]	270.521	0.0147475	[146,680]	261.667
77744	6720463M24Rik	10416736	121.692	0.0123136	[60,260]	95.1274	0.041826	[30,315]	76.0117	0.016892	[32,173]	97.6667
77853	Msl2l1	10588192	83.2746	0.0127797	[37,177]	54.0868	0.0172742	[22,123]	30.3414	0.0749123	[5,95]	55.6667
77940	A930004D18Rik	10480321	172.408	0.0109439	[94,364]	158.582	0.0156314	[77,379]	169.223	0.0111388	[89,368]	166.667
78217	4930571C24Rik	10469979	526.624	0.00953108	[319,1185]	261.514	0.0335215	[117,1057]	249.77	0.00477806	[158,451]	346.333
78246	Phf23	10377695	64.3452	0.00389514	[38,106]	65.8922	0.0173753	[30,142]	83.2309	0.00749387	[46,152]	71
78294	Rps27a	10533945	190.455	0.0113807	[108,394]	133.147	0.00225069	[89,205]	126.611	0.0106813	[68,253]	150
78306	Tsga10ip	10465033	225.272	0.0136299	[120,540]	291.212	0.0101785	[168,647]	306.621	0.0833065	[106,Inf]	274.333
78428	Wibg	10367393	129.831	0.00230231	[86,200]	90.6562	0.0284585	[30,256]	124.28	0.0126801	[60,273]	115
78541	Asb8	10432122	85.707	0.014046	[38,183]	77.7122	0.00777871	[41,145]	86.8245	0.00563528	[50,151]	83.6667
78552	E130201H02Rik	10556938	372.567	0.00104299	[276,540]	235.455	0.145923	[45,Inf]	244.876	0.0117916	[136,559]	284.333
78610	Uvrag	10565759	133.947	0.0196394	[63,318]	114.897	0.00685924	[63,215]	100.06	0.00630588	[56,180]	116.333
78733	Troap	10426669	79.821	0.00188825	[53,120]	63.2552	0.0192842	[27,143]	44.3324	0.0313263	[14,121]	62.3333
78777	2410002I01Rik	10393714	242.645	0.00898829	[142,499]	173.795	0.00615222	[102,325]	147.894	0.0466738	[47,639]	188.333
78783	Brpf1	10540622	97.9382	0.00741539	[52,184]	79.3074	0.0133377	[35,171]	51.866	0.0504688	[12,152]	76.3333
78829	Tsc22d4	10526675	238.192	0.0079788	[143,467]	109.705	0.0123479	[52,234]	154.101	0.0293006	[63,472]	167.333
78833	Gins3	10574378	106.324	0.012606	[51,225]	85.9323	0.00527877	[49,150]	90.0035	0.0102619	[44,179]	94
78889	Wsb1	10388938	119.545	0.0086436	[65,228]	78.112	0.013888	[35,168]	71.789	0.0123577	[35,144]	90
78895	Pus7l	10431792	122.209	0.0152988	[57,275]	107.536	0.0059209	[60,195]	88.6626	0.0428479	[25,280]	106.333
78929	Polr3h	10430783	189.926	0.0165428	[95,469]	168.658	0.0108797	[91,359]	140.833	0.0376526	[51,496]	166.667
78938	Fbxo34	10414366	215.164	0.00675332	[129,412]	173.017	0.00804475	[97,345]	172.218	0.00995806	[94,360]	186.667
78977	Popdc3	10362959	160.004	0.0122684	[84,347]	172.307	0.0263651	[74,523]	98.353	0.0159365	[45,218]	143.333
79043	Spsb3	10442629	167.28	0.00582062	[101,301]	131.572	0.00408577	[81,223]	153.619	0.0136757	[78,345]	151
79044	Mrps34	10442638	215.427	0.0030031	[143,353]	125.194	0.0123444	[63,264]	95.1881	0.0405921	[26,308]	145
79233	Zfp319	10580870	258.909	0.00168758	[183,396]	233.148	0.0583098	[84,1792]	406.503	0.0121108	[234,987]	299.667
79464	Lias	10522134	160.083	0.0184059	[77,395]	138.661	0.0168865	[63,336]	99.9198	0.0353726	[34,298]	133
79566	Sh3bp5l	10376358	134.568	0.000429437	[104,177]	130.102	0.00116953	[93,186]	108.474	0.0167869	[51,240]	124.333
80284	BC003266	10508269	127.431	0.00647652	[72,235]	104.085	0.0192538	[46,246]	124.814	0.0251249	[49,350]	118.667
80385	Tusc2	10588678	144.491	0.00757895	[81,278]	152.741	0.0217916	[67,415]	100.664	0.0116719	[49,211]	132.667
80509	Med8	10507529	151.082	0.00365853	[96,251]	81.7006	0.0136865	[37,174]	73.7257	0.0190308	[29,173]	102.333
80515	A030009H04Rik	10377534	521.863	0.00161846	[376,805]	609.073	0.119288	[222,Inf]	796.542	0.0083985	[496,1758]	642.667
80708	Pacsin3	10473861	218.014	0.00545245	[137,392]	83.9328	0.0244296	[29,218]	107.308	0.00911218	[56,209]	136.333
80750	N4bp1	10580457	102.029	0.000650121	[75,138]	76.4034	0.00805167	[39,145]	68.4498	0.0950424	[7,321]	82
80752	BC004044	10526853	181.929	0.00314791	[120,296]	105.785	0.00578309	[59,190]	71.8064	0.0263797	[26,181]	120
80838	Hist1h1a	10404069	49.5029	0.000488042	[37,65]	40.9607	0.00632444	[23,71]	11.3936	0.00641898	[6,21]	34
80879	Slc16a3	10383502	233.96	0.00152412	[166,352]	152.299	0.0283547	[61,467]	201.386	0.00602179	[121,379]	195.667
80912	Pum1	10508619	193.163	0.0095304	[111,389]	107.954	0.0143817	[49,240]	96.7275	0.0543235	[26,329]	132.667
80914	Uck2	10359849	173.464	0.00722313	[104,320]	113.718	0.00755299	[62,214]	71.2702	0.0491804	[15,212]	119.333
81489	Dnajb1	10573198	74.977	0.00418483	[44,124]	42.5772	0.00258067	[27,67]	43.6537	0.0169948	[19,94]	54
81601	Kat5	10465114	234.758	0.000893657	[174,332]	152.438	0.0155071	[73,364]	138.471	0.0672869	[33,772]	175
81630	Zbtb22	10444066	151.311	0.00111693	[109,215]	91.8444	0.00340892	[56,150]	124.938	0.00856354	[69,241]	122.667
81703	Jdp2	10397351	227.147	0.00268912	[154,364]	194.759	0.00124365	[140,284]	133.465	0.0364919	[48,439]	185
81845	Bat4	10403754	115.422	0.00509614	[67,202]	67.2511	0.0348753	[19,200]	73.2718	0.0152381	[30,163]	85
81845	Bat4	10407924	115.422	0.00509614	[67,202]	67.2511	0.0348753	[19,200]	73.2718	0.0152381	[30,163]	85
83383	Tcfap4	10437384	231.892	0.00200768	[162,357]	224.708	0.0095213	[128,476]	150.451	0.0552235	[47,727]	202.333
83485	Ngrn	10554413	138.442	0.00652995	[80,255]	101.176	0.00744185	[54,190]	110.736	0.0232285	[44,291]	116.667
83486	Rbm5	10596769	71.2214	0.016229	[30,156]	69.3682	0.00648266	[36,127]	59.5501	0.0235651	[22,144]	66.6667
83673	Snhg1	10461152	16.5946	0.0228304	[7,43]	24.7559	0.00910076	[13,46]	23.912	0.00660753	[13,43]	22
83703	Dbr1	10588121	91.2846	0.000181763	[74,113]	73.549	0.0048766	[42,126]	51.3395	0.0452665	[12,141]	72
83762	Otof	10528972	463.753	0.00380722	[311,814]	210.219	0.0115514	[114,470]	447.589	0.175358	[125,Inf]	374
84505	Setdb1	10500157	198.556	0.00109228	[145,284]	117.806	0.00581971	[67,213]	72.7959	0.0776056	[10,278]	130
85308	1500005A01Rik	10420023	241.032	0.000389016	[189,316]	201.716	0.0267177	[91,640]	295.538	0.00481279	[188,542]	246.333
93683	Glce	10594289	189.077	0.00705408	[113,357]	144.622	0.00966258	[77,297]	68.0168	0.0787739	[10,236]	134
93690	Gpr45	10345895	472.245	0.0103486	[281,1096]	197.592	0.0117303	[107,438]	367.831	0.071208	[143,20616]	346
93759	Sirt1	10369738	168.979	0.0184699	[83,414]	77.1537	0.0239797	[28,197]	73.8241	0.0161643	[30,167]	106.667
93760	Arid1a	10517090	177.353	0.000673886	[133,243]	86.6162	0.0173158	[35,202]	54.1474	0.0954257	[5,223]	106
93836	Rnf111	10594785	155.573	0.00665725	[90,291]	104.914	0.00952495	[53,210]	87.4171	0.0291394	[30,237]	116
94061	Mrpl1	10523365	161.468	0.00626817	[96,297]	120.141	0.0175919	[54,287]	101.052	0.0777317	[21,467]	127.333
94065	Mrpl34	10572613	538.338	0.00418438	[359,968]	228.019	0.0108441	[128,500]	225.889	0.0635251	[79,1987]	330.667
94067	Mrpl43	10468022	211.588	0.00684573	[128,400]	172.902	0.00837426	[97,348]	154.441	0.032085	[61,504]	179.667
94092	Trim16	10376899	87.4036	0.0037624	[52,145]	95.8289	0.00412577	[57,162]	68.8225	0.00899734	[34,132]	84
94315	Prcc	10499265	157.327	0.0146484	[85,335]	111.984	0.0064368	[65,200]	133.758	0.00648035	[79,239]	134.333
97031	C430004E15Rik	10469957	149.487	0.00444761	[93,256]	109.01	0.0387531	[32,360]	134.08	0.0123242	[66,294]	130.667
97112	Nmd3	10492598	88.7248	0.000539801	[67,117]	54.8518	0.00169993	[36,81]	44.104	0.0596831	[8,130]	62.6667
97122	Hist2h4	10548857	59.5804	0.00115087	[42,84]	37.1706	0.00858095	[19,69]	12.2242	0.00497383	[7,21]	56.6667
97122	Hist2h4	10500333	43.6303	9.85807e-05	[36,52]	47.5574	0.0012511	[33,68]	16.667	0.00607643	[9,30]	67.3333
97122	Hist2h4	10403957	73.8255	0.000985551	[54,101]	71.6816	0.00325706	[46,112]	24.0365	0.015283	[10,51]	65
97122	Hist2h4	10408092	73.8255	0.000985551	[54,101]	71.6816	0.00325706	[46,112]	24.0365	0.015283	[10,51]	65.6667
97122	Hist2h4	10408074	90.626	0.00711149	[54,155]	80.7783	0.00368237	[51,128]	24.6447	0.0183465	[10,55]	56.6667
97122	Hist2h4	10408243	101.619	0.0119434	[56,192]	85.6776	0.00350854	[54,136]	22.902	0.022237	[9,56]	70.3333
97122	Hist2h4	10404067	86.0894	0.00225381	[58,128]	83.2455	0.00114815	[60,117]	25.5743	0.0271899	[9,64]	36.3333
97122	Hist2h4	10404051	89.9124	0.00183197	[62,131]	72.1605	0.00432425	[43,119]	39.5738	0.0329611	[12,104]	36.3333
97159	A430005L14Rik	10510809	214.513	0.0001577	[176,265]	198.181	0.0061302	[118,374]	90.1144	0.0381129	[26,284]	167.667
97287	Mtmr14	10540579	169.474	0.0130884	[91,366]	136.589	0.00367988	[85,228]	86.2402	0.0232564	[34,211]	130.667
97484	Cog8	10581507	277.075	0.0189443	[149,722]	184.856	0.0056814	[111,340]	160.733	0.0046461	[99,281]	207.667
98221	Eif3m	10353475	139.136	0.00364553	[87,232]	120.101	0.00902409	[63,237]	62.7391	0.0401115	[16,183]	107.333
98402	Sh3bp4	10348424	150.392	0.000133163	[124,184]	95.568	0.00408916	[57,161]	66.6215	0.0323368	[20,190]	104.333
98710	Rabif	10350039	75.9275	0.0114927	[36,152]	70.1906	0.00650403	[37,128]	77.258	0.0134319	[38,156]	74.3333
98985	Clp1	10484457	33.9247	0.0085668	[18,64]	55.8834	0.0228262	[24,127]	48.2949	0.00186053	[32,72]	46
98999	Znfx1	10489850	197.997	0.00047747	[153,263]	93.8316	0.0143164	[41,208]	71.687	0.0516728	[15,230]	121.333
99100	Cep152	10487109	182.083	0.0111635	[98,397]	212.819	0.0150872	[110,526]	96.6894	0.0901243	[12,477]	164
99382	Abtb2	10474181	130.457	0.000321341	[102,168]	131.611	0.00357676	[82,219]	102.398	0.0312782	[35,300]	121.333
99480	Dnttip2	10495773	91.6811	0.00721153	[49,167]	74.4506	0.00467306	[43,127]	61.8809	0.0386169	[17,172]	76
99683	Sec24b	10502165	142.306	0.00260841	[94,224]	98.3813	0.00741827	[53,184]	80.1427	0.0459148	[21,242]	106.667
99696	Ankrd50	10497920	94.8498	0.00386802	[57,157]	73.4488	0.0122966	[35,149]	46.4055	0.0633708	[8,146]	71.3333
99890	Prmt6	10501485	111.884	0.00514108	[65,196]	92.4455	0.0377834	[27,303]	90.3312	0.0166024	[40,206]	98
99929	Tiparp	10492428	58.2663	0.0143633	[25,126]	40.9486	0.0141516	[18,89]	28.6128	0.0737385	[5,84]	42.6667
100017	Ldlrap1	10517301	187.03	0.00359268	[122,310]	152.305	0.00273146	[100,244]	120.634	0.011399	[61,252]	153.333
100087	Kti12	10506880	72.4649	0.00301965	[44,115]	70.5585	0.00410839	[43,116]	62.3742	0.00409302	[38,102]	68.3333
100206	Adprhl2	10516325	236.259	0.00322789	[158,387]	153.712	0.0107744	[82,324]	129.981	0.045837	[39,496]	173.333
100210	Gpn2	10508901	334.677	0.0148351	[186,845]	225.077	0.00828225	[131,460]	226.309	0.0616408	[80,1844]	262
100213	Rusc2	10504294	149.648	0.015024	[72,353]	134.668	0.0179168	[62,329]	96.5185	0.0360887	[29,309]	127.333
100336	Ppp1r8	10516974	155.643	0.00787251	[90,294]	123.586	0.00714095	[69,232]	100.229	0.0369504	[33,304]	126.667
100609	Nsun5	10526345	321.532	0.00879396	[193,671]	218.933	0.00782644	[128,438]	269.165	0.0426585	[117,1308]	270
100855	Tbc1d14	10529549	138.175	0.00536936	[83,241]	114.751	0.00798838	[61,220]	84.2031	0.0274897	[32,216]	112.333
100910	2010209O12Rik	10520234	316.712	0.00517734	[203,579]	248.667	0.0118377	[138,568]	192.498	0.0625945	[63,1353]	252.667
100978	Nfxl1	10530467	114.922	0.00201116	[77,174]	66.6935	0.0114391	[32,137]	52.6917	0.0765537	[7,173]	78.3333
100978	Nfxl1	10530477	140.839	0.00360014	[89,232]	86.3787	0.00986703	[44,169]	71.9483	0.0355608	[22,196]	99.6667
101113	Snx21	10478580	287.757	0.00250811	[197,465]	162.351	0.0104947	[86,345]	91.5917	0.0631873	[16,381]	180.667
101122	Rpusd3	10546919	193.496	0.0041157	[122,334]	165.458	0.0103803	[89,351]	217.182	0.0221086	[104,634]	191.667
101185	Pot1a	10543471	114.178	0.0143906	[52,255]	94.1366	0.0122842	[45,197]	87.9559	0.00968557	[45,171]	98.6667
101471	Phrf1	10558847	144.161	0.000720077	[108,196]	88.2856	0.00748615	[47,164]	76.5225	0.028662	[27,197]	103
101489	Ric8	10558707	351.101	0.0018712	[250,540]	307.809	0.00253816	[211,499]	190.152	0.109511	[40,Inf]	283
101502	Hsd3b7	10557782	449.141	0.00921454	[273,977]	424.99	0.000568001	[328,581]	254.104	0.0621795	[95,2262]	376
101513	2700078K21Rik	10569273	135.772	0.00104228	[97,193]	87.4877	0.018179	[36,202]	84.3185	0.0183469	[34,199]	102.333
101602	AI467606	10557571	76.9698	0.00471312	[43,133]	75.0722	0.0121541	[36,153]	90.4412	0.0089614	[46,176]	80.6667
101612	Grwd1	10563411	130.028	0.000891509	[95,181]	114.426	0.000948596	[83,159]	96.1794	0.00841931	[50,184]	113.333
101867	1500003O22Rik	10566516	140.609	0.00479171	[85,245]	109.068	0.0125535	[51,234]	92.6113	0.0257376	[35,240]	114.333
102058	Exoc8	10582708	164.215	0.000939071	[120,231]	120.809	0.0156067	[55,280]	117.858	0.00924284	[61,236]	134.333
102060	Gadd45gip1	10573430	220.733	0.004708	[139,392]	153.809	0.00570665	[91,279]	56.6705	0.101418	[5,253]	144
102098	Arhgef18	10569733	215.495	0.00908963	[127,428]	123.565	0.0113888	[61,261]	99.1762	0.0483368	[26,334]	146
102162	Taf5l	10582642	119.085	0.0116609	[61,244]	90.7839	0.00712795	[49,167]	52.7662	0.0877758	[5,200]	87.6667
102182	AI931714	10572962	164.697	0.00674973	[97,308]	103.779	0.0150782	[47,231]	58.1222	0.038194	[17,166]	109
102209	Snapc2	10569953	212.832	0.00819942	[126,419]	127.866	0.0167853	[59,301]	108.308	0.0473223	[30,394]	149.667
102442	Dennd4a	10586242	191.971	0.00335277	[124,322]	186.632	0.0124328	[98,423]	105.971	0.0369802	[33,334]	161.667
102442	Dennd4a	10586254	209.126	0.0077528	[123,413]	199.631	0.0133981	[105,468]	104.525	0.080728	[18,521]	171.333
102462	Imp3	10585599	81.7653	0.0140596	[39,170]	54.3957	0.0158258	[24,116]	43.1826	0.0114525	[20,87]	59.6667
102570	Slc22a13	10597612	169.719	0.0086432	[96,338]	154.415	0.00653696	[90,289]	239.91	0.0572683	[89,1834]	188
102595	Plekho2	10594540	124.462	0.00409055	[77,208]	90.0584	0.0130239	[40,193]	95.5825	0.0304457	[32,275]	103.333
103135	Usp52	10367252	277.035	0.00185898	[196,426]	124.189	0.0147245	[58,283]	95.0165	0.108544	[8,658]	165.333
103213	Traf3ip2	10362615	172.474	0.0323083	[72,558]	141.25	0.00463027	[85,247]	187.363	0.0132688	[98,434]	166.667
103551	E130012A19Rik	10390454	225.373	0.00828063	[131,457]	204.61	0.0145224	[106,494]	117.447	0.0512226	[30,485]	182.333
103710	Slc35e4	10383791	86.0356	0.0175045	[35,200]	98.1729	0.0152574	[46,215]	112.467	0.0125622	[55,242]	98.6667
103724	Tbc1d10a	10373890	201.374	0.000240909	[162,255]	189.19	0.00672646	[112,360]	162.024	0.0359705	[63,571]	184
104252	Cdc42ep2	10465278	132.611	0.00732161	[74,250]	64.1205	0.0136468	[28,137]	118.408	0.0289291	[44,347]	105
104263	Jmjd1a	10545308	104.532	0.00388616	[63,174]	82.2567	0.00738844	[43,154]	48.8548	0.0416908	[13,135]	78.6667
104383	Rcor2	10461057	172.164	0.00510943	[107,300]	84.2346	0.00982479	[41,168]	85.9502	0.0302253	[30,233]	114
104416	Bap1	10413752	306.905	0.0143015	[173,737]	177.311	0.0163976	[88,433]	127.425	0.0759094	[28,756]	203.667
104445	Cdc42ep1	10425116	97.1742	0.000154522	[79,120]	52.3158	0.013249	[24,110]	64.3172	0.00631415	[35,116]	71
104662	Tsr1	10378508	124.59	0.0117999	[63,259]	87.9523	0.00653354	[48,161]	64.1885	0.0203647	[26,147]	92.3333
104732	4930427A07Rik	10399011	253.925	0.0100516	[148,537]	205.022	0.0118058	[111,458]	156.396	0.0277613	[65,470]	205
104799	AI413782	10401753	190.471	0.00236182	[129,299]	121.183	0.018435	[55,289]	86.3188	0.0476535	[22,275]	132.333
105278	Ccrk	10405822	270.21	0.000499294	[209,363]	176.5	0.0155667	[87,430]	238.921	0.0196418	[120,670]	228.333
105351	AW209491	10403716	164.939	0.0103295	[89,345]	109.424	0.00812615	[58,212]	111.631	0.00449854	[67,189]	128.667
105372	Utp15	10411432	124.59	0.0175459	[57,290]	72.8164	0.0164313	[31,165]	80.2892	0.0239015	[34,185]	92.6667
105732	AA409316	10429691	138.28	0.00506907	[83,241]	102.209	0.0079989	[53,197]	90.0492	0.0231789	[34,229]	110
106021	Topors	10512088	69.9113	0.00960354	[36,133]	71.8749	0.00416655	[42,121]	53.2584	0.0415299	[13,147]	65
106073	D15Mgi27	10427162	165.702	0.00252839	[110,263]	165.97	0.0169385	[80,412]	194.972	0.0362628	[80,743]	175.667
106200	Txndc11	10437698	129.481	0.00737687	[73,241]	92.6678	0.00606194	[50,168]	80.0186	0.023076	[31,197]	100.667
106522	AW548124	10447130	329.971	0.00264674	[226,540]	157.637	0.011052	[82,339]	203.549	0.000609322	[154,278]	230.667
106564	Ppcs	10515920	143.982	0.00175043	[99,216]	85.2246	0.014443	[38,187]	167.088	0.00380762	[106,282]	132
106628	Trip10	10446235	171.977	0.0129801	[91,376]	136.772	0.00341806	[87,224]	167.096	0.0180279	[85,396]	158.667
106707	Rpusd1	10442834	157.488	0.0419004	[56,608]	167.189	0.0125311	[86,376]	155.571	0.0164381	[75,378]	160
106759	Ticam1	10452022	132.953	0.0161079	[62,309]	92.8715	0.0178181	[38,220]	112.557	0.0316479	[38,345]	113
106795	Tcf19	10450519	209.418	0.0193365	[108,524]	105.091	0.0181098	[44,250]	108.441	0.00385628	[66,181]	140.667
106878	2010002N04Rik	10459071	97.6475	0.00777994	[53,180]	69.4961	0.00269813	[43,110]	55.7233	0.0281206	[18,143]	74.3333
106894	A630042L21Rik	10459158	115.161	0.00536864	[66,204]	81.4724	0.0122117	[38,169]	77.5544	0.0236193	[29,190]	91.3333
106931	Kctd1	10457606	183.195	0.0107951	[100,391]	122.404	0.0483345	[33,484]	177.288	0.0138616	[92,405]	160.667
106947	Slc39a3	10371037	247.532	0.00923311	[143,521]	142.587	0.0173158	[66,349]	135.137	0.0528598	[39,587]	175.333
107022	Gramd3	10455784	137.916	0.011958	[70,296]	132.623	0.00751378	[73,255]	114.151	0.018963	[48,279]	128.333
107035	Fbxo38	10459296	119.097	0.00132853	[83,174]	76.6863	0.00472053	[44,132]	76.204	0.0231625	[29,185]	90.6667
107071	Wdr74	10461164	138.162	0.00275307	[92,216]	109.224	0.0164732	[51,246]	92.3314	0.0111167	[45,187]	113
107242	AI837181	10460582	106.595	0.00051433	[81,141]	81.7441	0.0015363	[55,120]	65.7227	0.00583297	[37,114]	85
107305	Vps37c	10461547	148.98	0.00307121	[97,240]	100.145	0.00676119	[54,186]	90.5284	0.0417496	[24,289]	113.333
107375	Slc25a45	10460696	177.124	0.00489138	[109,313]	165.696	0.0444494	[57,712]	227.864	0.0110604	[129,494]	190.333
107522	Ece2	10434441	161.174	0.0080893	[91,315]	155.511	0.00871348	[87,308]	127.733	0.0156223	[61,291]	148.333
107650	Pi4kb	10494137	246.585	0.00450086	[159,432]	151.198	0.0145174	[74,352]	109.639	0.0289773	[40,310]	169.333
107765	Ankrd1	10467191	106.81	0.00371127	[65,176]	61.1043	0.00582002	[34,108]	70.6401	0.00271241	[45,110]	79.6667
107817	Jmjd6	10393387	217.687	0.00701094	[134,407]	107.706	0.0193487	[47,260]	69.055	0.0350538	[19,198]	131.667
107951	Cdk9	10481670	137.695	0.00244825	[92,213]	89.5347	0.0108032	[44,180]	85.5745	0.0175355	[37,191]	104.667
108017	Fxyd4	10547206	343.778	0.0125186	[198,804]	311.922	0.111348	[95,Inf]	276.952	0.00760258	[166,563]	311
108100	Baiap2	10383289	157.702	0.00582881	[94,285]	141.759	0.00333481	[90,233]	99.7101	0.0440571	[29,323]	133.333
108673	Ccdc86	10466104	155.549	0.00521033	[96,271]	93.2531	0.00202603	[61,142]	79.4619	0.00830567	[42,148]	109.333
108707	1810008A18Rik	10370320	152.716	0.00199194	[103,235]	118.147	0.0130936	[57,257]	89.3756	0.0530863	[20,318]	120
108767	Pnrc1	10511935	168.041	0.00126848	[120,244]	135.384	0.0189033	[60,341]	92.8035	0.00704184	[50,171]	132
108800	Ston2	10401891	255.177	0.00747433	[155,500]	101.087	0.0103499	[49,207]	83.9628	0.106715	[6,473]	146.667
108829	Jmjd1c	10363706	110.863	0.0013571	[77,162]	52.5041	0.00836609	[28,99]	30.2665	0.0611041	[6,92]	64.6667
108853	Mtrf1l	10361366	246.56	0.0102641	[142,527]	152.262	0.00808399	[85,299]	108.888	0.0582925	[28,424]	169.333
108912	Cdca2	10421029	110.239	0.000979967	[79,155]	80.4105	0.0048741	[46,138]	46.1209	0.0375682	[13,125]	78.6667
108954	Ppp1r15b	10349868	94.8346	0.00372412	[57,157]	52.194	0.00917313	[25,102]	39.1404	0.0216605	[15,92]	62
108961	E2f8	10563780	85.2238	0.0142201	[40,177]	38.0044	0.0135647	[17,81]	28.499	0.0632444	[6,91]	50.3333
109050	6530418L21Rik	10495094	308.129	0.00669817	[189,607]	167.363	0.040309	[60,670]	231.831	0.00781947	[136,467]	235.667
109075	Exosc4	10424804	164.148	0.00275177	[109,261]	115.549	0.00728432	[63,218]	101.134	0.00933575	[53,198]	127
109077	Ints5	10461274	138.009	0.00053528	[105,185]	103.632	0.00637752	[58,188]	85.1238	0.0174265	[36,196]	109
109113	Uhrf2	10462454	120.264	0.012497	[61,249]	67.5191	0.0121249	[30,141]	48.7769	0.0974489	[4,175]	79
109163	3010003L21Rik	10542875	137.549	0.00259551	[90,218]	138.224	0.0133618	[69,303]	137.006	0.0153628	[65,320]	137.667
109275	Actr5	10478133	312.664	0.00201147	[221,484]	178.365	0.010528	[96,384]	152.202	0.0211754	[69,398]	214.333
109305	Orai1	10525464	166.663	0.00296461	[109,270]	126.602	0.00438544	[76,218]	161.366	0.00205168	[110,247]	151.667
109359	Fam175b	10558274	142.211	0.00213092	[96,218]	73.0563	0.00721294	[38,135]	63.9547	0.0586651	[13,207]	93
109658	Txlna	10516666	162.534	0.00176535	[113,244]	95.0444	0.00886971	[49,186]	68.808	0.0397888	[19,195]	109
109663	Hoxc11	10427277	139.588	0.0125674	[70,306]	93.1726	0.0255268	[33,251]	124.663	0.00122185	[89,179]	119.333
109791	Clps	10449467	346.77	0.00814647	[212,711]	424.456	0.00198398	[300,671]	154.446	0.105203	[26,3009]	308.333
109857	Cbr3	10436978	181.279	0.0058139	[109,333]	165.006	0.010776	[88,353]	142.318	0.0301505	[55,440]	162.667
110033	Kif22	10568150	124.731	0.00299256	[79,201]	116.584	0.0124092	[59,243]	130.173	0.0424643	[42,478]	124
110109	Nol1	10541845	171.403	0.00646691	[105,307]	102.923	0.00399522	[61,173]	93.884	0.0106113	[47,187]	122.667
110789	Gpr98	10410778	596.206	0.000521155	[465,811]	701.153	0.00976516	[426,1636]	514.705	0.0559558	[227,8792]	604
110816	Pwp2	10370422	205.016	0.00924607	[117,419]	144.821	0.0186536	[66,367]	114.349	0.0198354	[50,277]	154.667
111970	Dlx1as	10483624	284.091	0.00476742	[181,516]	326.323	0.013276	[183,796]	170.803	0.0220333	[77,477]	260.333
112406	Egln2	10561170	229.381	0.0135146	[128,515]	159.235	0.00476843	[97,281]	116.575	0.0301209	[42,345]	168.333
112415	C030039L03Rik	10551426	98.4687	0.00595248	[56,175]	66.6707	0.0148482	[30,143]	51.7576	0.0860966	[6,165]	72.3333
114615	Elac1	10459723	250.089	0.00693386	[151,489]	150.25	0.0297664	[59,468]	209.306	0.00752955	[122,416]	203
114716	Spred2	10374464	76.3922	0.0171882	[31,172]	60.0952	0.00606777	[33,107]	75.4202	0.0132646	[38,147]	70.3333
114872	Psg29	10550424	280.529	0.00531127	[176,521]	220.475	0.0351525	[93,871]	287.925	0.0145417	[156,729]	263
116748	Lsm10	10508112	210.412	0.000554063	[161,284]	152.62	0.0141954	[76,349]	107.978	0.0487742	[29,396]	157
116905	Dph1	10388392	149.333	0.0022588	[99,233]	149.079	0.0112086	[77,320]	86.1275	0.0258623	[31,228]	128
118445	Klf16	10370911	201.56	0.0031969	[133,331]	183.236	0.000896831	[135,259]	142.095	0.0154111	[68,335]	175.667
118451	Mrps2	10470547	142.855	0.000832903	[105,199]	117.851	0.0154657	[53,273]	171.156	0.0253081	[77,499]	144
140482	Zfp358	10569767	283.897	0.0104023	[164,627]	143.119	0.00619994	[83,265]	197.966	0.0147464	[103,474]	208.333
140499	Ube2j2	10420237	140.835	0.000309902	[111,180]	124.78	0.00592621	[72,225]	64.4892	0.0400189	[18,180]	110
140629	Ubox5	10487690	118.286	0.00887104	[62,234]	90.7596	0.0148361	[40,201]	88.168	0.0354131	[28,261]	99
140721	Caskin2	10392998	223.411	0.00352912	[145,380]	150.163	0.0106717	[79,318]	229.8	0.0541661	[86,1498]	201
140858	Wdr5	10470427	248.121	0.0154136	[133,612]	201.037	0.0156916	[102,500]	163.44	0.0895077	[37,2308]	204
170460	Stard5	10554693	162.392	0.00925993	[89,331]	178.073	0.013052	[92,407]	128.227	0.026215	[50,366]	156
170472	Recql5	10393021	217.062	0.00195855	[150,336]	236.605	0.0131415	[127,563]	94.6792	0.041257	[26,300]	183
170625	Snx18	10412227	149.81	0.00821306	[84,290]	121.035	0.0144621	[56,275]	85.5514	0.0466334	[22,295]	119
170706	Tmem37	10357239	155.782	0.00676288	[91,291]	119.857	0.00664313	[67,222]	119.889	0.0117418	[59,256]	132
170749	Mtmr4	10380087	227.369	0.0117735	[127,503]	227.568	0.00992613	[128,491]	126.744	0.0496125	[40,480]	194
170760	Acbd3	10352281	155.296	0.00933577	[85,314]	133.052	0.017976	[61,325]	95.7383	0.0367513	[33,278]	128
170767	Rfxap	10498180	184.18	0.000431577	[143,242]	136.017	0.00298954	[87,221]	156.503	0.0106215	[85,325]	159
170799	Rtkn2	10363743	255.406	0.000928675	[189,364]	175.167	0.00887183	[97,358]	197.123	0.00730896	[115,387]	209
170826	Ppargc1b	10459193	148.814	0.0051972	[89,266]	122.181	0.0116677	[60,262]	152.668	0.0234901	[66,428]	141.333
171167	Fut10	10571233	347.206	0.0038385	[231,602]	192.814	0.0121119	[103,430]	151.576	0.0522362	[49,701]	230.667
192119	Dicer1	10402444	135.872	0.00274571	[88,217]	76.3296	0.00549777	[42,135]	41.1427	0.045149	[10,116]	84.3333
192160	Casc3	10381032	130.707	0.00764602	[74,246]	87.2216	0.0134873	[39,190]	77.5957	0.0243051	[28,195]	98.6667
192170	Eif4a3	10539177	236.849	0.00767483	[142,465]	132.187	0.0298034	[49,408]	116.072	0.0105778	[58,241]	161.667
192191	Med9	10376564	161.824	0.0155483	[81,378]	145.078	0.00294987	[93,236]	130.443	0.0311501	[48,402]	145.667
192231	Hexim1	10381697	85.5677	0.00344405	[52,140]	75.5064	0.0184574	[30,177]	79.1806	0.0186148	[32,183]	80.3333
192232	Hps4	10524369	213.451	5.51427e-05	[184,251]	124.254	0.00648547	[71,228]	132.172	0.0216229	[59,332]	156.333
192652	Wdr81	10388451	252.866	0.00071659	[192,349]	168.276	0.0141822	[84,395]	115.767	0.0674537	[23,565]	179
192654	Lypla3	10574976	115.848	0.0210659	[48,290]	112.707	0.0128916	[53,244]	89.6069	0.0158793	[39,200]	106.333
193670	Rnf185	10383708	149.659	0.00546254	[90,266]	116.671	0.0156238	[54,268]	149.278	0.0204549	[70,375]	138.667
193736	Zbtb12	10444521	223.844	0.00192986	[157,342]	174.08	0.0164603	[85,432]	138.227	0.0808379	[26,1070]	178.667
193796	Jmjd2b	10446084	212.942	0.00156764	[152,316]	130.035	0.00962514	[68,264]	131.22	0.0297494	[51,388]	158
194219	Slfnl1	10507719	348.901	0.0140972	[194,887]	283.877	0.0132104	[156,690]	299.656	0.024291	[148,990]	311
195040	Tmem199	10388861	187.641	0.00814117	[108,370]	121.344	0.0315843	[45,370]	100.522	0.0112464	[48,209]	136.667
195209	Gm22	10576088	215.843	0.0105424	[123,455]	119.82	0.0113615	[60,251]	94.5192	0.075912	[15,404]	143.667
207952	Klhl25	10554198	170.601	0.00921594	[94,352]	154.842	0.0141787	[77,357]	155.726	0.0650525	[44,985]	160.667
208084	Pif1	10586416	234.303	0.0118271	[129,532]	239.273	0.00474543	[150,432]	171.433	0.00756749	[98,335]	214.667
208194	Endogl1	10590182	116.983	0.0192159	[49,288]	127.367	0.0125304	[63,277]	100.405	0.00804686	[53,191]	114.667
208228	Mobkl2a	10370946	230.841	0.014172	[128,526]	121.698	0.0064559	[69,223]	142.536	0.00988023	[77,289]	165.333
208266	Dot1l	10364888	141.278	0.00210686	[95,217]	96.863	0.0157234	[42,221]	61.4491	0.0253228	[21,157]	99.6667
208518	Cep78	10466423	229.375	0.0045998	[147,401]	104.743	0.0176709	[44,250]	109.712	0.0440184	[32,380]	148
208768	BC031781	10352294	73.9254	0.0016697	[50,108]	61.504	0.0128889	[31,120]	48.2103	0.00897711	[24,90]	61.3333
209011	Sirt7	10393866	159.857	0.000124702	[133,195]	139.284	0.00885353	[76,277]	92.8092	0.0363233	[28,280]	130.667
209039	Tenc1	10427095	203.82	0.00588292	[127,369]	89.7385	0.00641254	[48,164]	72.4415	0.0707901	[11,274]	122
209225	Zfp710	10554370	171.078	0.0038121	[109,289]	142.729	0.0291207	[56,432]	209.829	0.0117733	[114,472]	174.667
209357	Gtf2h3	10525766	249.566	0.00630942	[153,474]	161.595	0.0251004	[69,475]	212.702	0.00976538	[122,441]	208.333
209456	Trp53bp2	10352396	140.864	0.00100574	[102,198]	77.0219	0.00232328	[49,120]	66.7624	0.0686054	[11,235]	95
209815	Tbc1d25	10603478	117.811	0.00448212	[71,202]	93.2236	0.0210402	[39,224]	87.3927	0.0350304	[28,250]	99.3333
210106	Pols	10410435	227.16	0.0172651	[120,563]	131.581	0.0142633	[62,301]	90.3525	0.0573073	[18,357]	149.667
210146	Irgq	10550931	177.249	0.0171703	[87,441]	163.787	0.0115615	[87,354]	129.557	0.0349359	[46,424]	157
210148	Slc30a6	10446804	112.804	0.0135288	[54,243]	109.231	0.0136558	[52,238]	103.335	0.0118861	[50,218]	108.333
210973	Kbtbd2	10544976	70.1633	0.0049305	[40,120]	64.1817	0.0100678	[33,124]	39.0354	0.0125655	[18,80]	57.6667
210992	Lpcat1	10406031	303.315	0.0154865	[168,753]	141.222	0.0107832	[73,297]	160.728	0.0360381	[63,553]	201.667
211147	2012-03-11	10423358	201.14	0.000526639	[154,270]	122.323	0.00608526	[69,224]	91.4196	0.0172826	[38,210]	138
211323	Nrg1	10578045	211.762	0.00166745	[148,321]	99.4521	0.0156198	[43,226]	111.522	0.0279685	[41,316]	141
211389	Suox	10373515	354.628	0.000851944	[267,500]	165.98	0.0257617	[72,492]	152.779	0.00761845	[86,296]	224.667
211577	Mrgprf	10559385	283.264	0.00228131	[195,453]	206.59	0.0697979	[64,2095]	348.393	0.00348963	[232,600]	279.333
211660	Cspp1	10344821	135.77	0.00214118	[90,210]	81.136	0.0155858	[35,182]	68.3936	0.121294	[4,289]	124
211660	Cspp1	10344807	138.808	0.00356234	[88,229]	140.868	0.00997765	[74,291]	92.4128	0.0812756	[12,397]	95
211945	Plekhh1	10396800	335.106	0.00614938	[209,650]	302.647	0.0120461	[171,711]	219.502	0.0423612	[87,1046]	286
211948	E430028B21Rik	10418247	92.7214	0.0139711	[42,200]	118.241	0.0192272	[52,287]	120.033	0.0272499	[48,333]	110.333
211978	Zfyve26	10401192	240.228	0.00140947	[172,357]	157.683	0.0112766	[82,339]	205.202	0.0170997	[104,523]	201
212090	Tmem60	10519945	186.011	0.0284831	[84,565]	124.9	0.0123087	[62,269]	112.135	0.0142218	[52,252]	141
212163	8030462N17Rik	10459837	151.317	0.0146786	[76,341]	151.763	0.0104989	[80,318]	121.828	0.0118087	[63,250]	141.667
212168	Zswim4	10580139	267.059	0.0125843	[152,599]	117.265	0.0202072	[48,295]	138.275	0.0131539	[70,301]	174
212198	Wdr25	10398308	220.289	0.00801566	[129,442]	228.721	0.0271909	[105,764]	229.452	0.00784314	[136,458]	226
212377	F730047E07Rik	10503617	149.829	0.000924195	[110,209]	126.748	0.00474562	[75,222]	55.5172	0.0795538	[7,187]	111
212427	A730008H23Rik	10356461	92.1075	0.00322066	[56,149]	77.0451	0.0152375	[35,166]	48.2341	0.0146602	[22,100]	72.3333
212555	Pqlc2	10517689	240.152	0.010252	[138,513]	157.608	0.00829652	[87,313]	124.187	0.0399079	[40,433]	174
212632	C79267	10509777	111.404	0.00532403	[65,195]	73.3101	0.00991776	[35,147]	55.9022	0.0463914	[12,164]	80
213019	Pdlim2	10421258	285.773	0.00295935	[193,472]	195.028	0.00486326	[120,349]	126.048	0.0857514	[20,885]	202.333
213109	Phf3	10353689	185.026	0.000422965	[144,243]	91.6059	0.0134106	[42,198]	38.7822	0.106936	[3,128]	105.333
213499	Fbxo42	10509930	125.288	0.00374059	[80,203]	87.5079	0.00370311	[53,144]	88.7663	0.00859973	[46,169]	100.667
213541	Ythdf2	10516859	95.3651	0.00266952	[61,149]	60.5694	0.00535629	[33,107]	60.6156	0.0217031	[23,142]	72.3333
213550	Dis3l	10594460	190.907	0.0115796	[104,414]	189.784	0.0117064	[102,422]	159.197	0.0256783	[67,472]	180
213788	Chrm5	10485836	345.502	0.0112004	[199,803]	342.094	0.00818419	[206,718]	483.647	0.128663	[162,Inf]	390.667
213990	Centg3	10520211	248.652	0.0139168	[139,567]	159.621	0.0118709	[83,349]	96.6655	0.114638	[6,683]	168.667
214112	9530066K23Rik	10385384	260.759	0.00989384	[150,565]	259.496	0.0260025	[124,865]	286.517	0.00677372	[175,566]	269
214345	Lrrc1	10595109	147.023	0.0229587	[64,393]	166.517	0.011037	[88,359]	162.384	0.0167482	[81,388]	158.667
214489	BC003965	10442736	257.043	0.00312195	[170,431]	221.488	0.000818102	[165,310]	128.422	0.0206533	[56,326]	202
214601	Slc10a3	10605324	215.711	0.0129929	[117,494]	110.635	0.0173553	[48,261]	187.549	0.0115237	[102,406]	171.667
214669	L3mbtl2	10425559	150.306	0.00230212	[101,234]	137.275	0.00911608	[74,276]	103.678	0.0203102	[44,250]	130.333
214791	Sertad4	10361186	113.001	0.0169749	[53,253]	74.5366	0.00560727	[41,131]	76.694	0.0486423	[21,228]	88.3333
214855	Arid5a	10345445	135.61	0.00543768	[80,242]	100.826	0.0199933	[41,249]	96.7359	0.0173786	[40,229]	111.333
215051	Bud13	10585037	162.67	0.00458933	[102,278]	122.975	0.0139428	[60,269]	123.148	0.0111214	[62,256]	136.333
215194	Kri1	10591497	131.247	0.00220738	[87,203]	107.806	0.0113469	[55,220]	73.6697	0.0424782	[20,214]	104.333
215332	Slc36a3	10386007	369.64	0.00606476	[232,720]	301.736	0.0141425	[166,751]	302.955	0.120588	[89,Inf]	325
215748	Cnksr3	10361323	112.133	0.0031335	[70,182]	71.9045	0.00831177	[36,138]	33.7313	0.0771211	[5,106]	72.6667
216150	Cdc34	10364455	141.63	0.00668752	[82,262]	109.151	0.00767656	[58,208]	107.878	0.0394816	[33,372]	119.667
216161	Sbno2	10370721	132.145	0.00255701	[87,207]	74.4789	0.00668866	[40,136]	64.5667	0.0510037	[15,198]	90.3333
216363	Rab3ip	10372583	169.595	0.00140548	[120,249]	103.505	0.0161796	[44,240]	83.2207	0.0482244	[21,259]	119
216527	Ccm2	10374185	222.358	0.00440152	[143,384]	114.957	0.01705	[52,267]	84.499	0.0129172	[38,179]	140.333
216578	Papolg	10384737	74.2302	0.0255928	[25,192]	69.0302	0.0142196	[31,148]	77.8198	0.0175258	[33,174]	73.6667
216805	Flcn	10386427	111.616	0.00219667	[74,170]	77.7075	0.0126205	[36,164]	37.4543	0.0373674	[10,104]	75.6667
216853	Wdr79	10387492	204.846	0.00771473	[122,396]	155.269	0.00773172	[87,303]	171.734	0.0187945	[86,420]	177.333
216964	Trp53i13	10388669	500.201	0.000109662	[422,608]	354.495	0.0741701	[134,54938]	225.395	0.0114621	[124,506]	359.667
216971	BC017647	10379030	82.5815	0.0091483	[42,159]	76.1496	0.0108449	[37,154]	99.0066	0.0166491	[45,222]	86
217031	Tada2l	10389245	124.852	0.00591563	[72,225]	102.843	0.00952598	[52,204]	73.7077	0.0598073	[17,231]	100.667
217039	Ggnbp2	10389308	83.2321	0.00500261	[48,143]	76.5567	0.0193122	[32,178]	48.8626	0.089117	[6,151]	69.6667
217127	Myst2	10390153	160.351	0.00948903	[89,323]	89.382	0.0125924	[41,190]	92.8616	0.00877717	[49,176]	114
217198	Plekhh3	10391359	182.679	0.00545047	[111,331]	108.611	0.0134332	[51,238]	72.4867	0.0389105	[19,222]	121.333
217201	Rundc1	10381395	116.363	0.00753814	[63,220]	115.27	0.0181493	[52,274]	77.7342	0.0343744	[22,240]	103
217216	BC030867	10381548	170.263	0.000746619	[127,235]	122.503	0.0121057	[60,265]	111.027	0.0139926	[51,247]	134.667
217333	Trim47	10393106	144.708	0.000693777	[108,198]	125.97	0.00656238	[72,230]	80.7516	0.0310794	[27,224]	117.333
217337	Srp68	10393222	219.74	0.0087325	[129,440]	169.687	0.0131813	[86,388]	114.496	0.0373983	[39,364]	168
217351	Tnrc6c	10382935	247.121	0.000142962	[205,304]	173.958	0.0115853	[91,384]	84.3306	0.0810848	[11,352]	168.333
217370	BC017643	10394093	158.866	0.00100179	[115,226]	144.867	0.00931731	[78,292]	90.7419	0.0283367	[33,242]	131.667
217588	Mbip	10400460	143.01	0.00399114	[89,242]	115.606	0.00830841	[62,224]	126.523	0.0112142	[64,264]	128.667
217695	Zfyve1	10401365	192.679	0.0059876	[117,353]	152.538	0.00165826	[105,230]	80.6397	0.0779011	[11,312]	142.333
217827	BC002230	10402080	130.462	0.00311822	[83,212]	110.206	0.0054863	[63,196]	103.832	0.0116039	[51,215]	114.667
217837	Itpk1	10402283	281.329	0.00554765	[177,521]	124.303	0.0179976	[55,299]	136.324	0.0477147	[42,564]	180.333
218210	Nup153	10408952	158.41	0.0036201	[102,261]	81.0687	0.0148642	[34,181]	58.2855	0.0764675	[8,196]	99
218215	Rnf144b	10404965	169.929	0.00876126	[96,339]	99.5034	0.0253701	[37,268]	110.629	0.0147333	[51,247]	127
218271	B4galt7	10405495	267.858	0.00746075	[162,532]	226.254	0.0146323	[119,555]	162.266	0.0343253	[62,570]	218.667
218333	BC018507	10410465	182.739	0.0149938	[94,427]	102.7	0.0156123	[46,232]	81.4816	0.0755377	[14,324]	122.333
218581	Depdc1b	10407081	125.018	0.00236189	[82,194]	121.173	0.00154242	[84,178]	91.5347	0.0156925	[41,202]	112.667
218613	Mier3	10407145	109.094	0.00893942	[56,215]	83.1199	0.00791606	[43,158]	47.2569	0.0543669	[10,139]	79.6667
218973	Wdhd1	10419296	117.281	0.00178254	[80,174]	88.9571	0.00648518	[51,157]	60.7611	0.048496	[16,169]	89
218978	D14Ertd436e	10419343	163.047	0.0156555	[80,391]	93.5361	0.0142633	[42,205]	91.6592	0.0332755	[29,268]	116.333
219024	Tmem55b	10419542	166.324	0.000203757	[135,208]	131.357	0.00469294	[79,229]	104.524	0.0246225	[40,277]	134
219114	F630043A04Rik	10420426	85.374	0.00182348	[57,128]	74.0489	0.0042859	[43,124]	55.7096	0.0122308	[27,109]	71.6667
223499	Wdsof1	10423842	248.081	3.89074e-05	[217,287]	116.333	0.0109698	[57,244]	79.1315	0.0426532	[22,242]	147.667
223664	Lrrc14	10425000	172.531	0.00911458	[97,347]	162.789	0.0155771	[80,388]	107.481	0.0198984	[46,259]	147.667
223666	D15Wsu169e	10430113	268.172	0.00150652	[194,398]	160.449	0.00777277	[90,316]	132.961	0.0347216	[47,437]	187
223672	Apol9a	10425049	102.394	0.00553829	[58,180]	68.4433	0.00856755	[34,131]	75.1801	0.0571678	[16,251]	81.6667
223690	Ankrd54	10430438	222.356	0.0171024	[119,537]	204.772	0.00433632	[130,357]	177.194	0.0405936	[70,677]	201.333
223701	Mkl1	10430693	139.099	0.00992622	[78,269]	79.9312	0.0166536	[33,180]	56.4798	0.0263085	[19,147]	91.6667
223722	Mcat	10431030	144.347	0.000497434	[110,192]	109.022	0.0228823	[45,274]	99.7142	0.00342582	[61,163]	117.667
223773	Zbed4	10400141	132.487	0.00553244	[78,237]	58.3446	0.0105631	[27,118]	27.2867	0.0876512	[4,77]	72.3333
223773	Zbed4	10426093	123.695	0.00456881	[74,214]	68.9059	0.0190827	[28,161]	37.1592	0.0782694	[6,121]	76.6667
223775	Pim3	10426110	94.4486	0.00216637	[62,145]	68.5235	0.0242648	[25,177]	67.3569	0.0162456	[29,150]	76.6667
224092	Lsg1	10438959	115.321	0.00765973	[64,213]	111.965	0.00991528	[58,226]	101.753	0.0274248	[41,260]	109.667
224118	1700021K19Rik	10439092	177.502	0.00889196	[100,358]	137.591	0.0164746	[63,331]	116.578	0.0442935	[34,418]	144.333
224440	Setd4	10441017	253.777	0.00801164	[151,513]	231.509	0.0151317	[122,576]	241.21	0.0830486	[75,9329]	242.333
224640	Lemd2	10449327	290.002	0.00913726	[174,595]	178.007	0.0112856	[95,387]	117.894	0.0601922	[27,520]	195.333
224648	Uhrf1bp1	10443221	242.56	0.00334896	[161,405]	127.003	0.0162748	[57,301]	96.9531	0.0448287	[25,326]	155.667
224823	BC011248	10451413	217.534	0.00742744	[130,421]	131.165	0.0149823	[62,300]	174.471	0.0116822	[93,381]	174.333
224860	Plcl2	10445867	120.202	0.00835436	[64,233]	135.758	0.0151096	[65,310]	132.473	0.0359109	[45,455]	129.333
224903	Safb	10446109	139.453	0.0155166	[66,323]	110.496	0.0104688	[55,226]	60.3214	0.098665	[5,249]	103
224907	Dus3l	10446172	314.741	0.00370592	[210,536]	173.925	0.0115729	[92,382]	193.366	0.0648306	[61,1471]	227.333
225131	Wac	10453721	169.758	5.83653e-05	[145,200]	64.7378	0.00822302	[32,124]	94.9962	0.0181467	[40,223]	110
225326	Pik3c3	10454414	180.931	0.00639067	[108,335]	114.663	0.00727753	[62,217]	113.591	0.0381546	[38,364]	136.667
225339	Ammecr1l	10454469	127.097	0.0132593	[64,268]	60.8847	0.0146138	[25,133]	65.5382	0.0723913	[12,230]	84.6667
225875	Lrfn4	10464775	263.701	0.0020757	[184,412]	204.162	0.0160134	[104,509]	165.849	0.0444316	[58,705]	211.333
226016	5730446C15Rik	10461999	124.735	0.0101476	[65,251]	82.6647	0.0051046	[46,145]	75.7233	0.0753335	[15,284]	94.6667
226122	Ubtd1	10463185	106.1	0.0114764	[55,209]	90.1882	0.00739854	[49,167]	61.7491	0.00764851	[32,113]	86
226143	Cyp2c44	10467897	552.796	0.0089683	[337,1235]	514.094	0.0121817	[302,1260]	510.345	0.0532776	[228,6563]	525.667
226151	6030443O07Rik	10463410	126.399	0.0081344	[70,240]	78.3141	0.0185892	[31,187]	58.0292	0.0334621	[17,157]	87.3333
226153	Peo1	10463448	143.816	0.0152067	[70,333]	129.156	0.0139248	[63,288]	84.8671	0.0265452	[29,226]	119.333
226169	Pprc1	10463517	78.5786	0.00382689	[47,129]	36.569	0.0136915	[16,78]	29.1387	0.0194833	[11,69]	48.3333
226178	D19Wsu162e	10463687	192.686	0.00164472	[136,287]	115.182	0.0022645	[76,178]	110.564	0.0511598	[31,401]	139.667
226182	Taf5	10463739	80.5099	0.0210546	[30,198]	91.4944	0.012832	[42,197]	82.6943	0.0138789	[37,178]	85
226419	Dyrk3	10357590	57.7471	0.0233367	[24,137]	55.4106	0.0196866	[25,123]	94.209	0.0149935	[45,203]	69
226421	5430435G22Rik	10349661	150.355	0.00753313	[86,285]	105.196	0.00602233	[58,191]	94.4261	0.0455391	[25,306]	116.333
226525	Rasal2	10359235	342.026	0.00273803	[235,558]	161.081	0.0158791	[78,389]	88.6393	0.113514	[6,515]	197.333
226747	Ahctf1	10360589	181.823	0.0123571	[98,397]	82.4953	0.0150347	[35,185]	56.6632	0.0572959	[12,165]	107
226841	Vash2	10361055	196.269	0.00894442	[115,386]	96.9452	0.0239465	[35,258]	108.712	0.00802719	[60,203]	134
227331	Gigyf2	10348201	247.209	0.00353715	[163,418]	132.579	0.0107755	[68,278]	112.971	0.0687975	[25,492]	164.333
227333	Dgkd	10348321	359.214	0.0049043	[234,651]	157.114	0.0161637	[76,375]	126.596	0.0703833	[29,629]	214.333
227522	Rpp38	10479749	28.243	0.00561552	[15,50]	43.348	0.00460438	[26,71]	29.6841	0.0318874	[9,78]	33.6667
227613	Tubb2c1	10480628	249.084	0.0182942	[134,619]	146.018	0.0199071	[67,371]	146.139	0.0082297	[82,285]	180.333
227634	Camsap1	10480878	144.086	0.00182933	[99,217]	88.8726	0.0138594	[39,194]	59.2556	0.0477055	[14,181]	97.3333
227674	Ddx31	10470628	172.879	0.0059661	[103,319]	137.415	0.0107622	[70,290]	98.2048	0.0225529	[39,246]	136
227697	Dolk	10481453	153.723	0.00470352	[95,265]	105.467	0.018796	[45,255]	125.018	0.0201472	[56,305]	128
228019	Mettl8	10483584	154.321	0.014791	[78,350]	182.283	0.0273022	[79,578]	156.579	0.00639402	[92,291]	164.333
228136	Zdhhc5	10484440	172.862	0.00648227	[105,314]	123.538	0.00710138	[68,232]	93.2697	0.0244778	[39,226]	130
228361	Ambra1	10473981	147.732	0.00721074	[85,278]	122.395	0.0161346	[55,289]	67.5438	0.0579437	[13,235]	112.667
228368	Slc35c1	10485183	198.301	0.00340141	[132,324]	94.4615	0.0120723	[44,199]	93.4548	0.042657	[28,297]	128.333
228410	Cstf3	10474243	145.624	0.013334	[73,321]	86.5021	0.0359062	[26,271]	78.4269	0.0143444	[35,169]	103.667
228662	Btbd3	10476538	176.555	0.000976367	[129,249]	81.7186	0.0149073	[34,179]	67.1082	0.100738	[5,279]	108.667
228714	Csrp2bp	10476668	132.996	0.00145118	[93,194]	73.556	0.0140628	[32,161]	68.9469	0.0203893	[26,165]	92
228775	Trib3	10488608	108.396	0.00494583	[63,189]	64.3386	0.0133219	[30,134]	123.593	0.0170317	[57,293]	98.6667
228790	Asxl1	10477311	94.7948	0.00153594	[64,139]	64.321	0.0116572	[29,132]	36.9601	0.0523598	[8,114]	65.3333
228829	Phf20	10477815	209.791	0.00872051	[122,420]	87.3836	0.0115524	[41,182]	74.8628	0.0379218	[22,217]	124
228869	Ncoa5	10489620	180.433	0.0136027	[96,402]	167.466	0.0102532	[92,346]	97.4765	0.0706466	[19,421]	148
228876	Zfp334	10489694	86.3325	0.0104349	[42,173]	73.5114	0.0170961	[30,171]	34.7443	0.0848666	[5,100]	65
228994	Ythdf1	10490544	205.799	0.00456069	[133,350]	118.584	0.00145623	[82,174]	75.6643	0.0327215	[26,200]	133.667
229363	Gmps	10492381	168.813	0.00677199	[100,314]	132.182	0.011581	[68,279]	95.1138	0.0331324	[34,269]	132
229473	D930015E06Rik	10498998	154.397	0.0151598	[78,351]	167.692	0.00380548	[106,284]	129.291	0.0412255	[43,469]	150.333
229504	Isg20l2	10493103	152.49	0.0101194	[82,315]	130.529	0.0133236	[65,285]	112.791	0.0236433	[45,294]	132
229584	Pogz	10494092	98.9747	0.00996385	[51,192]	56.5235	0.0140118	[25,122]	39.6499	0.0647571	[7,123]	65.3333
229589	Prune	10500133	257.392	0.0107007	[151,540]	151.566	0.00458954	[93,264]	133.374	0.0218981	[59,341]	180.667
229593	Golph3l	10494288	121.844	0.0108966	[62,251]	113.652	0.0145214	[54,252]	80.1406	0.0673718	[17,291]	105.333
229603	Otud7b	10494335	230.843	0.00247535	[157,368]	171.565	0.00123838	[122,250]	147.548	0.0416754	[56,520]	183.667
229700	Rbm15	10501091	222.429	0.00232007	[151,353]	166.122	0.0121799	[87,367]	93.7596	0.0971694	[13,513]	160.667
229707	6330569M22Rik	10501121	329.448	0.00249063	[228,529]	204.96	0.00426856	[129,360]	133.837	0.0605663	[36,623]	222.667
229906	Gtf2b	10496621	145.979	0.000421619	[114,190]	110.109	0.000349283	[85,143]	68.8037	0.0462825	[19,196]	108.333
230098	E130306D19Rik	10512489	144.281	0.00737774	[81,275]	189.377	0.0063217	[113,356]	98.6117	0.0259937	[37,263]	144
230101	Gba2	10512574	264.812	0.00761432	[161,522]	180.327	0.017252	[88,456]	185.633	0.0150493	[94,449]	210.333
230126	Shb	10512714	139.407	0.0052257	[85,242]	108.713	0.0197871	[44,271]	98.2495	0.0165737	[43,222]	115.333
230279	6330416G13Rik	10505465	169.337	0.00297351	[110,277]	139.72	0.00660356	[79,262]	168.12	0.00391791	[107,285]	159
230596	Prpf38a	10515012	177.259	0.00877372	[101,353]	102.899	0.00900642	[53,203]	67.1143	0.0356122	[19,189]	115.667
230673	Ipo13	10515536	278.352	0.0162849	[153,686]	171.544	0.0131066	[88,391]	132.464	0.0521249	[38,557]	194
230696	AU022252	10515870	184.028	0.00119488	[132,267]	211.864	0.012362	[114,485]	159.254	0.034436	[60,560]	185
230700	Foxj3	10507657	114.671	0.00579058	[67,202]	71.7624	0.0115294	[33,148]	48.0993	0.0589976	[9,161]	78.3333
230734	Yrdc	10507976	237.25	0.0203243	[121,646]	125.723	0.00620726	[72,231]	147.198	0.0112847	[80,303]	170
230761	Zfp362	10516520	314.782	0.00516329	[203,571]	179.635	0.0103548	[98,381]	152.405	0.0817254	[35,1115]	215.667
230784	Sesn2	10516932	84.1267	0.00293054	[52,135]	49.1157	0.0107229	[24,98]	73.379	0.00418056	[43,123]	68.6667
230793	Ahdc1	10508788	113.713	0.0121373	[55,239]	68.4588	0.0183796	[27,161]	42.6099	0.0697933	[7,149]	75
230801	Pigv	10517083	279.996	0.0117014	[158,645]	170.462	0.0120716	[90,376]	231.428	0.0455521	[93,1169]	227
230848	Zbtb40	10517540	206.382	0.00124999	[148,302]	188.283	0.0147612	[96,453]	108.069	0.0554786	[25,427]	167.333
230936	Phf13	10518847	116.718	0.0120535	[56,250]	98.1909	0.0170758	[42,228]	80.6246	0.0446004	[21,272]	98.6667
230971	Megf6	10510874	278.224	0.00168997	[197,426]	142.984	0.0120594	[72,312]	209.106	0.0281297	[94,686]	210
231042	Nupl2	10520111	136.504	0.0276199	[57,378]	134.598	0.00840191	[72,266]	128.565	0.0114363	[68,264]	133.667
231532	Arhgap24	10523579	310.783	0.0102545	[182,679]	191.936	0.00443656	[120,338]	161.943	0.0322891	[63,545]	221.667
231633	Tmem119	10532741	256.302	0.00834522	[155,507]	212.058	0.0109691	[117,467]	160.968	0.0410572	[58,622]	209.667
231712	Trafd1	10533304	209.75	0.000314069	[166,271]	162.765	0.0128461	[83,368]	157.025	0.0193637	[74,401]	176.667
231803	Mepce	10534921	61.3711	0.00463118	[35,105]	43.4952	0.0206852	[19,97]	38.2184	0.00584443	[21,68]	47.3333
231834	Snx8	10535213	126.233	0.0150585	[61,279]	146.352	0.00509706	[88,260]	111.819	0.0338643	[38,344]	128
231863	Fbxl18	10535372	305.508	0.00512321	[196,555]	135.669	0.00849766	[73,268]	176.7	0.0491965	[61,839]	206.333
231868	E130309D02Rik	10535449	112.515	0.00482476	[66,194]	105.782	0.010205	[52,216]	104.283	0.010277	[51,213]	107.667
231872	Jtv1	10535502	246.115	0.0487948	[105,1184]	253.634	0.00496906	[160,461]	200.154	0.0125703	[107,456]	233.333
231915	Uspl1	10527624	62.2984	0.00486738	[35,108]	58.2155	0.005999	[33,103]	50.3073	0.00942446	[25,96]	56.6667
232087	Mat2a	10545417	112.112	0.00720904	[62,206]	111.364	0.00607523	[64,200]	109.272	0.0500918	[41,342]	110.667
232196	C87436	10539727	70.5265	0.0140312	[30,151]	60.0794	0.00953311	[29,118]	64.3158	0.0165594	[27,141]	65
232337	Zfp637	10541094	94.8571	0.000447373	[73,124]	64.4669	0.00759958	[34,118]	51.9376	0.0156436	[21,115]	70.3333
232539	Klhdc5	10542836	189.184	0.0169188	[95,468]	144.776	0.00544208	[85,262]	110.515	0.0245169	[42,300]	148.333
232784	Zfp212	10537934	61.5289	0.0148704	[25,135]	62.1737	0.0196947	[25,148]	70.4703	0.0174613	[28,164]	64.6667
232853	5730403M16Rik	10559820	110.133	0.0188981	[47,265]	108.3	0.0157319	[48,250]	105.595	0.00472653	[63,181]	108
232879	Zbtb45	10560058	124.864	0.0150686	[59,281]	134.189	0.00406475	[82,229]	127.31	0.00290083	[81,206]	128.667
232933	Ccdc61	10560414	187.617	0.00902406	[106,382]	176.408	0.011185	[95,382]	285.561	0.0372168	[126,1323]	216.667
232946	Bloc1s3	10560530	98.7054	0.0135118	[45,212]	116.17	0.00742142	[63,221]	141.784	0.0223346	[65,363]	119
232969	Zfp428	10550925	274.899	0.00936201	[161,581]	199.987	0.00590234	[121,371]	150.18	0.033829	[56,505]	208.333
233067	Lrfn3	10561911	248.507	0.0105451	[140,549]	269.388	0.00173784	[190,413]	289.821	0.0339089	[132,1236]	269.333
233189	Atpbd3	10552458	85.1843	0.0144154	[37,188]	81.0217	0.0117458	[38,167]	92.7945	0.0199788	[37,226]	86.3333
233276	Tubgcp5	10553568	168.735	0.0104652	[92,352]	181.389	0.0150216	[92,433]	109.069	0.108168	[15,682]	153
233802	Thumpd1	10567407	130.674	0.0108467	[69,265]	68.4647	0.0133931	[29,148]	50.1263	0.0729605	[8,174]	83
233895	Prr14	10557631	179.332	0.000320398	[142,231]	139.268	0.00750769	[78,267]	104.931	0.048019	[28,386]	141
233902	Fbxl19	10557742	317.377	0.00838388	[193,648]	186.755	0.0122099	[99,420]	101.691	0.0733558	[15,478]	202
233904	Setd1a	10557758	172.486	0.00726044	[102,325]	108.82	0.0131431	[50,238]	86.3054	0.0697343	[14,367]	122.333
234138	BC019943	10571221	164.622	0.0035758	[104,277]	169.74	0.00483309	[104,301]	125.626	0.0225378	[52,330]	153.667
234378	Klhl26	10579277	203.191	0.000682699	[153,280]	148.334	0.00784469	[82,290]	136.329	0.0139124	[66,307]	162.333
234678	D230025D16Rik	10574641	117.622	0.000398469	[91,153]	87.6995	0.00374105	[52,146]	71.3656	0.0278233	[25,181]	92.3333
234728	Ftsjd1	10575376	64.0321	0.0129131	[30,133]	51.3601	0.0116286	[24,105]	47.4797	0.0195498	[19,113]	54
234736	Rfwd3	10581800	180.534	0.0165047	[92,433]	108.46	0.0196364	[44,270]	109.393	0.0129492	[53,233]	132.667
234776	Atmin	10575745	189.636	0.000887288	[141,265]	113.079	0.0154548	[51,259]	89.1205	0.0314638	[29,256]	130.667
235036	Ppan	10583496	103.129	0.000169829	[84,127]	74.8986	0.00418851	[44,126]	69.9525	0.00537672	[39,123]	82.6667
235040	Atg4d	10583573	250.783	0.00104792	[186,358]	129.127	0.0161648	[59,306]	141.521	0.0202719	[62,367]	174
235441	Usp3	10594613	163.38	0.00933451	[91,327]	136.559	0.0164677	[62,329]	102.195	0.0219016	[42,252]	134
235584	Dusp7	10588495	91.8418	0.00157382	[62,135]	60.4726	0.0079513	[30,115]	44.5393	0.040464	[11,122]	65.6667
235626	Setd2	10589565	156.945	0.00418974	[99,266]	72.5931	0.0177276	[29,170]	32.7883	0.104878	[2,109]	87.6667
235682	Zfp445	10597900	134.557	0.00491154	[81,235]	96.2947	0.0152477	[44,213]	66.4363	0.0767182	[11,233]	99
236266	Alms1	10539617	152.101	0.00316901	[98,249]	86.3569	0.013997	[38,190]	69.3223	0.0579304	[13,237]	102.333
236266	Alms1	10539640	193.821	0.00125977	[140,282]	137.527	0.0167104	[63,332]	133.201	0.0240142	[55,363]	155
236930	Ercc6l	10606071	185.462	0.00534434	[113,335]	152.949	0.0114991	[79,331]	131.068	0.0179037	[59,322]	156.333
237221	Gemin8	10412076	174.777	0.00116615	[125,253]	182.615	0.0145356	[93,436]	166.156	0.0141745	[83,388]	174.667
237781	Smcr7	10376715	221.887	0.00426719	[143,383]	245.569	0.00966644	[140,529]	166.624	0.0460939	[57,734]	211.667
237782	Smcr8	10376721	209.007	0.00325534	[136,349]	140.524	0.00878219	[76,281]	110.206	0.0611024	[25,464]	153.333
237898	Usp32	10389339	241.542	0.00104185	[178,346]	103.426	0.0176809	[43,245]	76.81	0.0754273	[12,296]	140.667
237926	Rsad1	10390022	301.579	0.00146392	[217,452]	212.91	0.013427	[112,504]	187.621	0.0361079	[75,719]	234.333
237943	Gpatch8	10391742	266.13	0.011711	[149,611]	136.744	0.00997022	[72,280]	73.6172	0.0988759	[6,338]	159
238330	6430527G18Rik	10401698	160.569	0.00555023	[99,281]	121.475	0.00699585	[68,227]	80.3161	0.0584092	[16,290]	120.667
238871	Pde4d	10407097	118.013	0.012828	[58,250]	74.2818	0.0133074	[33,159]	57.9802	0.0631797	[10,194]	83.3333
239027	Arhgap22	10413951	187.141	0.00735066	[110,358]	133.776	0.0136503	[65,298]	92.4839	0.0154794	[41,205]	137.667
239099	Homez	10419867	213.955	0.0113485	[118,473]	175.427	0.00783926	[100,347]	277.581	0.0102855	[159,615]	222.333
239555	Smcr7l	10425357	211.09	0.0203204	[106,559]	141.569	0.00585673	[82,259]	142.8	0.0155865	[69,334]	165.333
239618	Pdzrn4	10426425	405.716	0.00932862	[243,897]	560.645	0.00400355	[374,1006]	242.653	0.0918787	[73,68733]	403.333
240041	A630033E08Rik	10448235	346.593	0.00402948	[230,604]	195.514	0.0155082	[99,479]	171.337	0.0629145	[53,1051]	238
240442	Adnp2	10459912	53.8541	0.0146845	[22,119]	50.3732	0.0141683	[22,110]	55.9648	0.0110918	[26,114]	53.3333
240514	Ccdc85b	10465054	256.794	0.000172127	[211,319]	127.251	0.0129169	[62,280]	156.48	0.0532222	[48,748]	180
240665	Ccnj	10463112	172.161	0.00865126	[97,344]	135.491	0.0209396	[58,355]	111.048	0.0147617	[50,252]	139.333
240752	Pik3c2b	10349834	247.268	0.0131395	[134,587]	210.9	0.015133	[110,514]	230.434	0.0445649	[91,1194]	229.333
240892	Dusp27	10359793	366.482	0.000878505	[276,517]	257.625	0.0234725	[126,793]	269.472	0.0158469	[145,680]	297.667
241296	Lrrc8a	10470954	131.296	0.00626296	[75,241]	96.3162	0.00738676	[51,181]	87.8234	0.0128784	[41,183]	105
242418	Wdr32	10504564	155.276	0.0109643	[84,321]	96.2396	0.00607881	[54,173]	85.6081	0.0414896	[24,258]	112.333
242642	Hpdl	10515378	154.622	0.0121453	[80,338]	146.487	0.0168286	[70,352]	199.38	0.0435096	[77,907]	166.667
242736	4732496O08Rik	10510061	130.034	0.00745315	[72,246]	95.8613	0.030457	[32,282]	138.447	0.0121551	[71,296]	121.333
242785	Klhl21	10510624	179.181	0.0148822	[93,414]	135.39	0.0111232	[69,288]	89.5244	0.0443366	[24,291]	134.667
242894	Actr3b	10520304	337.474	0.0118531	[193,792]	359.389	0.0142099	[201,916]	321.3	0.0577434	[129,3361]	339
242960	Fbxl5	10529801	129.636	0.00276654	[84,206]	75.487	0.0110778	[36,155]	61.1949	0.0264737	[22,151]	88.6667
243362	Stard13	10535956	99.9155	0.00147818	[68,146]	67.5857	0.00796275	[35,128]	45.0177	0.0522829	[9,139]	71
243659	Styk1	10548573	174.78	0.0124201	[92,388]	122.449	0.0143323	[57,277]	110.053	0.0509935	[31,403]	135.667
243867	Fbxo46	10550597	174.879	0.00441128	[108,306]	107.265	0.0168039	[47,251]	96.9005	0.0356932	[30,303]	126.333
244152	Tsku	10565727	142.72	0.0133984	[71,318]	107.466	0.0284609	[37,314]	168.655	0.0107146	[90,360]	139.667
244421	Lonrf1	10578207	147.426	0.00999363	[80,300]	193.903	0.000736625	[145,268]	109.539	0.0356275	[35,349]	150.333
244666	Gm505	10576524	124.632	0.00303448	[79,201]	118.048	0.0165451	[52,280]	58.7286	0.0593001	[11,206]	100.667
244668	Sipa1l2	10582719	225.931	0.00222345	[155,355]	177.955	0.0161466	[87,441]	174.881	0.0369087	[67,657]	193
244713	Zfp317	10583402	141.146	0.0101175	[75,287]	97.2604	0.017846	[41,230]	103.635	0.00380821	[64,171]	114
245126	9930022N03Rik	10598093	282.62	0.00317255	[189,472]	307.199	0.00413801	[200,545]	327.072	0.0770799	[120,54170]	305.667
246154	Vasn	10433274	50.0131	0.000635465	[37,67]	51.0102	0.00889071	[28,92]	50.4904	0.0031242	[32,78]	50.3333
246313	Prokr2	10487937	363.32	0.0131244	[206,891]	217.021	0.0824867	[63,5131]	430.221	0.0128389	[247,1075]	336.667
252875	BC020002	10536376	117.648	0.00241431	[76,184]	88.378	0.0186027	[38,205]	44.2844	0.073633	[6,140]	83.3333
252876	Zh2c2	10348932	108.607	0.00372689	[66,181]	98.9533	0.00951005	[50,197]	88.3576	0.0589476	[20,322]	98.6667
252973	Grhl2	10423770	458.207	0.00789756	[282,968]	510.399	0.00185224	[364,802]	1401.1	0.158446	[505,Inf]	789.667
258179	Olfr331	10386185	310.025	0.00239137	[213,501]	245.331	0.0868474	[77,10236]	475.195	0.00642082	[299,954]	343.333
258220	Olfr1148	10473570	186.627	0.0636569	[56,1434]	102.881	0.0160824	[45,235]	221.076	0.00206913	[152,345]	170.333
258257	Olfr1313	10485811	410.858	0.00317391	[278,699]	701.985	0.0156706	[402,2008]	569.658	0.012836	[332,1456]	561
258327	Olfr958	10592414	1217.09	0.192012	[406,Inf]	472.524	0.00837251	[288,1025]	523.856	0.00906812	[318,1172]	738
258397	Olfr1303	10485792	396.318	0.00636419	[248,784]	213.776	0.10321	[56,83620]	312.18	0.00232839	[216,500]	307.333
258448	Olfr92	10450860	578.384	0.00341427	[392,1008]	397.95	0.0393472	[185,2231]	375.765	0.0108023	[219,869]	450.667
258536	Olfr1360	10408068	361.584	0.0343242	[171,1637]	329.757	0.00644048	[205,646]	271.929	0.0124826	[151,643]	321.333
258550	Olfr869	10380871	169.901	0.00876047	[95,340]	166.483	0.00629951	[98,311]	125.06	0.0351374	[44,410]	153.667
258570	Olfr1043	10484563	530.445	0.0857187	[213,Inf]	594.617	0.00851504	[365,1314]	438.256	0.00841817	[266,945]	521
258749	Olfr556	10555731	1133.53	0.148771	[410,Inf]	505.605	0.0102657	[303,1160]	780.837	0.00313191	[535,1355]	807
259123	Olfr632	10555832	248.321	0.00925607	[144,520]	254.571	0.0134902	[138,615]	410.568	0.0365181	[195,2123]	304.667
260409	Cdc42ep3	10453049	70.3893	0.00644846	[38,125]	45.0763	0.00156354	[31,65]	60.5972	0.00697909	[34,105]	58.6667
263876	Spata2	10489904	104.641	0.00768328	[57,195]	67.1825	0.0270605	[23,180]	72.9578	0.0108276	[35,147]	81.6667
268291	Rnf217	10368577	110.158	0.00257839	[72,171]	67.8758	0.0112512	[32,140]	53.6119	0.048314	[13,152]	77.3333
268417	Zkscan17	10386402	169.286	0.00678727	[100,315]	95.3874	0.0108094	[46,197]	92.8738	0.0127801	[43,195]	119
268749	Rnf31	10415293	357.794	0.000734521	[272,498]	211.584	0.0149188	[110,519]	168.537	0.0531002	[54,884]	246.333
268902	Robo2	10440344	464.439	0.00173716	[333,719]	338.61	0.0134155	[189,842]	305.646	0.0335924	[142,1289]	369.667
268933	Wdr24	10442893	232.788	0.0084682	[137,472]	128.71	0.013301	[64,282]	87.838	0.0334882	[26,257]	150
269037	Gm672	10459785	199.353	0.00947194	[114,407]	152.791	0.0157888	[73,368]	176.406	0.065072	[52,1201]	176
269252	Gtf3c4	10481320	124.51	0.00363003	[77,207]	77.5497	0.0117239	[36,161]	53.2546	0.0302168	[16,143]	85.3333
269536	Tex10	10512867	116.501	0.010705	[59,238]	71.2982	0.00754596	[36,134]	68.5399	0.0444206	[19,193]	85.6667
269582	Clspn	10508151	214.392	4.47529e-05	[186,250]	109.942	0.0179342	[46,264]	57.7162	0.108305	[4,225]	127.333
269585	Zscan20	10516507	196.166	0.0117035	[105,439]	145.281	0.0138209	[71,332]	120.383	0.0470447	[34,472]	153.667
269608	Plekhg5	10510643	317.404	0.00920118	[189,673]	202.118	0.0113122	[109,449]	169.387	0.0353081	[66,607]	229.333
269713	Clip2	10534281	277.398	0.00172808	[198,419]	172.933	0.00517955	[104,313]	141.001	0.0511015	[41,617]	197
270058	Mtap1s	10572516	167.895	0.000596591	[127,227]	126.64	0.00215329	[84,195]	91.6512	0.00393265	[54,154]	129
270110	Irf2bp2	10582811	100.773	0.00114269	[71,144]	62.0703	0.00815326	[32,117]	57.8332	0.0496008	[13,186]	73.6667
270166	Clpx	10586368	118.813	0.0173886	[54,274]	100.676	0.0151076	[45,225]	118.345	0.0420178	[38,411]	112.667
270198	Pfkfb4	10589329	192.438	0.00957472	[108,397]	142.22	0.0129594	[71,316]	102.028	0.015381	[45,229]	145.333
270210	Zfp651	10590407	172.881	0.0106386	[94,362]	143.481	0.0169396	[67,349]	114.122	0.0364792	[36,383]	143.333
271970	Arsj	10495891	138.754	0.0143877	[68,309]	95.3906	0.0174393	[41,220]	128.62	0.0402557	[44,447]	121
272359	Irf2bp1	10550527	82.13	0.00169662	[55,122]	76.6557	0.00244811	[49,119]	61.3597	0.00707857	[32,113]	73.3333
272428	Acsm5	10556701	359.841	0.0127056	[205,869]	438.986	0.0322895	[215,2012]	357.626	0.0107067	[208,824]	385.667
276919	Gemin4	10388517	112.152	0.000386958	[87,145]	84.4008	0.00521128	[50,143]	67.3093	0.0158335	[28,148]	87.6667
278097	Armcx6	10606730	300.421	0.00874323	[179,629]	256.185	0.0176772	[132,691]	238.851	0.014647	[127,587]	265
279056	OTTMUSG00000015771	10488439	214.322	0.00926283	[124,439]	164.173	0.0410405	[61,630]	109.686	0.0144048	[53,237]	162.667
317717	Sec22a	10439208	168.85	0.00830548	[96,331]	123.707	0.0251695	[48,344]	98.7389	0.0056683	[56,175]	130.667
319153	Hist1h3i	10403941	82.0867	0.00390007	[52,130]	84.7849	0.00206357	[57,125]	42.2614	0.00121685	[29,60]	69.6667
319153	Hist1h3i	10408202	79.0081	0.00421483	[49,126]	81.596	0.00160737	[57,118]	45.4976	0.000530614	[34,60]	69.3333
319153	Hist1h3i	10408083	81.3554	0.00319039	[53,125]	83.5392	0.00336236	[53,131]	41.4374	0.00150339	[28,60]	72.3333
319153	Hist1h3i	10404028	81.625	0.0034552	[52,127]	84.1725	0.00263017	[55,128]	41.8911	0.00137257	[29,60]	74.6667
319153	Hist1h3i	10494405	78.259	0.00366211	[50,123]	81.9841	0.00321419	[53,128]	45.7822	0.000604013	[34,61]	68.6667
319153	Hist1h3i	10408246	82.2285	0.00336453	[53,128]	84.1725	0.00263017	[55,128]	43.9742	0.000957708	[31,61]	68.6667
319153	Hist1h3i	10408239	84.4426	0.00409491	[53,134]	86.7429	0.0017071	[60,126]	43.2494	0.00128096	[30,62]	71.3333
319153	Hist1h3i	10404049	86.2888	0.00477166	[54,140]	87.18	0.00214148	[59,129]	44.264	0.00148713	[30,64]	70
319153	Hist1h3i	10404065	87.8884	0.00553747	[54,145]	91.4096	0.00302343	[60,141]	45.4788	0.00171585	[31,67]	68.6667
319162	Hist3h2a	10376455	44.5089	0.00264381	[27,70]	42.9805	0.00608013	[25,74]	33.8593	0.00196954	[23,50]	243
319162	Hist3h2a	10376446	354.464	0.00326204	[238,604]	187.493	0.0162325	[93,465]	187.598	0.0449903	[69,863]	40.6667
319168	Hist1h2ah	10500324	69.2199	0.00279341	[44,107]	65.1204	0.00486014	[38,109]	39.9896	0.00233477	[26,61]	58
319169	Hist1h2ak	10408077	32.8927	0.000887222	[24,45]	30.6772	0.00725195	[18,51]	21.7146	0.000202911	[18,27]	28.6667
319182	Hist1h2bh	10403959	47.3254	0.000130849	[39,57]	45.8206	0.0112776	[24,85]	17.16	0.00278533	[11,28]	36.6667
319182	Hist1h2bh	10408087	47.3254	0.000130849	[39,57]	45.8206	0.0112776	[24,85]	17.16	0.00278533	[11,28]	36.6667
319182	Hist1h2bh	10408197	121.734	0.00418588	[76,201]	89.8001	0.0135453	[41,194]	18.9551	0.0566608	[5,61]	77
319186	Hist1h2bm	10403948	50.3563	0.000203604	[41,62]	50.1565	0.00663108	[29,84]	18.5854	0.00176493	[12,28]	36.3333
319186	Hist1h2bm	10408210	50.7739	0.000338122	[40,64]	45.838	0.00699055	[26,78]	21.6913	0.00103546	[15,31]	39.6667
319186	Hist1h2bm	10403943	42.9121	0.00241553	[27,66]	45.951	0.00929729	[25,83]	19.7915	0.00287085	[12,32]	39.3333
319186	Hist1h2bm	10403980	54.5261	4.07882e-05	[47,63]	44.6902	0.00458378	[27,72]	18.3626	0.00460461	[11,32]	39.6667
319187	Hist1h2bn	10408070	53.1688	6.91815e-05	[45,62]	46.3485	0.0068432	[27,79]	19.6008	0.00332574	[12,32]	40
319187	Hist1h2bn	10403978	53.0186	0.000181811	[43,65]	46.9601	0.00661615	[27,80]	19.6844	0.00343059	[12,32]	39.6667
319189	Hist2h2bb	10494407	78.342	0.000125268	[65,95]	53.4647	0.0141333	[26,109]	12.578	0.0141578	[6,27]	48
319192	Hist2h2aa2	10500329	61.0001	0.00099532	[43,85]	60.5101	0.00575802	[35,103]	33.8385	0.00156365	[23,49]	61
319192	Hist2h2aa2	10409220	77.2229	0.00104437	[54,109]	71.8399	0.0109832	[36,143]	34.0476	0.00707123	[18,62]	52
319266	A130010J15Rik	10352829	121.085	0.00943246	[64,240]	92.1655	0.00844206	[47,178]	103.661	0.00963431	[54,203]	105.667
319352	C530028O21Rik	10386624	53.6668	9.9907e-05	[45,64]	43.383	0.00395522	[27,69]	44.5396	0.00398252	[27,71]	47.3333
319513	A930025D01Rik	10487660	314.183	0.0126994	[181,720]	290.953	0.0122622	[163,686]	331.864	0.0287068	[162,1254]	312.333
319520	Dusp4	10571312	75.9865	0.00550469	[43,131]	53.4626	0.00252091	[34,83]	51.2639	0.00609785	[28,91]	60
319594	Hif1an	10463380	103.669	0.00406357	[62,175]	65.3873	0.0174041	[27,150]	75.5766	0.015324	[33,164]	81.6667
319710	Frmd6	10396170	129.874	0.00453068	[80,219]	82.4674	0.00535291	[47,144]	70.2539	0.0208852	[28,163]	94
319719	4732471D19Rik	10405263	70.8896	0.0157274	[29,157]	55.1118	0.00990924	[27,110]	54.1317	0.0175601	[22,121]	60
319801	9630033F20Rik	10548097	158.124	0.0017127	[110,236]	114.51	0.00768394	[63,214]	100.149	0.00696413	[55,186]	124.333
319822	Smyd4	10378555	165.009	0.00196653	[113,252]	132.427	0.000813207	[97,184]	123.226	0.0193667	[54,302]	140
319885	Zcchc7	10504499	75.346	0.00904321	[37,146]	76.4137	0.0341104	[24,229]	77.9305	0.0163925	[32,176]	76.3333
319945	Flad1	10499620	231.264	0.00867066	[136,468]	242.128	0.0060633	[148,459]	227.809	0.0318714	[101,838]	233.667
320119	Rps6kc1	10361031	164.658	0.00320028	[106,271]	133.993	0.00445876	[82,230]	90.8311	0.0419233	[25,292]	130
320351	D230037D09Rik	10397891	264.109	0.00113142	[195,380]	149.542	0.0217935	[65,404]	203.967	0.00747876	[120,401]	206
320394	Cenpt	10581363	290.231	0.00653311	[182,551]	180.169	0.00816187	[102,360]	159.137	0.0634576	[44,948]	209.667
320398	Lrig3	10366746	66.4539	0.00416946	[38,112]	56.9533	0.00712652	[29,106]	31.8252	0.0267223	[11,82]	51.6667
320720	Fastkd1	10483521	132.928	0.00778616	[73,257]	102.827	0.00979672	[52,206]	121.879	0.037446	[46,377]	119.333
320790	Chd7	10503196	107.269	0.00420062	[65,180]	47.6177	0.0415685	[13,155]	18.2676	0.0945975	[2,33]	96.6667
320790	Chd7	10503180	115.812	0.0165338	[53,263]	47.6476	0.0150076	[20,106]	26.7844	0.103531	[2,99]	63.6667
320790	Chd7	10503170	149.453	0.0129222	[77,325]	91.6947	0.0163237	[38,211]	49.496	0.120965	[3,177]	57.6667
320790	Chd7	10503220	99.5076	0.00845947	[51,191]	101.782	0.0105569	[50,208]	57.8257	0.080357	[7,192]	155
320790	Chd7	10503216	219.067	0.00316102	[147,357]	114.481	0.00641838	[64,211]	132.441	0.0437393	[41,513]	86.6667
320817	Atad2b	10394381	140.995	0.0145999	[69,320]	77.4148	0.0183887	[30,184]	102.044	0.114605	[13,547]	106.667
320865	Cdh18	10423274	148.311	0.00231487	[100,230]	93.1704	0.0113619	[44,194]	70.2617	0.0565844	[15,234]	103.667
320865	Cdh18	10423287	136.082	0.00481036	[83,233]	94.9217	0.0145893	[42,211]	75.979	0.0724419	[12,283]	102.333
320982	Arl4c	10356475	116.844	0.0145984	[55,259]	93.4309	0.0192541	[38,224]	68.9342	0.0252159	[24,175]	93
327762	Dna2	10363575	222.188	0.00014967	[184,274]	104.154	0.00500725	[61,181]	90.8005	0.0601223	[22,316]	139
327988	ENSMUSG00000055697	10389505	211.576	0.00932688	[123,429]	199.539	0.0119292	[107,448]	176.65	0.0483046	[61,853]	196.333
328232	Gfod1	10408879	236.971	0.0141715	[128,564]	177.677	0.0216831	[81,494]	126.553	0.0142453	[60,288]	180.667
329251	Ppp1r12b	10357948	362.123	0.0027969	[248,597]	311.992	0.0125509	[175,750]	169.397	0.0646766	[50,1059]	281
330189	Tmem120b	10525473	321.531	5.56371e-05	[278,378]	288.029	0.00955678	[168,625]	274.439	0.0264978	[132,931]	294.667
330192	Vps37b	10533729	76.4457	0.00504925	[43,133]	75.3626	0.0227054	[30,185]	57.9962	0.0174277	[24,128]	69.6667
330216	BC038925	10526781	248.959	0.0115039	[140,558]	166.156	0.016881	[80,412]	361.643	0.07633	[136,Inf]	259
330474	Zc3h4	10550296	154.906	0.00161799	[109,228]	76.8147	0.016488	[31,173]	59.2191	0.0822926	[7,201]	97
331026	Gmppb	10588836	201.105	0.00874926	[116,404]	139.23	0.012999	[69,310]	134.766	0.0177878	[63,322]	158.333
332397	Nanos1	10464409	322.595	0.000596957	[247,442]	270.521	0.0136658	[147,662]	335.017	0.0669108	[133,5330]	309.667
353047	Plekhm1	10391918	207.003	0.00360973	[136,345]	118.034	0.0143433	[55,263]	122.876	0.0173295	[55,292]	149.333
353190	Edc3	10585759	107.242	0.00421457	[64,181]	99.4847	0.00480489	[59,170]	93.94	0.0117858	[48,188]	100
360216	Zranb1	10558285	120.812	0.00992238	[62,243]	87.568	0.0147893	[38,194]	56.7784	0.0844703	[7,183]	88.6667
380664	Lemd3	10372815	140.733	0.00124935	[100,202]	95.9978	0.0112051	[46,199]	71.9442	0.0510631	[16,226]	103
380792	Gm900	10402981	291.267	0.00684911	[178,573]	490.026	0.000280593	[395,633]	320.202	0.0591586	[127,3749]	367
380863	Tmem171	10411459	119.999	0.0160878	[54,278]	116.823	0.0109613	[60,239]	108.348	0.0130428	[52,232]	115
381085	Tbc1d22b	10443535	477.015	0.00895859	[291,1039]	287.08	0.00259782	[195,468]	224.327	0.114095	[55,Inf]	329.333
381126	Gm944	10457780	212.624	0.00132692	[153,310]	120.633	0.00750769	[66,230]	91.0856	0.0795698	[13,436]	141.667
381306	BC055324	10359648	240.974	0.00458895	[154,426]	144.675	0.0222905	[64,384]	150.703	0.0133225	[77,334]	179
381406	2810408M09Rik	10489719	95.5726	0.0103921	[48,191]	86.6785	0.011186	[41,179]	72.7473	0.0265631	[29,180]	85.3333
381511	Ppm2c	10511580	143.394	0.00046279	[110,190]	84.1251	0.00647266	[45,154]	79.5799	0.0327779	[26,223]	102.333
381560	Xkr8	10516950	206.489	0.00384187	[133,351]	168.796	0.00217554	[113,264]	207.273	0.0371551	[88,796]	194
381626	Prr8	10520379	212.541	0.00469356	[135,372]	167.728	0.0153002	[84,394]	109.973	0.0785494	[18,573]	163.667
381695	N4bp2l2	10535946	134.333	0.00484086	[81,233]	118.775	0.0154941	[55,273]	90.9989	0.0769389	[18,383]	114.667
381801	Tatdn2	10540812	215.573	0.00136982	[156,315]	155.662	0.00787429	[87,305]	144.666	0.0284996	[58,436]	172.333
382073	Ccdc84	10592856	175.846	0.00667419	[105,327]	130.638	0.00760838	[72,249]	131.279	0.0309631	[49,400]	146
382137	D630004A14Rik	10585224	108.063	0.0099232	[55,217]	103.142	0.0184327	[43,247]	154.372	0.00629529	[89,289]	121.667
384763	Zfp667	10549842	168.259	0.0113702	[89,365]	116.145	0.0334022	[39,368]	115.466	0.015704	[51,267]	133
385674	Zfp174	10433214	293.188	0.0136121	[162,716]	249.528	0.0543952	[94,1846]	372.875	0.00268201	[255,616]	305.333
406220	Krt77	10432866	521.772	0.0098176	[316,1173]	258.801	0.0147746	[138,650]	417.002	0.0621666	[174,8392]	399.333
408068	3830402I07Rik	10405916	95.0549	0.00531899	[54,167]	53.5863	0.0175158	[21,124]	29.0601	0.0716704	[5,92]	59.3333
408068	3830402I07Rik	10410366	368.001	0.0039409	[244,646]	225.292	0.00959631	[128,478]	197.767	0.0721714	[60,2045]	263.667
414069	BC024978	10551314	431.243	0.00116292	[320,630]	253.112	0.012874	[138,601]	206.938	0.107731	[48,Inf]	297
433693	Akirin2	10503917	118.017	0.000979753	[85,166]	98.7344	0.00234848	[64,153]	100.111	0.00453511	[61,168]	105.667
434197	EG434197	10554118	434.599	0.0123311	[252,1061]	344.019	0.00613657	[214,672]	499.813	0.0999683	[187,Inf]	426.333
435684	Shf	10487000	195.206	0.00451941	[122,343]	118.963	0.0160579	[53,278]	108.337	0.0899472	[14,612]	140.667
436003	EG436003	10566264	407.103	0.0128667	[233,1010]	260.366	0.00770064	[155,528]	416.699	0.0408679	[193,2521]	361.333
436440	Gpr31c	10447902	246.916	0.00290882	[166,405]	147.729	0.0144864	[71,344]	226.555	0.00716816	[134,447]	207.333
436440	Gpr31c	10447647	271.705	0.0050146	[174,488]	196.971	0.00897337	[111,408]	245.474	0.0050437	[154,449]	238
545370	Hmcn1	10358583	450.859	0.00450454	[295,826]	513.558	0.0845211	[202,Inf]	478.791	0.00698451	[300,976]	481.333
545622	Ptpn3	10513158	296.529	0.00652492	[185,565]	217.015	0.00451869	[137,386]	271.961	0.0417524	[118,1322]	262
546118	B020006M18Rik	10583359	927.039	0.00269002	[646,1565]	521.424	0.114081	[188,Inf]	387.96	0.0135332	[220,977]	612
546747	Olfr220	10351968	865.374	0.0495003	[414,11925]	275.514	0.00959915	[159,597]	458.463	0.00786132	[281,974]	533
620913	OTTMUSG00000005523	10385507	288.976	0.0886569	[100,Inf]	212.879	0.0157841	[109,534]	230.783	0.00998579	[130,499]	244.333
623301	OTTMUSG00000015184	10474477	155.427	0.0121847	[82,331]	80.0535	0.0629241	[17,320]	146.775	0.0157499	[71,345]	127.333
623374	623374	10541642	217.436	0.0138601	[118,499]	179.842	0.0106895	[98,384]	374.096	0.169718	[97,Inf]	257
623924	EG623924	10345181	354.246	0.0738975	[139,12140]	644.931	0.00354195	[436,1139]	425.343	0.0125543	[244,1058]	474.667
625796	EG625796	10423503	280.629	0.00975035	[162,614]	196.463	0.0101349	[109,417]	146.331	0.0464672	[50,592]	207.667
626708	Defcr26	10570671	369.126	0.00573558	[233,709]	462.054	0.0827577	[179,Inf]	255.399	0.014649	[137,636]	362
628004	EG628004	10346321	211.373	0.00474777	[132,379]	113.111	0.0173333	[49,268]	86.5532	0.0681843	[14,359]	137
628100	Fbxo39	10378078	438.94	0.00693286	[274,891]	218.142	0.0127665	[117,506]	242.421	0.0229865	[117,738]	299.667
630876	LOC630876	10436809	191.856	0.00753636	[112,375]	134.961	0.0159384	[63,319]	153.086	0.0146979	[75,358]	160
635455	OTTMUSG00000005214	10374450	149.471	0.0164407	[72,354]	154.35	0.0123417	[79,341]	149.581	0.0340242	[56,510]	151
636756	EG636756	10604234	253.017	0.00951136	[145,544]	182.264	0.0166926	[90,455]	179.145	0.0467757	[63,850]	204.667
637118	LOC637118	10538927	98.8201	0.0161953	[43,223]	54.8102	0.0318899	[21,146]	73.7231	0.0138139	[34,158]	76
637146	LOC637146	10450704	531.48	0.0118195	[315,1278]	330.658	0.0788308	[122,62522]	314.118	0.0142669	[173,794]	392
641340	Nrbf2	10369774	129.383	0.000240439	[103,164]	82.9094	0.00524818	[46,146]	66.6281	0.0333099	[21,185]	93
641340	Nrbf2	10419729	125.884	0.000796792	[92,174]	80.204	0.0099285	[39,159]	69.0704	0.0310268	[23,186]	91.6667
641340	Nrbf2	10419731	125.884	0.000796792	[92,174]	80.204	0.0099285	[39,159]	69.0704	0.0310268	[23,186]	91.6667
641361	2310033E01Rik	10560862	334.911	0.0024398	[231,543]	213.416	0.00910359	[122,443]	334.568	0.0628441	[133,4966]	294.333
664870	EG664870	10576797	125.436	0.0157885	[60,280]	79.3047	0.0385369	[27,239]	98.5418	0.0108425	[47,204]	101
665370	EG665370	10418297	225.234	0.00208779	[156,349]	203.412	0.0034954	[132,343]	254.627	0.126409	[64,Inf]	227.667
665433	RP23-480B19.10	10404063	54.8992	0.00408304	[35,87]	47.7392	0.00733174	[27,83]	21.4898	0.00430356	[13,36]	60
665433	RP23-480B19.10	10494395	65.67	0.000916814	[47,90]	61.7021	0.00393762	[38,99]	35.2361	0.00070319	[26,48]	62.6667
665433	RP23-480B19.10	10494390	59.8201	0.000836397	[43,82]	56.9039	0.00682581	[32,100]	34.1124	0.00153375	[23,50]	59.6667
665433	RP23-480B19.10	10494386	64.159	0.0037709	[39,103]	60.5981	0.00465926	[36,101]	31.6699	0.00383094	[19,52]	60.3333
665433	RP23-480B19.10	10408118	71.9252	0.00445214	[43,118]	59.2157	0.00388543	[36,97]	37.995	0.00266953	[24,59]	41.3333
665433	RP23-480B19.10	10408085	73.296	0.00424269	[44,119]	62.7186	0.0030567	[39,99]	38.4309	0.00348852	[23,62]	63
665433	RP23-480B19.10	10403955	79.6579	0.00211996	[53,120]	74.0503	0.00192935	[49,111]	34.1829	0.00666407	[18,62]	58
665433	RP23-480B19.10	10408111	79.6579	0.00211996	[53,120]	74.0503	0.00192935	[49,111]	34.1829	0.00666407	[18,62]	60.3333
665433	RP23-480B19.10	10408072	80.2779	0.00225346	[53,122]	74.9669	0.0024476	[48,116]	34.1829	0.00666407	[18,62]	62.6667
665433	RP23-480B19.10	10404045	74.6396	0.00339404	[47,118]	67.7745	0.00270955	[43,106]	37.8324	0.00458119	[22,64]	56.3333
665433	RP23-480B19.10	10408094	74.6396	0.00339404	[47,118]	67.7745	0.00270955	[43,106]	37.8324	0.00458119	[22,64]	52.3333
665433	RP23-480B19.10	10403938	73.5065	0.00449942	[44,121]	65.8104	0.00318744	[41,105]	39.927	0.00460944	[23,68]	50.3333
665433	RP23-480B19.10	10404026	70.353	0.00681706	[39,124]	71.0684	0.00569304	[40,124]	38.2635	0.00783942	[20,71]	54.3333
665829	Tubb2c-ps2	10519488	330.565	0.0360764	[160,1327]	200.105	0.00486083	[126,352]	166.519	0.00878418	[94,331]	232.667
667203	EG667203	10371904	124.432	0.014596	[61,271]	102.437	0.01698	[44,241]	150.673	0.0395005	[56,539]	125.667
667574	OTTMUSG00000015050	10414955	252.054	0.0121463	[141,572]	236.123	0.0127807	[128,553]	286.947	0.0897341	[94,Inf]	258.333
668173	Pex10	10510982	351.308	0.00979289	[208,773]	289.161	0.00567062	[181,546]	217.135	0.0599682	[76,1581]	285.667
668990	EG668990	10603706	93.8661	0.0175854	[42,206]	40.0085	0.00701798	[21,74]	52.4365	0.0116107	[24,106]	62
671535	LOC671535	10429843	574.898	0.00443515	[382,1049]	361.99	0.0159693	[198,980]	205.966	0.0110099	[113,452]	381
675799	LOC675799	10566668	124.183	0.00811636	[67,241]	78.0953	0.0139619	[34,170]	55.4067	0.0844789	[7,190]	85.6667
676142	LOC676142	10473322	83.504	0.00131073	[57,121]	51.7534	0.00881931	[27,98]	39.0077	0.0405949	[10,104]	58.3333
676142	LOC676142	10473325	83.504	0.00131073	[57,121]	51.7534	0.00881931	[27,98]	39.0077	0.0405949	[10,104]	58.3333
676142	LOC676142	10473328	83.504	0.00131073	[57,121]	51.7534	0.00881931	[27,98]	39.0077	0.0405949	[10,104]	58.3333
676142	LOC676142	10473331	83.504	0.00131073	[57,121]	51.7534	0.00881931	[27,98]	39.0077	0.0405949	[10,104]	58.3333
676142	LOC676142	10473334	83.504	0.00131073	[57,121]	51.7534	0.00881931	[27,98]	39.0077	0.0405949	[10,104]	58.3333
676142	LOC676142	10473337	83.504	0.00131073	[57,121]	51.7534	0.00881931	[27,98]	39.0077	0.0405949	[10,104]	58.3333
676142	LOC676142	10473340	83.504	0.00131073	[57,121]	51.7534	0.00881931	[27,98]	39.0077	0.0405949	[10,104]	58.3333
676582	ENSMUSG00000060559	10571724	312.118	0.00270507	[213,512]	248.906	0.00269091	[167,407]	295.008	0.0823314	[102,Inf]	285.333
677593	LOC677593	10603208	150.003	0.00478967	[91,264]	91.1794	0.0148079	[40,203]	102.353	0.0631814	[24,377]	114.333
791355	ENSMUSG00000053165	10418244	247.729	0.0128621	[135,585]	262.088	0.0105875	[149,580]	222.923	0.0259457	[103,716]	244.333
100036527	ENSMUSG00000054797	10591999	282.524	0.00291629	[190,467]	133.677	0.0801385	[25,886]	255.185	0.0152008	[136,639]	224
100036531	ENSMUSG00000054339	10442025	701.583	0.0130042	[414,1807]	992.117	0.0115909	[596,2531]	787.974	0.203645	[239,Inf]	827.333
100038445	ENSMUSG00000067584	10383763	158.421	0.0186314	[76,389]	98.5182	0.0180017	[41,235]	145.121	0.0290545	[58,441]	134
100038451	OTTMUSG00000011664	10469609	422.593	0.00765195	[260,881]	232.552	0.014427	[124,565]	325.331	0.00700389	[199,654]	327
100038483	ENSMUSG00000075401	10433656	170.9	0.0102815	[94,352]	98.0835	0.0182484	[41,233]	72.3067	0.0426598	[20,211]	113.667
100038560	ENSMUSG00000074408	10592731	221.4	0.0252198	[105,673]	361.444	0.00538319	[230,681]	384.997	0.0112805	[223,908]	322.333
100040608	Fancf	10563816	120.1	0.0113306	[61,249]	73.8334	0.0100546	[36,147]	94.577	0.0168235	[41,218]	96.3333
100041194	Ahnak2	10402783	83.606	0.0167867	[34,191]	72.3389	0.0152459	[31,161]	38.9227	0.0472226	[9,115]	65
100043256	ENSMUSG00000050974	10394674	138.219	0.00801118	[78,261]	99.4452	0.0118324	[47,209]	71.6214	0.114325	[6,326]	103
100044683	LOC100044683	10569923	151.355	0.0165035	[73,359]	124.42	0.0210569	[52,319]	224.523	0.00214013	[154,352]	166.667
100044746	LOC100044746	10443047	171.903	0.000589507	[131,232]	94.3043	0.0127186	[43,202]	120.055	0.0325276	[42,373]	128.667
100045342	LOC100045342	10453602	333.631	0.0129077	[189,805]	298.301	0.0135812	[164,738]	177.955	0.0489213	[61,850]	270
100045983	LOC100045983	10431284	132.263	0.000176641	[107,164]	74.4021	0.0128954	[33,157]	43.3474	0.0626137	[8,146]	83
100046586	LOC100046586	10500736	287.141	0.0127445	[162,666]	162.655	0.00338782	[104,271]	132.486	0.0342385	[50,413]	194
100047059	LOC100047059	10479490	155.567	0.0146267	[82,339]	93.9146	0.00672008	[50,174]	65.4727	0.0611269	[13,221]	105
100047616	LOC100047616	10506269	310.214	0.00746884	[189,623]	347.79	0.136641	[99,Inf]	152.164	0.00869591	[84,303]	270
100126824	Sco2	10431546	138.483	0.0258424	[55,395]	144.844	0.00843291	[80,285]	132.555	0.012078	[67,283]	138.667
100126880	OTTMUSG00000016070	10478281	198.722	0.016265	[101,489]	295.953	0.0116968	[168,686]	385.686	0.0572843	[162,4867]	293.667

## Sheet: Half-lives in PARN KD and CTRL
Dataset S1B: Half-lives of mRNAs in PARN KD and Control C2C12 cells (min)
Gene_id	Gene_sym	Transcript_id	PARN.HL(1)	PARN.P.value(1)	PARN.Confidence Interval(1)	PARN.HL(2)	PARN.P.value(2)	PARN.Confidence Interval(2)	PARN.HL(3)	PARN.P.value(3)	PARN.Confidence Interval(3)	PARN.HL(mean)	CONTROL.HL(1)	CONTROL.P.value(1)	CONTROL.Confidence Interval(1)	CONTROL.HL(2)	CONTROL.P.value(2)	CONTROL.Confidence Interval(2)	CONTROL.HL(3)	CONTROL.P.value(3)	CONTROL.Confidence Interval(3)	CONTROL.HL(mean)	P.value(t.test)	Fold Change of Half-life (PARN/CONTROL)
11350	Abl1	10471201	179.769	0.0103121	[104,357]	102.885	0.00385455	[63,170]	58.8467	0.0639586	[10,193]	113.834	65.6054	0.0019134	[44,97]	81.02	0.000996738	[59,112]	97.3784	0.000644529	[73,130]	81.3346	0.457528	1.4
11352	Abl2	10350823	114.98	0.00305556	[73,185]	54.126	0.0182813	[21,127]	81.597	0.0202404	[33,191]	83.5677	77.1028	0.0044448	[46,128]	76.945	0.00353276	[46,126]	71.091	0.00194452	[46,108]	75.0463	0.676791	1.11
11541	Adora2b	10376832	171.432	0.0083806	[96,342]	164.162	0.0407269	[58,664]	232.269	0.0128439	[126,542]	189.288	77.1903	0.0103378	[38,154]	69.5264	0.0177574	[29,158]	94.4916	0.00273608	[60,150]	80.4028	0.0270118	2.35
11655	Alas1	10596454	119.505	0.0290107	[46,329]	82.3704	0.0106271	[39,168]	129.617	0.0099718	[69,261]	110.497	104.994	0.0018015	[71,156]	78.7498	0.00894323	[41,145]	90.6644	0.0170863	[40,199]	91.4693	0.325118	1.21
11692	Gfer	10448700	166.592	0.00658568	[100,306]	138.422	0.0106579	[71,291]	148.804	0.0401561	[51,573]	151.273	106.45	0.0135744	[53,225]	119.286	0.00574159	[70,209]	131.401	0.0435531	[46,456]	119.045	0.0429828	1.27
11792	Apex1	10414522	172.899	0.01774	[86,422]	163.203	0.0245578	[71,470]	141.442	0.0159084	[67,335]	159.181	131.425	0.00696069	[76,240]	116.171	0.020381	[56,260]	133.49	0.0186071	[62,316]	127.028	0.0532822	1.25
11852	Rhob	10399360	65.5647	0.00273928	[42,101]	40.6943	0.000921662	[29,56]	44.8824	0.00395824	[27,72]	50.3805	54.4963	0.00210536	[37,80]	36.1518	0.00257114	[23,56]	37.6585	0.00534819	[20,65]	42.7689	0.478399	1.18
11854	Rhod	10464754	173.574	0.00286379	[116,276]	167.89	0.00317422	[109,274]	128.234	0.0275589	[49,372]	156.566	84.0463	0.0129311	[40,174]	110.761	0.000453685	[86,144]	123.592	0.0087138	[68,237]	106.133	0.0542385	1.48
11865	Arntl	10556463	167.624	0.00100793	[122,237]	120.901	0.00724424	[66,229]	93.927	0.0267737	[32,256]	127.484	126.997	0.00394507	[79,211]	111.14	0.00737199	[61,206]	177.344	0.015177	[92,409]	138.494	0.726759	0.92
11910	Atf3	10361091	141.478	0.0207887	[63,361]	153.359	0.0059681	[91,280]	149.587	0.014247	[73,345]	148.141	209.628	0.0142571	[113,487]	234.228	0.00568786	[145,435]	316.761	0.00977933	[186,695]	253.539	0.0812428	0.58
11911	Atf4	10425364	102.733	0.0405015	[34,308]	63.7511	0.0144389	[28,140]	79.2654	0.0095846	[39,157]	81.9166	70.8089	0.00259507	[46,109]	64.666	0.00403329	[39,104]	61.6469	0.00588127	[33,109]	65.7073	0.286779	1.25
12005	Axin1	10442954	164.719	0.0168742	[87,371]	90.9023	0.00603634	[50,164]	72.2673	0.0255327	[25,183]	109.296	111.285	0.00770724	[63,204]	103.017	0.00324014	[65,166]	112.188	0.00323009	[71,181]	108.83	0.98836	1
12013	Bach1	10436734	88.5669	0.00271905	[55,141]	72.1347	0.00626669	[38,131]	27.5836	0.0690525	[5,86]	62.7618	84.1533	0.00438321	[50,141]	82.294	0.00156282	[56,121]	58.9721	0.0077734	[30,111]	75.1398	0.582156	0.84
12048	Bcl2l1	10488655	184.357	0.00766613	[109,350]	106.157	0.0112492	[52,220]	105.997	0.0321692	[36,316]	132.17	100.15	0.0024919	[66,153]	89.6457	0.00237827	[60,134]	108.444	0.00650664	[61,197]	99.4134	0.335479	1.33
12064	Bdnf	10474399	199.614	0.00281801	[132,324]	117.088	0.0174088	[51,280]	150.433	0.0377904	[54,544]	155.711	117.082	0.00726297	[64,220]	144.658	0.00110542	[104,207]	135.029	0.0011761	[96,195]	132.256	0.435828	1.18
12122	Bid	10547531	151.478	0.00424585	[93,260]	107.969	0.0108575	[55,218]	102.476	0.0439792	[32,339]	120.641	82.6025	0.00195078	[55,124]	142.977	0.00627356	[87,250]	118.527	0.00544755	[71,205]	114.702	0.812359	1.05
12183	Bpgm	10537179	227.556	0.0305396	[105,766]	136.705	0.00936306	[73,276]	126.434	0.0165218	[57,300]	163.565	183.637	0.00506459	[114,326]	150.736	0.000875411	[111,210]	218.801	0.0483173	[89,1030]	184.391	0.615464	0.89
12189	Brca1	10391461	156.31	0.00789303	[89,300]	142.306	0.0148827	[69,328]	70.3145	0.10961	[5,347]	122.977	104.115	0.00634134	[59,187]	127.63	0.00130092	[91,182]	141.614	0.00394582	[89,237]	124.453	0.962724	0.99
12193	Zfp36l2	10453272	114.789	0.00421367	[70,193]	89.1368	0.00753769	[47,167]	87.8899	0.0187634	[37,201]	97.2719	51.618	0.00597399	[29,90]	72.3862	0.00123761	[51,102]	50.6143	0.000731087	[37,69]	58.2062	0.0275344	1.67
12224	Klf5	10416777	137.245	0.00154304	[96,201]	59.6765	0.00984957	[29,119]	85.4965	0.0159837	[37,192]	94.1393	82.9945	0.00586704	[49,142]	92.6949	0.00260699	[61,141]	83.0026	0.00590717	[48,143]	86.2307	0.76294	1.09
12226	Btg1	10365971	61.1676	0.0104707	[28,119]	40.1997	0.0311637	[15,99]	76.9447	0.00724708	[45,133]	59.4373	58.5241	0.00287382	[39,88]	85.4865	0.00829634	[50,149]	50.9878	0.00237359	[32,78]	64.9995	0.7284	0.91
12234	Btrc	10463486	158.569	0.00915751	[88,315]	96.3328	0.0418556	[25,317]	147.1	0.0094131	[80,298]	134.001	143.971	0.00814331	[83,273]	96.4658	0.00166006	[67,140]	133.723	0.0079602	[76,251]	124.72	0.719618	1.07
12316	Aspm	10350392	147.067	0.00495149	[89,258]	103.965	0.00585756	[58,187]	88.8108	0.0578545	[24,293]	113.281	116.791	0.00412353	[72,194]	109.714	0.00201119	[75,163]	129.595	1.80592e-05	[116,146]	118.7	0.791527	0.95
12328	Caml	10405504	127.566	0.0155598	[63,281]	101.421	0.000361841	[78,132]	91.1656	0.013593	[42,194]	106.718	127.723	0.0172822	[64,283]	117.251	7.27841e-05	[100,139]	114.549	0.0152243	[57,245]	119.841	0.351893	0.89
12396	Cbfa2t2	10477543	127.779	0.00676191	[74,231]	98.2532	0.00473873	[57,169]	105.403	0.0510338	[35,354]	110.478	77.9091	0.00344386	[48,125]	78.3392	0.00642337	[44,137]	75.4416	0.00364129	[46,123]	77.23	0.0632635	1.23
12396	Cbfa2t2	10521982	178.336	0.000247961	[143,226]	122.337	0.0139227	[58,272]	115.219	0.0643289	[25,546]	138.631	104.335	0.00622298	[60,187]	124.392	0.00367542	[80,200]	110.073	0.0189336	[50,253]	112.933	0.326232	1.43
12416	Cbx2	10383055	67.2305	0.00894414	[33,131]	60.1491	0.0141554	[28,128]	60.1984	0.0153553	[26,132]	62.526	50.0099	0.00649783	[29,87]	37.1359	0.00723309	[19,69]	52.0719	0.00586222	[28,92]	46.4059	0.0552381	1.35
12418	Cbx4	10393620	112.147	0.00209086	[74,172]	75.6365	0.016287	[33,168]	71.7419	0.0150894	[31,156]	86.5085	97.3712	0.00303859	[63,153]	99.947	0.000348514	[78,129]	101.626	0.00316274	[64,163]	99.6481	0.414734	0.87
12428	Ccna2	10497831	265.669	0.00662383	[164,508]	117.71	0.0143645	[55,262]	112.051	0.0422921	[34,387]	165.143	113.223	0.010078	[61,222]	126.988	0.0233465	[63,292]	113.836	0.0111558	[61,224]	118.016	0.447815	1.4
12449	Ccnf	10448506	66.2915	0.00105067	[47,93]	51.2834	0.00341492	[32,82]	40.6375	0.0156777	[17,85]	52.7375	58.5751	0.00421837	[37,93]	41.7091	0.0022518	[27,64]	35.7529	0.00768449	[18,65]	45.3457	0.505245	1.16
12457	Ccrn4l	10491915	164.901	0.00716691	[97,308]	99.5567	0.0147981	[47,216]	107.407	0.001031	[76,152]	123.955	100.378	0.00652895	[56,181]	67.3566	0.0158921	[29,146]	121.169	0.00020437	[98,151]	96.3012	0.349428	1.29
12530	Cdc25a	10589420	52.3369	0.00561888	[29,92]	53.0788	0.0035509	[32,86]	60.3262	0.00203251	[40,91]	55.2473	64.6237	0.00292823	[42,100]	66.1517	0.00109934	[46,94]	48.907	0.00494207	[27,84]	59.8942	0.503061	0.92
12569	Cdk5r1	10379482	143.183	0.0018801	[97,218]	114.117	0.0146228	[52,259]	116.828	0.0158337	[53,271]	124.709	100.991	0.018486	[44,239]	71.7411	0.0215103	[28,172]	89.9742	0.0127702	[41,193]	87.5687	0.0423943	1.42
12572	Cdk7	10411711	109.896	0.00577448	[63,195]	79.43	0.0140893	[36,169]	84.9759	0.0471459	[27,256]	91.434	81.8075	0.00663819	[46,144]	98.7206	0.00117741	[71,138]	96.2211	0.00376184	[60,155]	92.2497	0.944071	0.99
12581	Cdkn2d	10591517	127.579	0.000794421	[93,177]	97.8815	0.00413509	[59,164]	87.5289	0.0242454	[34,218]	104.33	103.854	0.00943139	[58,193]	86.8738	4.36447e-05	[75,100]	97.4041	0.00334756	[61,155]	96.0439	0.573971	1.09
12585	Cdr2	10567564	120.565	0.00797252	[67,226]	87.7809	0.00210461	[57,134]	70.3585	0.0151251	[31,149]	92.9015	76.1408	0.00671417	[44,132]	83.7001	0.00702847	[49,143]	56.6818	0.0215977	[21,129]	72.1743	0.302018	1.29
12608	Cebpb	10478890	143.694	0.00224195	[96,223]	110.02	0.0125301	[54,233]	75.1904	0.0342677	[22,216]	109.635	87.4041	0.00652963	[51,151]	70.8879	0.00455518	[41,119]	78.1497	0.0039423	[47,127]	78.8139	0.256362	1.39
12611	Cebpg	10562416	114.391	0.0103389	[59,229]	103.476	0.00502962	[61,179]	55.9135	0.061497	[10,175]	91.2604	69.8437	0.00342204	[44,111]	90.9274	0.000999206	[66,126]	85.6109	0.0127462	[41,173]	82.1274	0.6703	1.11
12617	Cenpc1	10530892	138.376	0.000489844	[106,184]	105.374	0.0135005	[49,230]	79.791	0.0601457	[17,283]	107.847	136.893	0.00643121	[80,250]	104.527	0.00883768	[55,201]	78.8425	0.0157173	[33,173]	106.754	0.965665	1.01
12747	Clk1	10354816	23.8212	0.00390899	[14,40]	28.2077	0.00356211	[17,46]	15.1809	0.0374631	[4,46]	22.4033	54.4194	0.00623475	[32,93]	54.5572	0.00371703	[32,89]	36.5244	0.0043887	[21,62]	48.5003	0.0282729	0.46
12778	Cxcr7	10348451	192.115	0.0117006	[103,425]	232.256	0.00670164	[141,445]	173.949	0.0420128	[65,713]	199.44	224.225	0.0165695	[120,544]	194.703	0.0102169	[108,413]	167.724	0.00143912	[119,247]	195.551	0.877771	1.02
12795	Plk3	10515399	140.72	0.00451369	[86,243]	108.867	0.00804472	[58,208]	103.088	0.00808266	[55,197]	117.558	123.97	0.0109031	[66,251]	100.62	0.000844318	[73,139]	149.813	0.00151677	[106,219]	124.801	0.714704	0.94
12896	Cpt2	10514933	309.439	0.0127448	[177,716]	177.532	0.0088777	[99,362]	150.306	0.0428384	[56,551]	212.426	143.653	0.0102324	[78,293]	97.8119	0.0200432	[44,220]	157.189	0.00258421	[106,245]	132.885	0.242098	1.6
12913	Creb3	10504349	88.9884	0.0119044	[42,182]	82.4604	0.00793683	[43,156]	78.5697	0.00917265	[40,150]	83.3395	100.682	0.00738336	[58,179]	109.313	0.0192909	[55,234]	143.948	0.00700801	[86,259]	117.981	0.113391	0.71
12914	Crebbp	10437330	244.582	0.00473065	[155,438]	140.27	0.0100196	[73,290]	133.88	0.0212466	[57,350]	172.91	170.214	0.00320892	[111,279]	140.632	0.000496139	[108,186]	213.148	0.000963423	[158,300]	174.665	0.968834	0.99
12927	Bcar1	10581890	120.309	0.00380187	[77,194]	77.0317	0.00370494	[47,126]	75.2012	0.0214874	[29,181]	90.8474	61.7536	0.00330342	[39,97]	73.6262	0.000783873	[54,101]	65.8377	0.00332036	[40,106]	67.0725	0.244731	1.35
12929	Crkl	10434003	164.256	0.00458708	[103,281]	104.129	0.00935813	[55,204]	77.2807	0.04646	[21,228]	115.222	101.03	0.00401977	[63,164]	85.397	0.0015085	[59,123]	105.631	0.00697017	[60,189]	97.3526	0.562449	1.18
13018	Ctcf	10574812	129.145	0.00716742	[73,238]	73.9596	0.0139791	[32,160]	60.1141	0.0491735	[14,174]	87.7396	81.1141	0.0043954	[49,133]	89.2557	0.00996287	[47,169]	94.0448	0.00993173	[49,180]	88.1382	0.986753	1
13143	Dapk2	10586491	307.434	0.00372098	[205,523]	138.413	0.0511632	[40,613]	127.168	0.0144864	[60,290]	191.005	199.341	0.0100016	[111,425]	167.449	0.002915	[111,268]	249.257	0.0568383	[101,1512]	205.349	0.836257	0.93
13163	Daxx	10444056	79.3431	0.0122774	[36,164]	57.4111	0.0147444	[24,126]	73.2883	0.0115532	[34,150]	70.0142	94.2621	0.00152842	[65,137]	87.5884	0.00467901	[52,147]	95.9273	0.00369969	[59,157]	92.5926	0.0596193	0.76
13170	Dbp	10553092	163.502	0.00256395	[108,261]	155.038	0.00253121	[103,245]	249.32	0.0785082	[83,5703]	189.286	106.167	0.00628366	[61,189]	92.6053	0.00434072	[56,153]	72.7875	0.0224322	[27,172]	90.5198	0.0700962	2.09
13196	Ddef1	10428998	219.811	0.0170525	[117,531]	102.413	0.0157652	[46,232]	72.8828	0.0903415	[9,282]	131.702	90.6977	0.00348432	[57,146]	93.2346	0.00589714	[55,158]	112.455	0.00175509	[79,164]	98.7957	0.5409	1.33
13197	Gadd45a	10545130	92.3503	0.0101696	[46,183]	72.1898	0.0166515	[32,161]	97.5702	0.0473676	[26,342]	87.3701	78.2187	0.0097549	[39,153]	83.6138	0.00410749	[49,140]	78.9214	0.0154445	[34,170]	80.2513	0.456458	1.09
13345	Twist2	10348632	167.617	0.00717306	[98,318]	105.641	0.00768722	[56,201]	118.58	0.00527669	[70,207]	130.613	97.1097	0.00619719	[56,171]	107.399	0.0201093	[52,236]	89.3203	0.00635508	[50,159]	97.9429	0.220539	1.33
13368	Dffb	10518957	253.469	0.000547804	[195,343]	160.116	0.0271707	[66,489]	185.05	0.0144639	[94,440]	199.545	215.139	0.00969753	[121,458]	214.237	0.0593093	[78,1345]	174.305	0.0180998	[86,430]	201.227	0.960251	0.99
13393	Dlx3	10380501	70.7755	0.00519649	[39,124]	59.3186	0.00923323	[29,117]	49.9155	0.0251751	[18,127]	60.0032	75.244	0.00602634	[43,131]	61.9989	0.00432171	[35,105]	68.7001	0.00553633	[38,119]	68.6477	0.303802	0.87
13448	Dok1	10545623	68.2858	0.0139803	[30,146]	74.3667	0.00782289	[40,137]	70.8719	0.0141092	[32,151]	71.1748	67.1637	0.00260854	[44,103]	72.8327	0.00081516	[53,99]	72.0683	0.00297598	[44,115]	70.6882	0.855275	1.01
13480	Dpm1	10489936	99.0219	0.00643338	[54,180]	67.609	0.0113773	[31,139]	36.3074	0.0433984	[9,104]	67.6461	98.3061	0.00917235	[55,183]	79.512	0.00191138	[54,117]	97.7486	0.0139747	[50,196]	91.8556	0.31228	0.74
13548	Dyrk1a	10437136	98.4182	0.0147115	[45,211]	65.5343	0.00844433	[33,125]	45.451	0.0782445	[6,141]	69.8012	67.8511	0.00305865	[44,105]	82.6722	0.0104401	[44,154]	83.1106	0.000548405	[63,109]	77.878	0.660435	0.9
13557	E2f3	10408475	82.3276	0.00519481	[47,142]	56.5492	0.0287476	[22,143]	62.8276	0.0074345	[33,116]	67.2348	64.1213	0.0122192	[33,124]	69.6853	0.00395369	[42,114]	36.9015	0.0208122	[13,88]	56.9027	0.466386	1.18
13560	E4f1	10448563	193.887	0.0114633	[106,421]	193.812	0.016702	[98,484]	99.3294	0.0548311	[22,367]	162.343	145.117	0.0043435	[91,246]	112.422	0.00360248	[70,183]	152.58	0.0168518	[75,356]	136.706	0.511376	1.19
13603	Opn3	10360454	185.369	0.00717962	[108,359]	136.508	0.012337	[68,298]	104.033	0.058789	[22,410]	141.97	163.434	0.0151527	[83,380]	181.48	0.00121998	[131,261]	129.744	0.0395282	[47,424]	158.219	0.59889	0.9
13642	Efnb2	10576911	163.594	0.00293367	[109,259]	96.2714	0.00650307	[52,177]	68.6567	0.0646067	[12,232]	109.507	93.883	0.00341297	[60,149]	89.8005	0.00298057	[57,140]	101.913	0.00364932	[64,165]	95.1989	0.663225	1.15
13649	Egfr	10374366	469.947	0.000590664	[363,645]	240.27	0.0137396	[129,579]	251.435	0.0689415	[88,3363]	320.551	142.549	0.00830648	[79,278]	162.683	0.0054317	[100,287]	201.363	0.000634975	[153,275]	168.865	0.174318	1.9
13650	Rhbdf1	10384985	248.36	0.00499458	[157,447]	194.04	0.00580427	[117,359]	156.924	0.120373	[22,8596]	199.775	111.588	0.00308987	[71,179]	142.666	0.000353167	[113,183]	175.028	0.00381075	[113,291]	143.094	0.162678	1.4
13666	Eif2ak3	10538939	174.357	0.000155762	[143,215]	116.094	0.00793419	[62,225]	111.378	0.00749165	[61,208]	133.943	123.531	0.0028795	[80,196]	90.5359	0.00237396	[59,138]	123.921	0.00965031	[68,241]	112.663	0.422558	1.19
13728	Mark2	10465651	208.959	0.00216664	[143,327]	134.728	0.0102857	[69,280]	97.5573	0.0500395	[23,346]	147.081	102.688	0.00584707	[60,180]	106.643	0.0012697	[76,151]	106.344	0.000538327	[80,142]	105.225	0.329423	1.35
13728	Mark2	10465649	167.701	0.00924032	[95,333]	152.412	0.00699703	[88,287]	86.3476	0.0305318	[28,241]	135.487	109.607	0.0028361	[71,173]	105.279	0.00662929	[63,181]	85.6244	0.0159163	[39,184]	100.17	0.290602	1.4
13803	Enc1	10406817	119.605	0.0152071	[55,273]	72.0752	0.00790466	[38,135]	67.3644	0.0306453	[23,176]	86.3481	60.2477	0.0020423	[40,90]	62.4616	0.000309908	[49,80]	65.8822	0.00180138	[44,98]	62.8638	0.294071	1.37
13836	Epha2	10509965	170.417	0.00241425	[114,268]	104.578	0.0176969	[44,249]	102.469	0.0285121	[38,280]	125.822	75.389	0.00397473	[46,124]	85.5352	0.000367355	[67,110]	67.7095	0.00165351	[45,101]	76.2113	0.150186	1.65
13865	Nr2f1	10410766	266.604	0.000606474	[203,365]	144.417	0.0196797	[65,366]	198.95	0.00340258	[129,334]	203.324	210.802	0.00978513	[122,434]	117.091	0.00010589	[98,141]	129.349	0.0189232	[61,304]	152.414	0.332153	1.33
13866	Erbb2	10380896	283.522	0.010588	[166,610]	195.276	0.00758721	[113,384]	147.214	0.0576802	[41,754]	208.671	119.876	0.00321766	[77,191]	115.155	0.00819265	[65,212]	162.163	0.00214729	[111,248]	132.398	0.187435	1.58
13972	Gnb1l	10434224	171.443	0.0021721	[116,266]	121.753	0.0073261	[67,230]	140.449	0.0270217	[57,408]	144.548	90.0453	0.00480824	[54,152]	52.6499	0.0321657	[15,148]	76.0719	0.0146288	[33,164]	72.9223	0.0193948	0.96
13972	Gnb1l	10434211	236.526	0.00522307	[150,424]	216.256	0.0114272	[119,483]	227.454	0.0270146	[105,751]	226.745	246.987	0.0434355	[107,1116]	177.582	0.00945393	[100,359]	285.978	0.0104012	[165,630]	236.849	0.781942	1.98
14013	Evi1	10497590	175.897	0.00655495	[103,332]	143.35	0.0156622	[68,340]	109.336	0.0456061	[33,378]	142.861	160.312	0.00373893	[102,268]	171.311	0.00155009	[120,255]	182.779	0.000268129	[146,233]	171.467	0.271996	0.83
14042	Ext1	10428579	221.727	0.0058132	[139,400]	139.085	0.00663415	[79,261]	98.6609	0.0391279	[36,284]	153.158	97.7936	0.00313688	[62,155]	142.006	0.00768997	[85,255]	150.365	0.00387401	[98,245]	130.055	0.604591	1.18
14055	Ezh1	10391378	163.63	0.0078177	[92,320]	123.571	0.0145486	[58,280]	106.433	0.0529056	[27,389]	131.212	128.355	0.00525797	[77,225]	118.018	0.0031779	[76,187]	143.57	0.00615821	[85,258]	129.981	0.951523	1.01
14082	Fadd	10569611	154.029	0.00759686	[87,296]	158.958	0.0111908	[83,343]	147.141	0.0163361	[70,355]	153.376	135.102	0.00398258	[84,227]	128.275	0.00413261	[80,213]	121.087	0.015799	[57,272]	128.155	0.00953438	1.2
14155	Fem1b	10594315	88.5731	0.00831364	[45,169]	73.7088	0.0082275	[37,141]	45.7368	0.0338371	[14,117]	69.3396	81.0212	0.00313845	[53,125]	82.5333	5.89527e-05	[71,96]	80.8886	0.00095551	[58,113]	81.481	0.43564	0.85
14200	Fhl2	10354247	118.067	9.13234e-05	[99,141]	78.3517	0.0113311	[36,159]	55.0336	0.0485177	[12,158]	83.8173	70.9959	0.0062117	[41,123]	84.364	0.00347665	[54,132]	84.0415	0.00176373	[57,124]	79.8005	0.849728	1.05
14219	Ctgf	10362201	69.2086	0.0139106	[33,138]	48.7896	0.00178251	[32,73]	40.9938	0.00318642	[25,66]	52.9973	65.7143	0.00761155	[38,114]	80.2926	0.00280566	[53,121]	64.3039	0.000781358	[47,88]	70.1036	0.17224	0.76
14234	Foxc2	10576051	34.6918	0.00486243	[20,60]	35.2969	0.00542897	[20,61]	35.0534	0.00651453	[19,63]	35.014	51.7658	0.00426005	[32,82]	49.6097	0.00449077	[30,82]	49.7179	0.000940442	[35,69]	50.3645	0.00122278	0.7
14238	Foxf2	10404404	134.945	0.000874531	[99,187]	98.0381	0.00464084	[57,168]	83.6733	0.0128045	[40,171]	105.552	98.8314	0.0133155	[52,195]	86.7529	0.000544913	[66,114]	74.737	0.00933428	[39,141]	86.7738	0.349951	1.22
14283	Fosl1	10460585	65.9688	0.00563266	[36,116]	52.8359	0.0108518	[24,107]	47.2661	0.0212227	[18,110]	55.3569	64.9952	0.00194119	[44,96]	50.2473	0.0121864	[23,102]	63.1286	0.0052845	[35,110]	59.4571	0.601721	0.93
14284	Fosl2	10520862	131.73	0.00204322	[88,203]	70.4601	0.015902	[29,159]	48.5387	0.0507881	[11,149]	83.5764	71.6022	0.00446913	[42,120]	70.1353	0.00188203	[46,105]	83.5292	0.00166393	[56,124]	75.0889	0.767225	1.11
14312	Brd2	10450126	149.682	0.0131928	[78,321]	103.69	0.00524706	[59,183]	68.5958	0.038387	[20,199]	107.322	83.8251	0.00313023	[54,131]	75.1767	0.00220201	[49,113]	99.4008	0.0012305	[70,141]	86.1342	0.466377	1.25
14369	Fzd7	10346607	126.097	0.00131342	[89,182]	97.587	0.00388831	[59,162]	73.5563	0.00825441	[38,138]	99.0802	85.2027	0.00428002	[53,139]	56.5628	0.0139436	[25,115]	73.8425	0.00197194	[48,111]	71.8693	0.211194	1.38
14388	Gab1	10579925	156.335	0.0164549	[77,367]	71.5856	0.0158048	[29,162]	112.586	0.0316617	[38,344]	113.502	101.255	0.00659669	[58,181]	103.038	0.00508682	[62,174]	98.7082	0.003256	[61,160]	101.001	0.660386	1.12
14461	Gata2	10539873	145.213	0.00647792	[84,270]	148.583	0.0166326	[71,356]	183.324	0.00848369	[105,366]	159.04	96.0915	0.00228983	[63,147]	124.531	0.000329721	[98,160]	122.071	0.00180308	[84,182]	114.231	0.0463307	1.39
14462	Gata3	10479981	150.063	0.00299968	[96,245]	80.7193	0.0185883	[32,191]	68.0646	0.0361625	[19,190]	99.6158	64.1091	0.00617782	[35,113]	64.6504	0.00538624	[37,112]	83.8353	0.00563521	[47,147]	70.8649	0.377102	1.41
14463	Gata4	10420747	159.67	0.00185518	[110,242]	133.491	0.00389844	[82,226]	80.9117	0.0383064	[22,238]	124.691	97.9399	0.00768262	[56,176]	106.847	0.0111756	[57,207]	112.681	0.00417231	[71,185]	105.823	0.502386	1.18
14538	Gcnt2	10404702	165.553	0.0159369	[83,387]	105.81	0.0376717	[33,350]	155.349	0.014229	[78,354]	142.237	131.63	0.00481821	[81,226]	144.007	0.00441034	[88,247]	128.219	0.00655397	[73,235]	134.619	0.723959	1.06
14547	Gdap2	10494735	205.98	0.0205113	[105,530]	115.724	0.00895412	[60,230]	87.8027	0.00965117	[46,169]	136.502	120.776	0.00965808	[68,229]	92.4086	0.00181521	[63,136]	125.951	0.00652674	[74,225]	113.045	0.584	1.21
14629	Gclc	10587266	214.37	0.00842187	[128,417]	106.843	0.00895593	[55,210]	59.2465	0.074398	[9,193]	126.82	95.5512	0.00488698	[58,161]	85.4181	0.0252852	[35,201]	93.7855	0.0123149	[47,188]	91.5849	0.523002	1.38
14674	Gna13	10382243	190.607	0.00145535	[136,279]	132.441	0.00663232	[75,247]	90.7852	0.0244286	[35,232]	137.944	115.167	0.00345249	[73,186]	103.614	0.000964873	[74,145]	119.688	0.00214542	[81,181]	112.823	0.47803	1.22
14739	S1pr2	10591412	167.329	0.00614717	[100,305]	92.5258	0.00934093	[46,184]	133.774	0.010171	[71,271]	131.21	147.695	0.0271965	[63,421]	70.8923	0.0124268	[31,147]	104.143	0.00738853	[57,193]	107.577	0.488663	1.22
14853	Gspt2	10600814	169.005	0.0179655	[82,417]	133.233	0.0208838	[57,346]	189.409	0.00903257	[107,387]	163.882	145.203	0.00331168	[93,238]	108.286	0.0265247	[41,292]	211.835	0.00260014	[144,336]	155.108	0.815076	1.06
14894	Gtl3	10580875	387.402	0.00804031	[240,789]	217.982	0.0140395	[115,525]	145.638	0.0628281	[45,745]	250.341	154.768	0.0139521	[80,344]	107.722	0.0098704	[58,205]	126.24	0.0452903	[41,439]	129.577	0.231146	1.93
15077	Hist2h3c1	10494402	72.0243	0.000598124	[54,95]	64.6733	0.000588615	[49,86]	43.8499	0.00114238	[32,61]	60.1825	55.8498	0.00332834	[36,85]	44.0957	0.0201926	[18,94]	50.3586	0.0407487	[13,128]	50.1013	0.358622	1.2
15117	Has2	10428707	67.7383	0.0110773	[32,135]	32.7381	0.00653669	[18,59]	47.1888	0.0474598	[12,133]	49.2218	44.9892	0.00463904	[27,74]	54.1519	0.00289319	[33,85]	45.4294	0.0035623	[27,74]	48.1902	0.930069	1.02
15200	Hbegf	10458340	74.4666	0.0186919	[28,175]	55.1924	0.0206093	[22,132]	48.9719	0.00888767	[25,94]	59.5436	81.2318	0.00430182	[48,136]	97.8201	0.00384909	[59,161]	63.5577	0.0166915	[25,144]	80.8699	0.168116	0.74
15205	Hes1	10434925	28.8723	0.00714454	[16,53]	38.0471	0.013019	[19,76]	15.1889	0.0237513	[6,39]	27.3694	33.2917	0.0150892	[16,67]	35.2555	0.00578506	[19,63]	28.6287	0.00429411	[17,48]	32.392	0.533799	0.84
15213	Hey1	10497203	181.41	0.0129421	[95,408]	180.27	0.0134629	[94,413]	128.819	0.0198177	[56,325]	163.5	114.374	0.0141365	[54,254]	101.474	0.0024618	[66,158]	103.339	0.00765632	[57,191]	106.396	0.0743015	1.54
15247	Hiat1	10501676	176.53	0.0163498	[91,412]	109.631	0.0154876	[49,250]	111.49	0.055957	[34,424]	132.551	93.6072	0.0053926	[54,164]	92.9767	0.00456319	[56,155]	101.09	0.0253478	[39,257]	95.8913	0.236368	1.38
15270	H2afx	10584710	184.649	0.000653752	[140,250]	164.676	0.0224765	[74,453]	121.436	0.0186718	[54,295]	156.92	94.9171	0.0102343	[52,179]	112.431	0.0120702	[62,217]	122.335	0.00412466	[76,203]	109.894	0.112674	1.43
15277	Hk2	10545588	257.823	0.0146808	[143,604]	150.035	0.0106042	[78,318]	93.8102	0.0394923	[30,283]	167.223	105.477	0.0175283	[47,247]	106.898	0.000353104	[83,138]	146.039	0.000885358	[106,205]	119.471	0.428122	1.4
15284	Hlx	10360834	68.9837	0.0125084	[31,140]	40.3349	0.00731452	[21,75]	34.3082	0.0237173	[12,85]	47.8756	51.8426	0.0033788	[33,81]	34.6263	0.00272554	[21,55]	41.8347	0.00240993	[26,65]	42.7679	0.696047	1.12
15357	Hmgcr	10411332	173.189	0.00683185	[101,328]	103.678	0.0141869	[47,231]	76.033	0.0380614	[23,218]	117.633	96.7954	0.00666559	[54,175]	118.957	0.0108537	[66,228]	109.622	0.00273834	[71,172]	108.458	0.783591	1.08
15368	Hmox1	10572897	111.405	0.00174019	[75,166]	93.2046	0.00756346	[51,170]	71.3135	0.012599	[33,146]	91.9745	70.4503	0.00515933	[42,118]	78.8163	0.0156418	[40,155]	94.5018	0.00797619	[53,171]	81.2562	0.482295	1.13
15369	Hmox2	10433292	165.787	0.00496401	[103,289]	81.5124	0.0101505	[39,163]	69.5421	0.0193612	[27,164]	105.614	105.947	0.00993701	[58,202]	109.554	0.0560034	[39,356]	146.865	0.00802459	[85,277]	120.789	0.679741	0.87
15478	Hs3st3a1	10376956	102.131	0.0257918	[37,274]	112.046	0.00766399	[61,212]	128.184	0.007014	[73,237]	114.12	190.148	0.00782177	[110,377]	107.981	0.0218988	[44,270]	142.814	0.00462493	[87,247]	146.981	0.299985	0.78
15500	Hsf2	10363195	101.936	0.00309353	[64,163]	71.5041	0.0112049	[34,146]	55.5599	0.0400701	[15,152]	76.3332	59.6319	0.00272645	[38,92]	78.0522	0.00377871	[48,125]	90.4358	0.00864342	[49,166]	76.04	0.986623	1
15511	Hspa1b	10450367	185.38	0.0155779	[95,439]	183.74	0.00500971	[113,329]	162.322	0.0357274	[63,573]	177.148	100.279	0.00942051	[52,196]	155.741	0.0230461	[77,379]	106.173	0.0145578	[49,231]	120.731	0.068382	1.47
15587	Hyal2	10588683	141.783	0.00748463	[79,272]	149.547	0.0174373	[71,365]	113.068	0.0154055	[53,254]	134.799	113.604	0.0107286	[58,230]	149.534	0.00381193	[95,248]	244.86	0.00642378	[151,463]	169.333	0.474734	0.8
15902	Id2	10399691	62.4018	0.00127736	[43,89]	48.0265	0.00391901	[30,77]	33.8265	0.00678842	[18,60]	48.0849	56.9689	0.00425748	[36,89]	56.868	0.00447311	[35,91]	51.5426	0.000300724	[40,65]	55.1265	0.485344	0.87
15937	Ier3	10444890	42.9988	0.0133361	[19,91]	39.3173	0.0145127	[19,82]	26.3437	0.0566523	[7,78]	36.2199	45.6263	0.0139572	[21,94]	54.8718	0.00483142	[31,94]	65.686	0.00525538	[36,116]	55.3947	0.0683684	0.65
15944	Irgm1	10385500	103.21	0.00799784	[55,194]	96.9068	0.00555199	[54,172]	39.5378	0.0321786	[11,110]	79.885	81.6333	0.00821009	[44,150]	90.1993	0.0269031	[40,209]	93.8416	0.036572	[36,251]	88.5581	0.71218	0.9
15982	Ifrd1	10400095	44.6124	0.000790539	[32,62]	38.909	0.00572494	[23,65]	34.0069	0.00308109	[21,54]	39.1761	52.3362	0.00514249	[32,84]	39.9181	0.000145517	[33,49]	46.1502	0.00015294	[38,56]	46.1348	0.215773	0.85
16007	Cyr61	10502655	38.7454	0.00132802	[27,55]	38.7256	0.0116207	[21,71]	27.4226	0.00109952	[19,39]	34.9646	41.0412	0.0133387	[22,75]	35.4638	0.000307312	[28,45]	29.4456	0.000539171	[22,39]	35.3169	0.947698	0.99
16172	Il17ra	10541246	130.887	0.00972247	[74,249]	69.4938	0.0103032	[32,140]	60.2896	0.0240598	[21,150]	86.8902	88.082	0.00465696	[54,145]	73.4598	0.00140389	[50,106]	80.3375	0.00117319	[56,114]	80.6264	0.805753	1.08
16190	Il4ra	10557326	113.654	0.000934644	[82,159]	86.8355	0.0123826	[40,182]	89.8691	0.0217262	[36,220]	96.7862	68.3606	0.00509591	[41,114]	75.6104	0.00278551	[47,118]	59.9178	0.00833956	[30,113]	67.9629	0.0564061	1.42
16206	Lrig1	10546510	157.238	7.00636e-05	[134,186]	103.617	0.0065779	[57,191]	81.406	0.0318003	[26,225]	114.087	97.718	0.00197018	[65,147]	115.109	0.000317669	[91,147]	108.439	0.000239517	[86,137]	107.088	0.787917	1.07
16319	Incenp	10465861	205.356	0.00635598	[127,374]	103.548	0.0020221	[68,158]	83.4123	0.054229	[18,292]	130.772	91.6266	0.00475312	[56,151]	106.812	0.00840406	[63,190]	91.051	0.00164714	[63,132]	96.4964	0.460243	1.36
16329	Inpp1	10354521	232.842	0.00910215	[135,481]	174.215	0.0199672	[81,466]	175.999	0.016694	[87,434]	194.352	163.627	0.0135939	[84,370]	161.365	0.000778413	[120,223]	191.381	0.00392962	[123,324]	172.124	0.379185	1.13
16362	Irf1	10376060	48.5183	0.00419254	[28,82]	34.5828	0.00545992	[19,60]	23.1037	0.0253554	[9,59]	35.4016	49.6523	0.00712874	[29,86]	49.1153	0.00270484	[32,75]	35.2674	0.00170077	[23,52]	44.6783	0.357278	0.79
16418	Eif6	10488929	253.574	0.0319003	[119,892]	214.108	0.0082865	[124,435]	152.553	0.0169412	[73,370]	206.745	157.665	0.0285416	[72,441]	119.415	0.0225931	[57,276]	201.149	0.0110603	[114,423]	159.41	0.280561	1.3
16450	Jag2	10442454	210.807	0.00127107	[153,306]	123.702	0.0126053	[62,265]	87.8899	0.0180119	[37,202]	140.8	95.0582	0.00420588	[57,159]	117.03	0.000448746	[91,153]	127.819	0.00142625	[90,185]	113.302	0.533938	1.24
16475	Jub	10419790	48.8253	0.0103766	[22,97]	50.9513	0.0128348	[25,103]	52.0016	0.00371981	[31,84]	50.5927	46.5873	0.00412118	[29,75]	31.3873	0.00846509	[15,59]	49.9416	0.00276987	[31,79]	42.6387	0.297051	1.19
16476	Jun	10514466	56.0504	0.00916048	[27,109]	43.6669	0.0162698	[19,98]	35.9512	0.0284314	[12,95]	45.2228	37.7665	0.0102503	[20,70]	50.0872	0.00238453	[32,77]	42.2539	0.00947247	[20,83]	43.3692	0.803273	1.04
16529	Kcnk5	10417798	172.176	0.00910106	[95,352]	127.331	0.0536751	[32,555]	138.264	0.00513829	[81,247]	145.923	96.7269	0.00540138	[56,170]	91.8442	0.0150885	[40,205]	79.3091	0.0212237	[29,196]	89.2934	0.0387861	1.63
16534	Kcnn4	10550877	174.261	0.000832296	[130,241]	159.952	0.00650654	[93,300]	139.747	0.00488363	[84,244]	157.987	105.401	0.00579945	[62,184]	96.3756	0.0129598	[49,193]	108.392	0.00188791	[73,163]	103.389	0.0218564	1.53
16570	Kif3c	10394158	284.99	0.000658981	[217,393]	177.193	0.0140573	[90,415]	147.955	0.0674315	[39,873]	203.38	174.828	0.00533298	[108,312]	157.272	0.000199901	[127,196]	172.511	0.00117194	[124,250]	168.204	0.488139	1.21
16576	Kif7	10564777	238.26	0.000769032	[179,331]	175.992	0.0169571	[85,442]	169.562	0.0107881	[90,363]	194.605	182.176	0.00995964	[101,379]	141.79	0.00514787	[86,248]	211.664	0.00035921	[168,274]	178.543	0.619048	1.09
16588	Kin	10469145	115.44	0.00447469	[69,198]	81.7212	0.0152177	[34,183]	94.2708	0.0750137	[19,420]	97.1441	87.1212	0.00562812	[50,151]	132.726	0.0020648	[91,200]	110.874	0.00168209	[76,165]	110.241	0.473583	0.88
16600	Klf4	10513008	184.174	0.000358126	[145,239]	113.519	0.00370204	[70,189]	136.646	0.060806	[34,725]	144.78	94.6979	0.00371601	[59,153]	79.8896	0.00397101	[48,132]	123.444	0.0206363	[58,289]	99.3437	0.150655	1.46
16779	Lamb2	10588942	317.618	0.00992444	[188,688]	255.969	0.00941942	[147,548]	206.72	0.0897899	[59,5545]	260.102	174.504	0.00274959	[116,279]	173.507	0.00324119	[115,279]	224.902	0.0094209	[129,470]	190.971	0.151747	1.36
16825	Ldb1	10468159	237.018	0.0180276	[127,584]	147.536	0.00664461	[87,271]	130.258	0.0605644	[40,559]	171.604	82.3641	0.00211776	[54,125]	122.987	0.00918319	[71,227]	142.047	0.00298955	[94,224]	115.799	0.231827	1.48
16835	Ldlr	10583732	229.915	0.00328819	[153,380]	104.484	0.0136178	[48,229]	76.5625	0.0671783	[14,283]	136.987	89.341	0.00483971	[53,152]	88.3758	0.00792316	[49,158]	86.2164	0.00282198	[54,137]	87.9777	0.407835	1.56
16876	Lhx9	10358272	285.827	0.00696657	[175,560]	236.156	0.0149314	[124,587]	378.493	0.055917	[159,4371]	300.158	239.548	0.00614712	[146,455]	259.841	0.000310078	[207,336]	292.212	0.00761568	[178,581]	263.867	0.483872	1.14
17125	Smad1	10579860	158.139	0.000351271	[124,205]	101.386	0.0125174	[48,216]	111.973	0.0499701	[29,420]	123.833	102.526	0.00588128	[59,181]	108.732	0.00209885	[75,161]	113.638	0.0020093	[77,171]	108.299	0.46797	1.14
17127	Smad3	10594404	180.501	0.00486476	[115,310]	77.444	0.0140783	[33,169]	78.1799	0.0363494	[23,224]	112.042	84.2888	0.00339013	[54,133]	80.0594	0.00277531	[52,123]	93.7707	0.000791757	[69,127]	86.0396	0.527493	1.3
17128	Smad4	10459705	181.464	0.0161604	[93,430]	116.667	0.0163417	[52,274]	117.74	0.033237	[45,343]	138.624	101.273	0.00727007	[56,185]	118.617	0.00920377	[68,218]	119.531	0.0282409	[49,316]	113.14	0.356652	1.23
17131	Smad7	10456745	97.7115	0.0100739	[48,197]	55.8087	0.0274795	[19,151]	63.5218	0.0180325	[25,148]	72.3473	68.0783	0.00570703	[39,118]	53.3878	0.0194613	[22,122]	60.2707	0.0202372	[22,143]	60.5789	0.462567	1.19
17134	Mafg	10393879	280.982	0.0160321	[153,704]	126.654	0.0100313	[65,261]	74.4408	0.105879	[6,378]	160.692	108.75	0.0058268	[63,193]	94.8811	0.00692389	[52,172]	116.69	0.00277181	[75,184]	106.773	0.476572	0.94
17134	Mafg	10393877	138.155	0.00905515	[75,274]	90.2637	0.0176839	[37,211]	99.6722	0.0469793	[27,350]	109.364	140.015	0.00508321	[85,245]	124.332	0.00493127	[76,211]	86.1696	0.0207111	[35,198]	116.839	0.74779	1.5
17135	Mafk	10526961	129.3	0.00288671	[83,206]	106.261	0.0130481	[49,232]	89.4816	0.0324899	[28,264]	108.348	97.9991	0.00799982	[52,187]	134.316	0.00193485	[91,205]	150.9	0.00390227	[95,253]	127.739	0.379106	0.85
17190	Mbd1	10456622	136.831	0.00869314	[75,265]	115.84	0.0181314	[50,279]	82.0963	0.0770541	[13,349]	111.589	133.563	0.00408899	[82,226]	149.421	0.00556111	[93,256]	173.043	0.00578427	[108,305]	152.009	0.115738	0.73
17210	Mcl1	10494306	54.8958	0.00371181	[32,91]	44.2945	0.00629967	[26,76]	31.1165	0.0109359	[15,61]	43.4356	52.4959	0.00262825	[35,79]	55.0379	0.00414975	[33,90]	56.3618	0.000760337	[41,77]	54.6319	0.24312	0.8
17289	Mertk	10475890	193.203	0.00449485	[121,338]	118.798	0.0154745	[53,275]	85.7453	0.08204	[11,354]	132.582	116.387	0.00614519	[68,206]	145.646	0.000811161	[108,200]	154.968	0.00105473	[113,219]	139	0.863744	0.95
17300	Foxc1	10404407	154.637	0.0102976	[84,317]	96.1722	0.0373421	[28,316]	112.395	0.0165218	[51,259]	121.068	76.6472	0.00773965	[41,143]	74.6675	0.00594004	[42,130]	70.3171	0.0174215	[30,154]	73.8773	0.111956	1.64
17308	Mgat1	10375537	138.461	0.000891178	[102,191]	103.484	0.0208208	[44,251]	87.3811	0.0124079	[41,183]	109.776	106.28	0.00355182	[68,171]	96.2026	0.00451292	[57,162]	98.9628	0.0205436	[45,222]	100.482	0.602954	1.09
17423	Ndst2	10417950	150.793	0.00069862	[112,207]	100.293	0.00841492	[51,195]	100.17	0.0301442	[34,289]	117.085	108.82	0.0068669	[62,198]	79.6467	0.000900186	[57,112]	100.609	0.0053171	[58,177]	96.3587	0.354425	1.22
17428	Mnt	10378497	211.993	0.00979336	[119,449]	144.484	0.0135568	[71,328]	106.742	0.057184	[24,437]	154.406	158.098	0.0104247	[85,331]	116.861	0.0130222	[56,252]	142.849	0.00969032	[77,290]	139.269	0.682537	1.11
17684	Cited2	10361828	85.6684	0.000941684	[62,118]	64.9954	0.00163781	[44,95]	58.4997	0.0396448	[19,149]	69.7212	64.6438	0.00507292	[40,104]	69.4445	0.0108505	[38,125]	60.2593	0.00535971	[36,99]	64.7825	0.615207	1.08
17688	Msh6	10447417	141.77	0.00132256	[102,203]	90.6712	0.00542134	[53,157]	85.0122	0.040306	[29,241]	105.818	68.2122	0.002027	[45,103]	88.1604	0.000452643	[68,115]	117.024	0.000612758	[89,155]	91.1323	0.558854	1.16
17691	Snf1lk	10449741	81.8524	0.0104318	[40,162]	63.8065	0.0114188	[29,131]	68.3822	0.0157432	[29,152]	71.347	51.5247	0.0073934	[28,93]	75.5471	0.00161175	[51,111]	58.4594	0.0030713	[35,94]	61.8437	0.35267	1.15
17713	Grpel1	10521461	257.956	0.016004	[140,636]	181.129	0.0151926	[91,435]	109.62	0.103925	[11,985]	182.901	136.807	0.00765687	[79,256]	156.627	0.0048632	[99,266]	213.39	0.000702776	[162,293]	168.941	0.792241	1.08
17714	Grpel2	10459236	80.7257	0.0125853	[37,166]	67.225	0.013989	[29,146]	40.1612	0.053374	[8,114]	62.704	50.6168	0.018345	[21,112]	109.868	0.00397562	[67,184]	101.177	0.00317807	[63,164]	87.2209	0.337008	0.72
17718	ND3	10598055	41.7562	0.00973317	[20,82]	43.2784	0.0231867	[20,97]	48.3521	0.0116775	[26,89]	44.4622	84.7631	0.00184814	[57,126]	36.9051	0.015853	[15,80]	73.8522	0.0040158	[43,124]	65.1735	0.287977	0.68
17765	Mtf2	10523905	102.506	0.015779	[45,230]	83.5986	0.0188144	[34,200]	58.8405	0.0894652	[7,197]	81.6483	96.7643	0.00181333	[66,143]	101.43	0.000756742	[74,139]	95.6899	0.00602621	[55,168]	97.9613	0.325445	0.83
17769	Mthfr	10510270	255.693	0.00657528	[157,490]	163.048	0.00642095	[95,306]	145.222	0.0423254	[49,562]	187.987	125.8	0.00338341	[79,206]	126.499	0.0109315	[65,260]	151.469	0.00163757	[105,226]	134.589	0.25607	1.4
17865	Mybl2	10478355	178.71	0.0110903	[101,365]	123.185	0.000847431	[90,171]	93.816	0.0625688	[22,324]	131.904	96.5856	0.00691441	[57,168]	97.5344	0.000582688	[73,131]	138.76	0.0001839	[113,171]	110.96	0.513659	1.19
17869	Myc	10424400	25.9763	0.00307519	[16,41]	23.9386	0.00237638	[16,36]	18.9006	0.0047419	[11,32]	22.9385	32.4508	0.00863785	[19,56]	31.7333	0.00891624	[17,58]	25.2868	0.0016369	[17,38]	29.8236	0.0909471	0.77
17877	Myf5	10372226	100.139	0.0277088	[36,274]	80.3331	0.016069	[34,180]	108.025	0.0171105	[49,250]	96.1659	114.943	0.0122897	[58,239]	88.1981	0.00601602	[50,154]	144.506	0.00514173	[87,254]	115.883	0.359503	0.83
17927	Myod1	10553256	118.682	0.00461878	[72,202]	81.0011	0.00782003	[43,152]	64.1962	0.0208035	[25,150]	87.9596	82.1916	0.00507376	[49,138]	92.2635	0.0158645	[48,184]	104.788	0.000765643	[78,142]	93.081	0.789904	0.94
17937	Nab2	10373313	107.106	0.0292313	[42,281]	78.2243	0.0129268	[34,167]	75.1149	0.0209682	[29,178]	86.815	77.9098	0.00265715	[51,119]	90.9168	0.0115398	[49,171]	83.0376	0.00207654	[55,125]	83.9547	0.812213	1.03
17973	Nck1	10596043	74.2863	0.0118673	[33,153]	58.6209	0.0104905	[28,117]	47.8808	0.0133597	[21,99]	60.2627	72.0471	0.00304483	[45,114]	89.8357	0.00214693	[60,135]	79.0733	0.00165265	[54,116]	80.3187	0.105525	0.75
17979	Ncoa3	10478718	232.403	0.00274567	[157,376]	168.49	0.0152696	[83,403]	67.4283	0.102989	[5,305]	156.107	124.745	0.00663862	[72,227]	148.763	0.00142777	[106,216]	139.364	0.00175328	[97,207]	137.624	0.73864	1.13
18003	Nedd9	10408850	75.707	0.00565676	[41,134]	50.3736	0.0112505	[25,100]	53.3423	0.0341583	[16,150]	59.8076	59.0533	0.00367777	[37,93]	41.858	0.00152018	[28,62]	50.0069	0.000687497	[36,68]	50.3061	0.38013	1.19
18030	Nfil3	10409278	72.741	0.00344205	[44,119]	52.9717	0.017795	[24,116]	50.4769	0.0283557	[16,134]	58.7299	70.2277	0.00844197	[38,130]	63.6619	0.00413757	[38,105]	71.8441	0.00592829	[40,126]	68.5779	0.295467	0.86
18035	Nfkbia	10400405	86.4343	0.00247125	[55,135]	46.0318	0.0187111	[18,109]	28.2607	0.0578417	[6,91]	53.5756	39.5578	0.0113142	[20,76]	45.5903	0.00939116	[23,87]	48.7198	0.00839495	[24,94]	44.6226	0.656342	1.2
18049	Ngf	10494817	61.1811	0.00382493	[35,102]	58.0389	0.00587807	[31,104]	36.6629	0.0271424	[12,96]	51.961	89.9405	0.00890641	[50,164]	84.7358	0.00578298	[49,145]	74.0358	0.00360266	[45,121]	82.904	0.0357783	0.63
18130	Ints6	10420694	86.0466	0.000851461	[62,120]	37.7328	0.0129496	[17,80]	32.6525	0.0470524	[8,90]	52.144	71.5979	0.0110009	[38,135]	57.4898	0.00376572	[34,93]	59.1678	0.011791	[27,118]	62.7518	0.601146	0.83
18141	Nup50	10425905	96.7554	0.0148347	[44,206]	69.8307	0.00889729	[35,134]	82.8999	0.00320929	[52,132]	83.162	70.9001	0.000984869	[51,98]	90.0151	0.00787775	[51,158]	66.973	0.0128655	[31,135]	75.9627	0.532345	1.09
18181	Nrf1	10536976	152.35	0.000695674	[114,207]	85.8956	0.0149152	[38,188]	60.2974	0.0281646	[21,157]	99.5142	68.1119	0.00305714	[43,108]	83.0757	0.00650602	[45,150]	109.253	0.00328398	[69,175]	86.8137	0.702584	1.15
18222	Numb	10401382	268.353	0.00260315	[183,434]	155.419	0.0122274	[79,344]	182.173	0.0481447	[66,850]	201.982	164.141	0.00340258	[106,271]	136.364	0.00130859	[97,196]	146.996	0.00765805	[84,279]	149.167	0.258302	1.35
18226	Nup62	10552740	55.291	0.000755758	[40,75]	46.2047	0.00268953	[30,70]	44.6661	0.000992552	[32,62]	48.7206	65.4007	0.00753517	[39,110]	52.2212	0.00405023	[32,82]	60.5596	0.00165649	[42,86]	59.3938	0.105046	0.82
18515	Pbx2	10444394	180.564	0.00628039	[108,334]	116.404	0.015866	[52,269]	84.7726	0.0368201	[24,254]	127.247	105.49	0.0041501	[64,177]	108.288	0.000938062	[78,151]	145.946	0.000366089	[114,189]	119.908	0.829276	1.06
18516	Pbx3	10481857	184.929	0.00094659	[135,262]	122.537	0.00937027	[64,246]	80.0476	0.100963	[7,417]	129.171	105.162	0.0058382	[62,184]	114.442	0.00294174	[75,179]	118.402	0.0245933	[55,285]	112.669	0.643271	1.15
18567	Pdcd2	10448055	122.365	0.00317308	[78,197]	103.025	0.0111397	[51,211]	104.638	0.0261969	[38,290]	110.009	99.4027	0.00290963	[64,156]	90.5033	0.00354824	[56,147]	129.404	0.00411262	[81,215]	106.437	0.805447	1.03
18569	Pdcd4	10463997	168.624	0.0148783	[86,390]	162.065	0.00962629	[87,337]	182.925	0.0805391	[55,1795]	171.205	131.082	0.00817354	[72,253]	169.087	0.00115409	[123,240]	192.035	0.0150521	[102,440]	164.068	0.734543	1.04
18632	Pex11b	10494460	113.026	0.00273952	[72,179]	103.731	0.00508924	[60,181]	82.3638	0.00924942	[41,161]	99.7071	102.797	0.00602998	[61,179]	118.86	0.00392397	[75,193]	99.271	0.00932398	[52,191]	106.976	0.546345	0.93
18639	Pfkfb1	10602385	216.195	0.0166507	[112,538]	146.567	0.010124	[78,301]	146.642	0.0389146	[56,504]	169.801	127.626	0.0105795	[67,261]	125.859	0.00794018	[72,233]	140.048	0.00337299	[90,228]	131.178	0.235114	1.29
18712	Pim1	10443527	142.954	0.00286917	[93,229]	104.622	0.006727	[57,193]	108.254	0.0129367	[51,234]	118.61	101.525	0.0039152	[63,167]	82.3291	0.000174058	[67,101]	77.5483	0.0158295	[33,167]	87.1343	0.106663	1.36
18741	Pitx2	10495976	107.379	0.00477092	[63,186]	87.4047	0.0132878	[40,187]	79.2008	0.0196577	[31,188]	91.328	127.507	0.00330706	[82,205]	97.654	0.00269075	[64,150]	54.2311	0.0368472	[14,147]	93.1308	0.9428	0.98
18753	Prkcd	10418410	215.618	0.0012431	[157,312]	125.056	0.0225639	[51,332]	109.79	0.0124456	[53,233]	150.154	130.7	0.00784229	[74,245]	126.375	0.0019599	[87,188]	130.032	0.021877	[60,316]	129.035	0.588095	1.16
18817	Plk1	10557156	150.288	0.00871505	[84,293]	162.949	0.00424722	[101,281]	85.2516	0.035997	[28,243]	132.829	97.3237	0.00360016	[61,156]	94.834	0.0162929	[48,192]	115.682	0.000921334	[85,160]	102.613	0.335688	1.29
18854	Pml	10594053	267.012	0.0144442	[149,631]	158.45	0.0080487	[89,311]	79.9132	0.0957234	[7,413]	168.459	106.641	0.00493669	[64,181]	111.934	0.00404771	[72,179]	122.731	0.00380966	[78,200]	113.769	0.419587	1.48
19016	Pparg	10540897	206.069	0.00473435	[129,368]	141.421	0.0123242	[71,309]	109.689	0.0758226	[20,567]	152.393	125.669	0.00354964	[80,205]	120.819	0.00790513	[71,217]	163.019	0.00588777	[101,286]	136.502	0.648775	1.12
19158	Cyth2	10563390	152.376	0.00278693	[100,244]	96.8491	0.00353149	[59,160]	94.308	0.0224681	[37,240]	114.511	131.325	0.0101666	[73,258]	89.4561	0.000629755	[67,120]	140.761	0.0132185	[73,298]	120.514	0.819943	0.95
19294	Pvrl2	10560644	210.661	0.00916171	[120,438]	291.426	0.00263418	[198,478]	193.784	0.0574978	[64,1244]	231.957	170.062	0.0169072	[86,409]	175.031	0.00362667	[112,292]	229.027	0.000823126	[172,319]	191.373	0.328477	1.21
19302	Pex2	10497173	288.957	0.0028517	[196,476]	184.641	0.0146622	[94,441]	132.846	0.044098	[42,510]	202.148	110.697	0.00988799	[56,224]	134.684	0.011217	[71,276]	212.966	0.0105453	[124,435]	152.783	0.4293	1.32
19338	Rab33b	10491945	133.839	0.00134656	[94,194]	100.06	0.0213664	[39,256]	105.822	0.00270623	[68,167]	113.24	167.902	0.0149441	[88,381]	117.636	0.0117099	[60,239]	65.7801	0.0618817	[11,220]	117.106	0.910898	0.97
19339	Rab3a	10572485	291.39	0.00131139	[211,431]	243.256	0.00947348	[139,520]	500.077	0.0526486	[224,5972]	344.907	259.245	0.0309251	[121,947]	152.562	0.0138403	[76,347]	216.832	0.0146876	[114,524]	209.546	0.221762	1.65
19355	Rad1	10423068	49.0367	0.0247372	[16,124]	68.9765	0.00255834	[43,108]	88.5178	0.00288797	[57,139]	68.8437	98.0646	0.00586322	[58,168]	93.2175	0.0199951	[45,200]	82.1105	0.00188473	[55,122]	91.1309	0.179931	0.76
19362	Rad51ap1	10548086	177.103	0.0023063	[119,278]	152.425	0.00428308	[94,264]	93.2366	0.0678455	[15,408]	140.922	99.5613	0.00151688	[68,146]	142.84	0.000273218	[114,181]	101.227	0.00813885	[55,189]	114.543	0.421434	1.23
19401	Rara	10381082	158.779	0.00148343	[113,232]	81.1191	0.0071188	[44,149]	81.2964	0.0258638	[29,209]	107.065	90.6943	0.005135	[55,152]	62.4771	0.00528683	[36,107]	93.8814	0.00508447	[56,158]	82.3509	0.447745	1.3
19647	Rbbp6	10557213	113.818	0.00300487	[72,182]	54.9788	0.0115821	[25,113]	42.8078	0.0925922	[4,151]	70.5347	76.01	0.00731422	[43,134]	97.9237	0.00513031	[60,163]	89.7756	0.00108977	[65,124]	87.9031	0.516218	0.8
19697	Rela	10460631	318.385	0.105944	[110,Inf]	137.663	0.00265904	[90,219]	164.325	0.00926043	[91,335]	206.791	138.216	0.00248695	[92,215]	109.761	0.0260026	[46,272]	154.968	0.0102349	[87,308]	134.315	0.326122	1.54
19720	Trim27	10403903	146.322	0.00399167	[94,239]	102.562	0.00219808	[67,158]	69.8954	0.0326299	[23,190]	106.26	65.8332	0.00212724	[44,99]	70.792	0.00118834	[50,99]	78.5016	0.0100495	[40,149]	71.7089	0.257223	1.48
19822	Rnf4	10521174	184.67	0.0109311	[104,380]	134.213	0.0029859	[86,216]	105.103	0.0472235	[33,349]	141.329	90.1952	0.00485785	[54,152]	99.7432	0.0134399	[52,196]	127.137	0.00129672	[91,181]	105.692	0.264326	1.34
20016	Rpo1-1	10451238	118.789	0.00373608	[75,194]	85.7895	0.00665643	[47,155]	66.0356	0.036939	[19,191]	90.2048	87.3065	0.00549181	[52,148]	99.7632	0.0022492	[67,150]	144.018	0.00256267	[98,222]	110.362	0.432401	0.82
20170	Hps6	10463515	112.961	0.010146	[57,230]	100.705	0.0171458	[44,235]	90.9105	0.0278073	[32,251]	101.526	112.367	0.00568441	[65,200]	58.532	0.0305722	[17,165]	84.8887	0.0116091	[39,175]	85.2627	0.41272	1.19
20238	Atxn1	10408937	347.492	1.41972e-05	[313,389]	138.406	0.0170641	[63,335]	113.742	0.0888008	[20,671]	199.88	129.351	0.0070694	[74,240]	153.732	0.00157427	[107,228]	177.898	0.00411735	[114,301]	153.66	0.598903	1.3
20352	Sema4b	10554375	147.209	0.0034856	[96,238]	81.3888	0.0062854	[44,148]	83.6984	0.0307044	[29,224]	104.099	67.5671	0.00161651	[46,98]	77.5241	0.0015018	[53,112]	93.3163	0.000175126	[75,116]	79.4692	0.374437	1.31
20353	Sema4c	10353899	91.0011	0.00063162	[67,123]	64.0129	0.0070389	[35,115]	54.6275	0.0139974	[24,114]	69.8805	62.828	0.00523204	[37,106]	48.8117	0.00226863	[31,75]	50.1254	0.00588971	[27,89]	53.9217	0.279375	1.3
20355	Sema4f	10545608	166.128	0.000199602	[135,207]	164.402	0.0106819	[87,352]	128.775	0.00784225	[72,243]	153.102	397.553	0.00686422	[247,804]	311.717	0.0125446	[176,738]	522.193	0.037039	[254,2957]	410.488	0.047238	0.37
20361	Sema7a	10585778	116.811	0.0022167	[78,179]	69.108	0.00506613	[39,120]	75.2911	0.0343234	[24,207]	87.0701	58.3611	0.00359482	[36,94]	73.4705	0.000339763	[57,94]	64.5396	0.000857079	[46,89]	65.4571	0.283309	1.33
20439	Siah2	10498332	93.1471	0.00173053	[62,139]	73.8832	0.0046493	[43,126]	74.8247	0.0148116	[34,161]	80.6183	83.8292	0.00575572	[49,145]	67.198	0.00475502	[39,114]	75.1992	0.00919057	[38,143]	75.4088	0.547846	1.07
20454	St3gal5	10539080	228.726	0.00829518	[135,459]	155.17	0.0159297	[75,372]	94.0603	0.0546947	[23,339]	159.319	102.227	0.0404554	[34,324]	122.481	0.0110951	[64,246]	148.168	0.00939833	[83,291]	124.292	0.469315	1.28
20460	Stil	10507112	83.0166	0.00326083	[51,134]	48.9925	0.0103689	[23,99]	40.7078	0.0330514	[12,115]	57.5723	63.7875	0.00678961	[36,113]	65.029	0.00425697	[37,109]	79.6149	0.000850769	[57,110]	69.4771	0.463528	0.83
20466	Sin3a	10585625	134.638	0.00653293	[78,244]	72.3296	0.0106097	[34,145]	51.7344	0.0562968	[10,168]	86.2339	81.7094	0.00367629	[52,130]	98.7201	0.00198753	[67,146]	97.9214	0.0117034	[52,189]	92.7836	0.819577	0.93
20467	Sin3b	10572838	207.98	0.00248405	[141,330]	142.749	0.0188125	[64,363]	116.284	0.0170149	[51,275]	155.671	123.798	0.0063426	[71,227]	130.662	0.000798629	[97,179]	152.102	0.00272346	[101,240]	135.521	0.542869	1.15
20471	Six1	10400967	76.3752	0.00664455	[41,138]	56.4882	0.00748778	[29,106]	46.2954	0.0614563	[9,142]	59.7196	67.6174	0.00174956	[46,99]	42.2152	0.0117294	[19,83]	58.0824	0.00488371	[33,97]	55.9717	0.761856	1.07
20492	Slbp	10529299	163.816	0.0206956	[79,410]	140.158	0.00987214	[74,289]	108.705	0.0200754	[48,258]	137.56	132.377	0.0051351	[79,232]	137.678	0.0272574	[62,360]	161.458	0.00322811	[105,263]	143.838	0.753188	0.96
20515	Slc20a1	10475990	172.722	0.000532208	[132,232]	123.686	0.00684788	[69,232]	90.1247	0.0304188	[32,244]	128.844	90.2769	0.00894099	[48,170]	117.95	0.00289288	[79,182]	106.11	0.000393421	[83,137]	104.779	0.425692	1.23
20523	Slc25a14	10599537	281.074	0.0107124	[162,618]	222.183	0.0137299	[118,530]	143.055	0.00707772	[82,269]	215.437	189.687	0.00710864	[112,364]	195.227	0.00129589	[141,284]	207.438	0.0178236	[109,505]	197.451	0.697943	1.09
20525	Slc2a1	10507594	245.572	0.0393175	[109,997]	191.965	0.00604651	[116,356]	158.478	0.00740179	[92,301]	198.672	161.549	0.0112742	[89,333]	111.16	0.015972	[57,230]	107.457	0.00914892	[57,206]	126.722	0.0880098	1.57
20620	Plk2	10407126	30.1911	0.00113444	[21,43]	32.7702	0.00563673	[20,53]	26.0129	0.000643656	[19,35]	29.658	43.1432	0.0131018	[23,80]	26.1751	0.00338587	[16,41]	33.566	0.0011454	[24,47]	34.2947	0.453636	0.86
20768	Sephs2	10568221	233.27	0.00451781	[148,413]	157.125	0.0040525	[97,270]	127.486	0.0382295	[43,438]	172.627	124.003	0.0137756	[64,262]	115.945	0.000571462	[88,154]	112.673	0.00731252	[64,205]	117.54	0.221436	1.47
20775	Sqle	10424349	151.679	0.0185494	[77,345]	91.6837	0.00143557	[63,133]	79.4961	0.0110201	[39,156]	107.62	84.4204	0.000866725	[62,115]	114.698	0.0329687	[53,282]	85.1353	0.00171149	[58,124]	94.7513	0.637728	1.14
20841	Zfp143	10556246	71.9767	0.0129602	[33,150]	66.1764	0.00809632	[34,125]	47.1913	0.049375	[10,129]	61.7815	75.4119	0.00276489	[48,118]	101.425	0.000806172	[75,138]	75.6611	0.00141713	[52,109]	84.166	0.123038	0.73
20878	Aurka	10490104	107.21	0.00769057	[58,202]	85.588	0.00199527	[56,130]	72.5554	0.00780611	[38,134]	88.451	71.303	0.0074009	[41,123]	64.7183	0.0027333	[42,98]	61.7888	0.00109833	[43,87]	65.9367	0.147744	1.34
20893	Bhlhb2	10540472	45.8422	0.00306827	[28,74]	39.0543	0.00506558	[23,66]	21.6128	0.0337298	[7,59]	35.5031	45.3445	0.00814763	[25,82]	45.2809	0.00555001	[25,79]	34.393	0.00996899	[17,67]	41.6728	0.50155	0.85
20935	Surf6	10481122	135.415	0.000583966	[102,182]	93.0937	0.00932931	[46,185]	82.0056	0.0491575	[19,268]	103.505	90.0273	0.0108315	[46,178]	116.349	0.00572232	[67,208]	122.38	0.000912872	[89,171]	109.585	0.768856	0.94
20937	Suv39h1	10603431	161.911	0.00207813	[110,249]	118.598	0.00487089	[71,205]	110.618	0.025659	[48,277]	130.375	104.033	0.00145458	[73,151]	124.515	0.0239282	[60,293]	91.1632	0.0361524	[29,254]	106.57	0.284339	1.22
21357	Tarbp2	10427255	281.245	0.00176874	[200,429]	160.793	0.00958584	[87,332]	175.866	0.0396176	[66,700]	205.968	139.243	0.0159641	[70,314]	114.976	0.00209997	[79,171]	200.393	0.00016145	[165,247]	151.537	0.307461	1.36
21376	Tbrg1	10592342	290.344	0.00508337	[186,528]	158.298	0.0124634	[82,349]	146.317	0.043212	[51,562]	198.32	149.333	0.0198215	[70,377]	143.405	0.0209803	[71,335]	269.002	0.00976697	[159,563]	187.246	0.866346	1.06
21380	Tbx1	10438347	179.857	0.0363001	[75,616]	128.011	0.0117799	[64,275]	151.932	0.0103047	[81,317]	153.267	109.453	0.00726162	[62,199]	108.954	0.000738539	[81,148]	128.558	0.0238781	[60,315]	115.655	0.113552	1.33
21384	Tbx15	10494672	115.753	0.00437085	[69,197]	87.8214	0.0125181	[41,186]	73.8799	0.0293185	[24,204]	92.4848	122.335	0.00355414	[77,200]	94.2798	0.0135973	[44,199]	112.286	0.00866846	[60,215]	109.634	0.319644	0.84
21425	Tcfeb	10445729	389.182	0.0096615	[232,864]	116.655	0.0160812	[53,272]	176.258	0.0276913	[77,539]	227.365	166.527	0.0132594	[87,370]	118.723	0.0081184	[66,223]	159.05	0.0175775	[80,373]	148.1	0.439931	1.54
21664	Phlda1	10366346	31.0322	0.026053	[10,82]	31.1512	0.00597557	[17,55]	33.9952	0.0156698	[14,74]	32.0595	51.6556	0.00584836	[30,88]	55.6949	0.00175403	[38,81]	49.667	0.00662272	[26,89]	52.3392	0.00183987	0.61
21665	Tdg	10365230	124.012	0.00526615	[73,217]	80.9606	0.00473428	[47,139]	74.5113	0.0132375	[34,156]	93.1615	92.9026	0.00385187	[59,149]	107.098	0.000150309	[88,130]	95.3682	0.000149726	[78,117]	98.4563	0.770238	0.91
21665	Tdg	10430871	126.231	0.00546746	[74,223]	85.7228	0.00359934	[53,139]	57.5424	0.0259069	[20,142]	89.8321	80.3919	0.0019212	[54,119]	105.062	0.00189458	[73,153]	101.689	0.000130966	[84,123]	95.7144	0.80368	0.94
21665	Tdg	10368883	120.921	0.00962522	[64,238]	81.1126	0.00367427	[50,132]	59.4539	0.0235045	[22,143]	87.1625	80.3681	0.00254286	[53,123]	101.233	0.000489384	[78,132]	105.386	0.000109247	[88,127]	95.6624	0.696555	0.95
21665	Tdg	10564663	137.461	0.0127657	[70,295]	86.8598	0.00397727	[53,143]	78.4593	0.00603268	[43,140]	100.927	93.4341	0.00613862	[55,160]	99.3183	0.00174036	[69,144]	91.5923	0.002464	[59,141]	94.7816	0.771346	1.06
21679	Tead4	10548146	289.96	0.00363719	[194,489]	127.146	0.0126202	[62,278]	98.3324	0.0771501	[15,480]	171.813	87.4036	0.00732762	[47,162]	152.466	0.000483517	[117,202]	141.096	0.00215682	[95,218]	126.988	0.538174	1.35
21682	Tec	10530536	263.675	0.0044886	[169,472]	176.448	0.016192	[87,435]	168.516	0.0362303	[65,601]	202.879	146.622	0.00399606	[92,247]	151.802	0.0139936	[76,344]	143.873	0.0300721	[57,433]	147.432	0.209957	1.38
21685	Tef	10425601	215.532	0.00134451	[154,317]	145.607	0.0132495	[72,328]	86.5734	0.0433347	[23,288]	149.238	142.147	0.00671941	[83,262]	157.264	0.00409463	[101,260]	189.191	0.00983903	[109,381]	162.867	0.758115	0.92
21750	Terf2	10581523	160.492	0.0140979	[83,358]	114.867	0.00678944	[63,214]	75.5011	0.0891745	[8,347]	116.953	98.5751	0.00426334	[60,164]	123.238	0.00261077	[82,190]	104.193	0.016522	[48,230]	108.669	0.773197	1.08
21807	Tsc22d1	10416522	153.201	0.0182151	[73,373]	118.537	0.0172429	[52,285]	79.9861	0.0531439	[20,251]	117.241	108.685	0.00322282	[70,172]	89.1718	0.0293443	[35,221]	91.1862	0.00492419	[54,153]	96.3475	0.430312	1.22
21815	Tgif1	10452633	32.3549	0.0369311	[9,101]	29.314	0.00812193	[16,54]	36.4161	0.00362081	[22,59]	32.695	55.1785	0.00628277	[32,95]	41.5285	0.00608873	[23,73]	39.3406	0.0463286	[9,107]	45.3492	0.110267	0.72
21833	Thra	10390691	57.8475	0.00913121	[28,112]	49.8819	0.0106732	[23,101]	48.6474	0.0118244	[22,99]	52.1256	66.5628	0.00938599	[37,120]	59.2775	0.000383268	[46,77]	64.2243	0.00270586	[41,100]	63.3549	0.0394171	0.82
21847	Klf10	10428302	58.6683	0.0143212	[25,128]	52.2658	0.00974786	[26,103]	69.0408	0.0189744	[27,165]	59.9917	55.471	0.00699642	[31,99]	64.6385	0.00917919	[31,125]	54.6882	0.00237153	[34,85]	58.2659	0.784497	1.03
21853	Timeless	10367179	175.806	0.0112499	[96,371]	204.76	0.00992235	[115,435]	119.861	0.0667284	[27,547]	166.809	123.917	0.00683623	[71,229]	169.45	0.000310992	[135,216]	192.285	0.00599322	[118,350]	161.884	0.885488	1.03
21929	Tnfaip3	10368144	38.5821	0.0170038	[16,88]	31.1035	0.0120692	[16,62]	25.7233	0.0125383	[12,54]	31.803	84.1702	0.0179866	[38,190]	57.6543	0.0341083	[16,172]	76.7039	0.0132204	[34,165]	72.8428	0.0204066	0.44
21938	Tnfrsf1b	10518300	135.105	0.00745644	[77,253]	81.6775	0.00910343	[40,160]	64.3971	0.0563379	[12,225]	93.7266	102.107	0.0106601	[54,201]	56.6023	0.00722302	[29,106]	74.9288	0.00263151	[47,118]	77.8794	0.56767	1.2
21945	Dedd	10351574	147.3	0.00324299	[94,242]	91.3394	0.0128372	[41,196]	78.9856	0.0338994	[24,225]	105.875	99.697	0.00183676	[67,150]	136.955	0.000818149	[102,187]	130.539	0.00290195	[85,207]	122.397	0.538527	0.87
21975	Top3a	10386582	134.132	0.00506889	[81,234]	69.0057	0.0289094	[23,193]	103.268	0.0165722	[45,238]	102.135	95.3696	0.00956389	[50,184]	97.845	0.0110625	[48,196]	101.481	0.0171025	[46,226]	98.2318	0.855147	1.04
21981	Ppp1r13b	10402730	116.321	0.011073	[58,241]	91.0057	0.00941186	[45,180]	80.1922	0.0212707	[31,195]	95.8395	107.385	0.00785633	[60,200]	81.3743	0.00766605	[42,152]	115.614	0.00913248	[61,227]	101.458	0.724756	0.94
22022	Tpst2	10524345	136.089	0.00363063	[86,225]	94.9793	0.0154624	[42,214]	96.2596	0.0131589	[46,203]	109.109	96.3254	0.000783619	[71,131]	134.497	0.00772393	[80,242]	93.1722	0.0142535	[46,191]	107.998	0.956028	1.01
22026	Nr2c2	10540191	171.831	9.81853e-05	[145,206]	95.7657	0.0165731	[40,223]	58.4221	0.0495624	[14,168]	108.673	76.4373	0.00321486	[48,121]	86.0685	0.00171576	[58,126]	80.6061	0.00357863	[50,129]	81.0373	0.494929	1.34
22030	Traf2	10480760	100.585	0.0018546	[67,152]	107.763	0.00908005	[56,213]	86.6214	0.0155596	[38,192]	98.3231	68.5787	0.00382466	[42,111]	62.8707	0.00695189	[34,112]	83.0245	0.00410301	[50,137]	71.4913	0.035972	1.38
22032	Traf4	10388749	134.746	0.00130697	[97,192]	94.601	0.00685101	[54,168]	107.721	0.0114082	[56,216]	112.356	86.3075	0.00794935	[49,155]	85.3277	0.00279735	[55,132]	64.9908	0.00187426	[43,97]	78.8753	0.0861187	1.42
22033	Traf5	10361139	145.253	0.00165818	[101,216]	117.578	0.00942852	[62,232]	87.1909	0.0529966	[21,293]	116.674	71.0681	0.00259208	[46,109]	78.4862	0.00117752	[55,112]	100.016	0.00548396	[59,172]	83.1901	0.174259	1.4
22034	Traf6	10474112	126.049	0.000324585	[99,162]	66.9347	0.0204229	[25,164]	75.4146	0.0235174	[29,180]	89.4662	84.0384	0.00474482	[51,140]	76.5118	0.00255347	[48,119]	90.3608	0.00114972	[64,128]	83.637	0.784505	1.07
22036	Traip	10588767	156.143	0.0102784	[85,319]	167.69	0.00960621	[91,347]	103.683	0.0241636	[39,275]	142.505	110.933	0.00752444	[60,209]	150.385	0.00127525	[107,217]	163.712	0.00800004	[96,311]	141.677	0.97549	1.01
22040	Trex1	10596960	245.286	0.0124014	[136,563]	157.596	0.0452636	[52,686]	161.392	0.0130855	[82,366]	188.091	157.954	0.00859582	[88,315]	137.824	0.020947	[62,346]	306.771	0.00243071	[212,491]	200.849	0.846173	0.94
22156	Tuft1	10500011	112.129	0.000800747	[82,155]	79.4495	0.00778496	[41,150]	95.4216	0.0377751	[30,296]	95.6668	89.981	0.0081443	[50,166]	120.722	0.0104245	[68,228]	135.98	0.00431155	[84,230]	115.561	0.301462	0.83
22224	Usp10	10575961	131.385	0.00159653	[92,192]	64.942	0.00608368	[35,116]	64.9124	0.0280877	[21,169]	87.0799	92.0366	0.00789301	[53,162]	81.8475	0.000268719	[65,103]	84.8419	0.00118948	[60,120]	86.242	0.973402	1.01
22256	Ung	10524450	305.75	0.0095248	[184,632]	228.422	0.00538181	[141,422]	108.151	0.0505678	[27,414]	214.108	118.609	0.00900472	[64,231]	173.801	0.00188462	[120,263]	200.063	0.010729	[112,422]	164.157	0.487697	1.3
22278	Usf1	10351616	155.366	0.040772	[60,537]	147.06	0.0128495	[75,324]	98.3545	0.0156099	[43,224]	133.593	152.294	0.0176705	[76,360]	140.347	0.000261112	[113,177]	143.656	0.00295846	[92,233]	145.432	0.576497	0.92
22289	Utx	10598798	112.833	0.00872493	[59,221]	82.0697	0.0132298	[39,171]	45.2953	0.0778557	[6,139]	80.0659	71.4756	0.00381934	[43,117]	99.1197	0.00079945	[72,137]	88.0391	0.00171587	[60,129]	86.2115	0.792167	0.93
22339	Vegfa	10451198	109.267	0.0120517	[56,221]	53.5217	0.0190846	[22,124]	44.2154	0.0566862	[9,149]	69.0014	47.1996	0.0094495	[24,89]	69.2366	0.000761386	[50,95]	44.2103	0.00749704	[22,83]	53.5488	0.536686	1.29
22379	Fmnl3	10432439	428.729	0.0105552	[256,967]	230.199	0.0138971	[123,555]	123.628	0.0901818	[20,881]	260.852	132.787	0.00804224	[75,252]	153.93	0.0158824	[82,332]	235.716	0.00340178	[158,386]	174.144	0.440017	1.5
22390	Wee1	10556266	57.8949	0.0062737	[30,104]	30.5281	0.0127891	[14,64]	21.9881	0.0323226	[7,60]	36.8037	57.5888	0.0130026	[31,108]	40.9633	0.00205841	[26,62]	40.8398	0.00197697	[27,61]	46.464	0.485713	0.79
22402	Wisp1	10424543	267.487	0.0106286	[155,580]	119.079	0.0148717	[55,268]	112.688	0.0691026	[25,489]	166.418	110.759	0.0063021	[64,197]	125.116	0.00168349	[87,183]	135.801	0.000147063	[112,167]	123.892	0.489721	1.34
22433	Xbp1	10374035	69.317	0.00965582	[35,131]	62.5065	0.00011408	[52,75]	51.7259	0.0108404	[25,100]	61.1831	71.4299	0.00593068	[43,119]	66.7369	0.00353881	[43,103]	64.2897	0.00669931	[36,112]	67.4855	0.347069	0.91
22590	Xpa	10512739	162.544	0.00982654	[89,335]	123.438	0.0160689	[56,290]	74.3615	0.0978936	[8,372]	120.114	98.8832	0.0119385	[49,202]	169.806	0.0169891	[90,381]	149.489	0.037334	[64,455]	139.393	0.592546	0.86
22591	Xpc	10546349	271.796	0.00606472	[170,508]	165.873	0.0132	[85,376]	245.987	0.0495606	[96,1530]	227.885	194.692	0.0172528	[102,465]	176.357	0.00135566	[127,256]	150.232	0.00687264	[87,280]	173.76	0.225819	1.31
22640	Zfp1	10575609	105.197	0.00338645	[65,172]	73.1836	0.0185785	[28,173]	68.9355	0.0479806	[16,214]	82.4388	93.0607	0.0120172	[45,193]	108.857	0.000946533	[78,153]	63.9319	0.0187718	[24,152]	88.6167	0.741357	0.93
22644	Rnf103	10539002	172.382	0.0041681	[109,294]	140.124	0.0170024	[64,341]	131.174	0.0125376	[66,282]	147.893	118.504	0.00804773	[63,229]	144.012	0.00016947	[118,178]	89.6648	0.0506092	[23,281]	117.393	0.20678	1.26
22670	Trim26	10445033	205.934	0.000642692	[156,282]	137.368	0.014416	[66,316]	99.6448	0.0598858	[22,410]	147.649	135.937	0.00349338	[87,223]	145.634	0.0026356	[97,229]	190.163	8.59643e-05	[161,227]	157.245	0.803078	0.94
22682	Zfand5	10461991	73.6732	0.0149962	[31,156]	52.4706	0.0167023	[22,120]	48.932	0.0640378	[9,154]	58.3586	69.97	0.00296562	[45,109]	89.1021	0.00614823	[53,150]	73.7031	0.023647	[31,166]	77.5917	0.123386	0.75
22689	Zfp27	10561787	161.509	0.00685874	[94,304]	122.406	0.0447044	[36,461]	140.791	0.011114	[72,301]	141.569	154.542	0.00964153	[83,319]	128.474	0.00485233	[76,225]	166.056	0.00385187	[105,282]	149.691	0.635325	0.95
22690	Zfp28	10549854	248.161	0.00339205	[164,416]	169.344	0.00887978	[93,346]	128.174	0.0329561	[49,389]	181.893	168.298	0.00766455	[97,325]	213.503	0.00205911	[148,329]	214.349	0.00144802	[153,319]	198.717	0.693318	0.92
22718	Zfp60	10551410	138.3	0.0170849	[63,335]	120.865	0.00926399	[62,242]	107.722	0.0537473	[27,416]	122.295	101.913	0.0047715	[59,176]	144.022	0.00107209	[103,206]	116.429	0.0448037	[34,411]	120.788	0.926218	1.01
22722	Zfp64	10490028	196.028	0.00531069	[121,353]	147.024	0.00666524	[84,277]	137.829	0.0393065	[48,485]	160.294	123.478	0.00612964	[72,222]	129.22	0.000529696	[99,171]	110.939	0.0101523	[57,222]	121.212	0.154402	1.32
22751	Zfp90	10575021	139.787	0.0162651	[66,330]	137.876	0.0101542	[73,283]	125.15	0.0314582	[45,389]	134.271	117.798	0.00242997	[77,183]	95.8874	0.0121482	[46,198]	149.178	0.0012179	[106,216]	120.955	0.484495	1.11
22764	Zfx	10605729	135.169	0.00775554	[75,257]	98.3006	0.0120556	[47,207]	55.9259	0.0641725	[10,193]	96.4652	112.426	0.00337444	[72,179]	98.597	0.0238548	[41,238]	98.0711	0.00936895	[52,186]	103.031	0.803314	0.94
22771	Zic1	10595695	173.635	0.00190019	[120,264]	161.445	0.0266587	[68,488]	204.421	0.000751715	[153,284]	179.834	207.797	0.00312046	[137,344]	146.484	0.00371276	[92,245]	215.386	0.00628633	[133,398]	189.889	0.715706	0.95
23834	Cdc6	10381072	84.0994	0.00442936	[49,142]	83.2782	0.0418912	[27,258]	108.809	0.00488692	[65,187]	92.0622	80.4224	0.00528015	[46,139]	75.9222	0.0142852	[35,155]	50.1957	0.070882	[7,159]	68.8467	0.140223	1.34
23849	Klf6	10403352	81.2045	0.00654126	[44,147]	50.0265	0.00567149	[27,89]	22.9508	0.0567074	[5,72]	51.3939	57.8435	0.0034393	[36,92]	54.3015	0.0143156	[24,110]	46.6843	0.0105682	[21,93]	52.9431	0.935729	0.97
23856	Dido1	10490510	179.84	0.00126238	[129,262]	124.584	0.00912313	[66,247]	73.2782	0.0661665	[13,282]	125.901	103.414	0.00697683	[59,187]	102.367	0.0153312	[48,220]	135.511	0.00610923	[82,239]	113.764	0.739277	1.11
23877	Fiz1	10559708	90.2609	0.00390798	[54,150]	82.8217	0.0118402	[41,166]	106.531	0.00297229	[68,170]	93.2046	103.111	0.00502658	[62,176]	77.9366	0.00511394	[44,135]	95.5569	0.0167939	[42,213]	92.2016	0.926627	1.01
23882	Gadd45g	10405211	17.464	0.00817534	[10,33]	24.126	0.00580319	[14,42]	15.496	0.00288028	[10,25]	19.0287	29.0096	0.0238303	[13,65]	11.0905	0.00882913	[6,22]	13.2512	0.0155245	[6,30]	17.7838	0.854976	1.07
23886	Gdf15	10579331	118.939	0.0138382	[55,266]	95.1256	0.0244211	[36,251]	108.181	0.0151524	[49,245]	107.415	169.143	0.0153693	[83,407]	150.849	0.0117253	[78,323]	169.436	0.0482315	[59,750]	163.143	0.0039517	0.66
23894	Gtf2h2	10411646	238.891	0.0103042	[137,506]	70.781	0.0267246	[24,189]	107.067	0.0151658	[48,240]	138.913	155.895	0.0195391	[77,376]	128.419	0.0136112	[66,271]	131.383	0.0421276	[49,425]	138.566	0.995236	1
23921	Sh2b2	10534585	200.667	0.00309257	[135,323]	157.108	0.00996013	[86,320]	117.416	0.0410713	[38,403]	158.397	101.733	0.00206234	[68,153]	91.1936	0.00901618	[47,174]	115.934	0.00489256	[69,200]	102.954	0.138376	1.54
23939	Mapk7	10386723	147.425	0.00319908	[95,241]	127.214	0.00747539	[70,244]	109.841	0.0281388	[41,310]	128.16	112.047	0.00494691	[67,194]	103.08	0.000378856	[79,134]	133.932	0.000213064	[108,168]	116.353	0.453955	1.1
23954	Nek3	10577492	341.29	0.0109968	[197,786]	283.299	0.0459531	[118,1700]	231.341	0.0128266	[125,544]	285.31	248.122	0.0121511	[137,573]	220.474	0.00116655	[160,320]	267.215	0.0122046	[150,615]	245.27	0.338261	1.16
24001	Tiam2	10441361	107.03	0.000987784	[76,151]	52.9462	0.00472197	[30,91]	47.2234	0.0196947	[18,108]	69.0665	75.6401	0.00858568	[42,137]	80.2588	0.000224849	[64,100]	71.2842	0.00135551	[48,103]	75.7277	0.761033	0.91
24030	Mrps12	10561513	203.942	0.00793177	[118,408]	217.431	0.00496018	[135,393]	86.017	0.0851766	[11,394]	169.13	151.215	0.0142776	[77,340]	138.639	0.000717789	[103,189]	217.391	0.00122831	[157,318]	169.082	0.999264	1
24055	Sh3bp2	10521205	122.136	0.000665558	[90,167]	80.3784	0.0179869	[33,189]	64.918	0.0274745	[22,174]	89.1442	103.51	0.00418173	[62,174]	105.997	0.0129677	[50,227]	96.9268	0.0098967	[48,195]	102.145	0.527533	0.87
24064	Spry2	10422227	79.7904	0.0052895	[44,141]	48.796	0.0107518	[23,98]	56.531	0.0455754	[13,167]	61.7058	54.3314	0.0144108	[27,109]	37.6671	0.00145705	[25,55]	45.6694	0.00906014	[22,89]	45.8893	0.228602	1.34
24069	Sufu	10463645	135.158	0.000678623	[101,184]	117.328	0.00860708	[62,231]	86.2577	0.0428843	[24,262]	112.914	81.7256	0.00210252	[55,123]	81.4713	0.00487767	[48,137]	89.1254	0.00427482	[54,146]	84.1074	0.177994	1.34
24086	Tlk2	10381872	107.435	0.00602307	[61,191]	52.4476	0.018223	[21,122]	50.0323	0.0784948	[7,163]	69.9716	82.64	0.00400686	[51,135]	87.4105	0.000647227	[65,117]	78.4549	0.00337109	[48,126]	82.8352	0.564504	0.84
24100	Gpr175	10539907	359.766	0.0166583	[198,957]	264.053	0.00035668	[208,346]	198.828	0.00590573	[120,369]	274.216	179.281	0.0122059	[97,391]	168.857	0.0145506	[93,359]	191.761	0.0204441	[96,491]	179.966	0.179013	1.52
24116	Whsc2	10529330	200.701	0.00133692	[145,292]	170.778	0.00676981	[99,326]	117.409	0.0612826	[27,500]	162.963	121.269	0.0070326	[69,225]	122.413	0.00235173	[81,188]	141.792	0.00518943	[87,245]	128.492	0.290539	1.27
26381	Esrrg	10352576	209.559	0.0167162	[109,515]	257.003	0.0149713	[138,640]	297.329	0.098246	[95,Inf]	254.63	371.904	0.0115807	[215,873]	235.41	0.0517165	[93,1333]	346.19	0.01433	[194,871]	317.835	0.279865	0.8
26403	Map3k11	10460645	92.044	0.00480451	[53,158]	72.8204	0.0142977	[32,159]	79.9471	0.00674293	[43,146]	81.6039	79.3223	0.00509033	[47,133]	56.73	0.00656344	[30,102]	66.7965	0.00384623	[39,111]	67.6163	0.181321	1.21
26406	Map3k3	10382028	210.13	0.00345298	[137,353]	117.624	0.0171702	[51,281]	88.248	0.0444728	[24,292]	138.667	104.335	0.00407691	[65,172]	94.7028	0.0360793	[35,256]	96.3184	0.00124368	[67,138]	98.452	0.387751	1.41
26447	Poli	10459655	165.007	0.0112817	[87,356]	123.868	0.0151717	[57,287]	165.432	0.0363665	[64,601]	151.436	100.4	0.00692957	[55,186]	133.116	0.00416019	[82,226]	145.604	0.0128123	[74,319]	126.374	0.263479	1.2
26465	Zfp146	10561837	60.2348	0.00401107	[35,101]	55.4467	0.0107051	[28,108]	33.8701	0.0365974	[9,90]	49.8505	67.4125	0.00285355	[44,103]	71.3531	0.0065277	[41,122]	46.4899	0.0383338	[13,119]	61.7518	0.347717	0.81
26563	Ror1	10506201	341.864	0.00330775	[230,580]	342.088	0.0136719	[191,855]	259.671	0.0465517	[106,1482]	314.541	323.745	0.00239434	[224,519]	170.981	0.0268648	[74,510]	322.228	0.00974802	[191,698]	272.318	0.515497	1.16
26909	Exo1	10352048	91.9063	0.00139579	[63,134]	63.6381	0.00565232	[35,113]	44.8943	0.0228892	[16,110]	66.8129	74.4633	0.00231799	[49,112]	98.4107	0.0047231	[60,164]	91.5731	0.000282059	[73,116]	88.149	0.259817	0.76
26939	Polr3e	10557035	203.138	0.00292488	[136,327]	133.232	0.0161053	[61,315]	113.854	0.0236531	[45,300]	150.075	96.2886	0.00281737	[62,152]	109.911	0.0089355	[60,207]	142.758	0.00500343	[85,254]	116.319	0.348853	1.29
27060	Tcirg1	10464529	312.435	0.00841669	[190,636]	146.234	0.00708793	[82,280]	126.984	0.0264562	[51,353]	195.217	132.49	0.0133398	[70,278]	91.1358	0.0183289	[42,198]	139.495	0.00159476	[96,208]	121.04	0.334186	1.61
27214	Dbf4	10528077	153.957	0.00548567	[92,277]	135.241	0.0130931	[67,299]	66.1124	0.0796645	[10,241]	118.437	93.2281	0.00935346	[51,175]	82.5575	0.000375433	[64,107]	89.5821	0.00324723	[56,142]	88.4559	0.378333	1.34
27275	Nufip1	10416510	113.027	0.000504686	[86,149]	89.0984	0.000579016	[67,119]	93.9393	0.00732803	[54,166]	98.6881	63.8107	0.00180368	[43,94]	62.4033	0.00555429	[35,108]	78.8329	0.0208298	[34,174]	68.349	0.0324537	1.44
27280	Phlda3	10350146	164.123	0.0012266	[118,237]	107.3	0.00913871	[57,208]	86.7016	0.0158075	[38,193]	119.375	101.475	0.00473833	[62,170]	94.7677	0.00500027	[59,154]	119.818	0.000935146	[86,168]	105.354	0.61369	1.13
27406	Abcf3	10434396	203.876	0.0137945	[109,471]	180.634	0.0146048	[91,430]	146.092	0.0298758	[59,444]	176.867	136.484	0.00423883	[84,232]	124.938	0.0222006	[59,295]	231.723	0.00777312	[140,447]	164.381	0.763207	1.08
27878	Tada1l	10351390	155.308	0.00136367	[110,226]	97.6382	0.00831849	[51,188]	90.6913	0.0412969	[27,277]	114.546	93.209	0.0077259	[53,168]	89.6619	0.00317534	[56,143]	88.8348	0.0101559	[45,172]	90.5686	0.362239	1.26
27886	Dgcr14	10438245	144.883	0.00412285	[91,244]	129.872	0.00105864	[93,184]	125.346	0.00841581	[68,245]	133.367	80.6073	0.00656478	[46,141]	107.313	0.00264077	[70,166]	103.694	0.00597287	[60,182]	97.2049	0.028795	1.37
28019	Ing4	10541771	205.133	0.00307999	[136,337]	194.394	0.0119241	[103,438]	135.475	0.0159242	[64,320]	178.334	126.379	0.00353637	[80,207]	147.686	0.00963007	[85,282]	150.319	0.00638486	[89,273]	141.461	0.224744	1.26
28081	D11Wsu99e	10392715	184.879	0.000862754	[137,258]	121.248	0.0124477	[59,262]	91.2009	0.0141841	[41,200]	132.443	123.853	0.0068298	[72,224]	154.576	0.00235739	[106,236]	120.797	0.00623902	[69,219]	133.075	0.984515	1
29815	Bcar3	10495781	98.2401	0.000793418	[71,136]	79.7898	0.00526658	[44,140]	38.2208	0.073138	[6,118]	72.0836	60.4268	0.0051963	[35,103]	62.7032	0.000217574	[50,78]	67.0465	0.00495173	[38,114]	63.3922	0.673547	1.14
30059	Timm10	10473363	209.974	0.000376158	[166,273]	148.418	0.00681922	[85,278]	92.3788	0.0565241	[20,341]	150.257	116.109	0.00556857	[69,203]	179.799	0.000408609	[141,235]	171.031	0.00337621	[110,284]	155.647	0.899219	0.97
30877	Gnl3	10418480	92.4712	0.00816023	[51,167]	54.1356	0.0045905	[32,91]	44.2662	0.0429619	[11,118]	63.6243	80.0644	0.0070195	[47,137]	61.6918	0.0134955	[29,121]	88.366	0.00126435	[63,124]	76.7074	0.489037	0.83
30931	Tor1a	10481525	279.695	0.00993933	[166,585]	197.752	0.00908078	[112,409]	154.832	0.0288572	[63,474]	210.76	155.244	0.00642725	[93,282]	119.144	0.00933451	[67,224]	133.968	0.0212404	[61,328]	136.119	0.17104	1.55
30932	Zfp330	10579969	121.493	0.00919694	[66,233]	80.6423	0.00812202	[43,152]	87.5644	0.0736293	[15,356]	96.5665	93.7029	0.00912031	[52,172]	102.992	0.0253301	[50,229]	106.833	0.00199676	[74,157]	101.176	0.755683	0.95
30934	Tor1b	10471072	157.819	0.00574436	[94,285]	108.498	0.0141806	[52,236]	99.7629	0.041732	[33,312]	122.026	99.0666	0.00683727	[56,179]	110.811	0.00101476	[81,153]	107.972	0.0116192	[56,214]	105.95	0.469037	1.15
30945	Rnf19a	10428157	68.5305	0.00574254	[37,122]	49.6801	0.00879685	[26,93]	38.6862	0.0205458	[14,89]	52.2989	62.2534	0.00542369	[37,104]	53.1742	0.00116316	[37,76]	48.7953	0.00256873	[30,76]	54.741	0.816268	0.96
30946	Abt1	10408168	73.3826	0.00447863	[43,122]	87.6633	0.00140158	[60,127]	95.4404	0.00972745	[51,183]	85.4954	88.7975	0.00639583	[51,155]	77.5847	0.000892011	[56,107]	107.322	0.00662452	[64,186]	91.2347	0.625807	0.94
30953	Schip1	10492522	71.5929	0.0154419	[30,156]	77.5619	0.0202544	[31,188]	106.13	0.0115235	[53,221]	85.0949	117.72	0.00248127	[77,184]	110.593	0.0166333	[55,236]	82.8229	0.0435518	[24,240]	103.712	0.284112	0.82
50721	Sirt6	10371256	248.492	0.00476422	[160,439]	161.111	0.00931924	[87,331]	111.874	0.0579617	[30,425]	173.825	115.447	0.00249763	[76,179]	136.491	0.00668488	[82,242]	127.298	0.0110032	[66,260]	126.412	0.356887	1.38
50788	Fbxl8	10574656	199.518	0.00674836	[118,381]	139.276	0.0121745	[70,302]	173.22	0.00780719	[99,342]	170.671	123.309	0.00428349	[75,210]	89.1838	0.0136367	[40,191]	132.238	0.00257075	[87,208]	114.91	0.0676448	1.49
50798	Gne	10512640	191.205	0.00680728	[112,368]	158.28	0.0113411	[83,342]	87.5876	0.0617695	[17,352]	145.691	117.51	0.00527776	[69,206]	124.623	0.0017355	[86,185]	164.55	0.00519996	[101,289]	135.561	0.785337	1.07
50907	Preb	10529041	190.439	0.00444471	[122,326]	177.431	0.0119885	[94,390]	99.8195	0.0237912	[40,253]	155.897	118.994	0.00211897	[80,180]	107.705	0.00142915	[76,154]	156.955	0.000115968	[131,190]	127.885	0.444859	1.22
52040	Ppp1r10	10444957	54.9992	0.000719869	[40,75]	35.1855	0.00549056	[20,61]	33.356	0.00790605	[17,62]	41.1802	48.3725	0.0076413	[28,83]	36.6841	0.00155588	[24,54]	37.3539	0.00154725	[25,55]	40.8035	0.964864	1.01
52231	Ankzf1	10347531	159.583	0.0180196	[76,392]	190.598	0.0105679	[104,411]	180.139	0.00740607	[105,347]	176.773	135.551	0.00728651	[76,257]	157.561	0.000109769	[131,191]	174.849	0.00442768	[110,301]	155.987	0.230094	1.13
52245	Commd2	10498296	188.114	0.0141625	[99,432]	122.513	0.0166899	[54,292]	94.4568	0.0292992	[33,268]	135.028	177.356	0.0205692	[87,458]	151.269	0.00262248	[102,235]	174.005	0.00204895	[120,266]	167.543	0.36289	0.81
52318	D1Ertd448e	10345368	451.76	0.00256842	[314,739]	143.111	0.0142993	[69,330]	146.297	0.0321535	[58,467]	247.056	304.321	0.0158999	[167,771]	208.083	0.00297383	[137,343]	251.198	0.0269507	[123,786]	254.534	0.949471	0.97
52392	D1Ertd622e	10356932	85.0104	0.0204316	[34,198]	77.5129	0.0207036	[31,188]	98.5048	0.0124919	[48,204]	87.0094	96.9948	0.00219544	[64,149]	103.858	0.00105125	[74,147]	120.836	0.00114623	[86,173]	107.23	0.0986705	0.81
52521	Zfp622	10423346	70.5832	0.00171588	[46,105]	81.7391	0.0054964	[47,141]	47.7758	0.0262784	[16,122]	66.6993	82.1663	0.00545084	[50,137]	87.5226	0.000523817	[67,115]	96.7555	0.000609875	[73,129]	88.8148	0.144571	0.75
52552	Parp8	10412345	196.943	0.00160639	[138,297]	104.36	0.00836057	[54,203]	61.7059	0.0821356	[7,216]	121.003	83.2672	0.00813423	[44,156]	113.238	0.000736828	[84,154]	113.756	0.00360531	[71,186]	103.42	0.706704	1.17
52575	Rg9mtd1	10439985	65.8681	0.00894847	[34,126]	53.2406	0.0123889	[25,109]	46.792	0.0245973	[17,116]	55.3002	49.4354	0.00634727	[28,87]	63.503	0.00726409	[33,118]	75.2039	0.0020065	[49,114]	62.7141	0.474097	0.88
52662	D18Ertd653e	10456492	222.75	0.00144824	[159,330]	109.324	0.013823	[50,243]	102.507	0.059969	[24,376]	144.86	195.407	0.00257161	[131,312]	137.052	0.00226092	[91,213]	159.383	0.0160479	[81,366]	163.948	0.686799	0.88
52712	Zkscan6	10376988	94.5642	0.0107569	[45,194]	128.853	0.0162613	[59,306]	135.135	0.0220323	[56,361]	119.517	120.617	0.0158187	[55,281]	97.1113	0.0166177	[41,226]	107.423	0.0508123	[26,390]	108.384	0.492472	1.1
52829	D4Bwg0951e	10505623	82.7688	0.0108865	[39,167]	67.211	0.0137465	[30,143]	99.9889	0.00341191	[63,160]	83.3229	80.8537	0.00442469	[51,130]	76.5555	0.0368872	[27,196]	58.8582	0.0224474	[22,137]	72.0891	0.393687	1.16
52830	Pnrc2	10517421	148.557	0.00937624	[82,294]	66.1047	0.0129069	[30,140]	60.1084	0.0412146	[16,164]	91.5902	82.014	0.00480014	[50,136]	80.0235	0.0292085	[32,191]	79.9444	0.00810447	[43,146]	80.6606	0.738623	1.14
52846	D1Bwg0212e	10345706	183.11	0.00433463	[115,317]	125.625	0.00496582	[74,221]	102.675	0.0218911	[43,253]	137.137	101.186	0.00583305	[59,177]	98.65	0.00159154	[69,142]	118.168	0.00577347	[70,207]	106.001	0.321819	1.29
52856	Gtpbp5	10479324	194.412	0.00289817	[128,317]	133.55	0.00596884	[77,243]	138.912	0.0297222	[53,426]	155.624	140.366	0.0145179	[72,308]	139.664	0.00225214	[95,213]	156.27	0.00160284	[110,230]	145.433	0.65795	1.07
52864	Btbd12	10437292	220.203	0.00789992	[131,433]	118.413	0.0173643	[51,284]	53.3095	0.0939052	[6,219]	130.642	106.548	0.00265342	[69,167]	101.408	0.000647529	[75,137]	105.952	0.00374877	[64,177]	104.636	0.645954	1.25
53325	Banp	10576073	126.068	0.0150672	[59,285]	72.5193	0.0093595	[35,143]	100.352	0.0416982	[29,325]	99.6464	95.9753	0.00441927	[59,160]	97.9993	0.00144333	[68,142]	114.35	0.0038478	[71,189]	102.775	0.86382	0.97
53619	Blcap	10489190	104.747	0.012959	[49,225]	123.719	0.00956101	[65,248]	164.59	0.0291837	[70,515]	131.019	139.269	0.0159038	[72,306]	112.356	0.000256501	[89,142]	144.485	0.000594944	[109,195]	132.037	0.962948	0.99
53890	Sart3	10532720	207.764	0.0024789	[142,325]	127.613	0.00540618	[75,228]	126.071	0.0287376	[51,353]	153.816	105.933	0.00251293	[69,165]	114.218	0.00751957	[66,206]	136.047	0.00144934	[95,199]	118.733	0.322883	1.3
53892	Ppm1d	10379891	54.6382	0.0164182	[22,124]	53.524	0.00794315	[27,101]	49.885	0.0238498	[17,124]	52.6824	52.363	0.00343963	[33,83]	75.9968	0.00139373	[53,109]	80.5279	0.00228289	[53,122]	69.6292	0.189001	0.76
53945	Slc40a1	10354374	187.504	0.00732044	[109,365]	188	0.0357851	[75,712]	160.845	0.0125367	[83,355]	178.783	146.345	0.00690248	[83,277]	108.022	0.00158695	[74,159]	163.297	0.0165594	[80,391]	139.221	0.120972	1.28
53975	Ddx20	10500960	82.5681	0.00557237	[47,143]	69.2321	0.00326058	[42,112]	69.4477	0.00558182	[41,117]	73.7493	76.4209	0.0032795	[49,120]	81.9573	0.00204248	[55,121]	81.6993	0.0129606	[40,162]	80.0258	0.290007	0.92
54006	Deaf1	10569134	141.72	0.00168567	[97,212]	172.544	0.00891853	[97,349]	130.948	0.0203529	[56,337]	148.404	86.6945	0.0106267	[42,175]	119.643	0.00159015	[82,177]	146.398	0.00214106	[98,227]	117.579	0.228037	1.26
54125	Polm	10384020	370.196	0.00635758	[232,725]	276.592	0.0104847	[158,616]	373.223	0.104335	[126,Inf]	340.004	245.084	0.0197716	[126,669]	193.454	0.00232561	[131,305]	222.71	0.00277759	[149,363]	220.416	0.0456145	1.54
54131	Irf3	10552812	241.45	0.00768004	[146,470]	120.726	0.0166686	[54,286]	221.676	0.0429737	[89,1045]	194.617	106.331	0.00905277	[57,204]	127.913	0.00145451	[90,186]	162.21	0.00577409	[100,287]	132.151	0.231656	1.47
54218	B3galt4	10450059	365.014	0.00634133	[230,708]	270.479	0.0118175	[151,626]	277.647	0.0195067	[143,793]	304.38	517.626	0.0026108	[360,854]	332.223	0.0012772	[242,492]	266.417	0.00788193	[160,534]	372.088	0.472728	0.82
54343	Atf7ip	10542378	110.874	0.00357184	[69,182]	65.4279	0.00309285	[40,105]	51.8682	0.0562255	[10,155]	76.0567	64.2004	0.00587442	[38,108]	84.5421	0.011897	[46,158]	79.1023	0.00159903	[55,114]	75.9483	0.995845	0.84
54343	Atf7ip	10542395	170.11	0.00737463	[99,325]	89.8377	0.010392	[44,181]	82.7747	0.0259748	[28,220]	114.241	113.088	0.00313883	[71,183]	120.619	0.000466601	[92,160]	172.105	0.000476092	[132,229]	135.271	0.570074	1
54354	Rassf5	10357594	391.486	0.0105948	[231,887]	206.424	0.062568	[68,1593]	330.897	0.0131507	[185,815]	309.602	178.352	0.006924	[106,336]	244.377	0.00721376	[148,473]	216.272	0.0107848	[122,464]	213	0.211339	1.45
54399	Bet1l	10568988	64.1834	0.032765	[18,176]	64.334	0.0184163	[26,152]	102.94	0.00991578	[52,206]	77.1523	79.661	0.00565541	[45,140]	85.4634	0.00762011	[45,158]	84.3862	0.0194633	[33,199]	83.1702	0.687783	0.93
54607	Socs6	10460118	99.8862	0.0106142	[49,202]	79.407	0.0214102	[31,197]	82.0435	0.0150027	[37,177]	87.1122	68.4766	0.0145858	[31,148]	85.4445	0.00651187	[47,153]	48.7819	0.0854949	[5,168]	67.5677	0.204706	1.29
54648	Ccdc120	10603362	186.807	0.00655029	[111,353]	132.129	0.0321445	[48,424]	223.891	0.0022939	[153,354]	180.942	224.105	0.00183249	[157,342]	172.592	0.0170145	[85,422]	152.524	0.00639714	[89,283]	183.074	0.953326	0.99
54723	Tfip11	10524353	189.299	0.00394746	[121,323]	135.415	0.0156666	[65,314]	109.537	0.0600035	[26,440]	144.751	87.3719	0.00349799	[54,142]	109.451	0.00598678	[65,189]	127.586	0.00025138	[102,161]	108.136	0.259077	1.34
55947	Dclre1a	10468639	223.439	0.00413697	[144,386]	174.733	0.0114892	[92,385]	95.7618	0.0390395	[30,288]	164.644	112.868	0.0038407	[70,186]	122.62	0.017387	[62,266]	117.781	0.000242298	[94,149]	117.756	0.334492	1.4
55992	Trim3	10566488	201.657	0.000316826	[160,260]	141.241	0.00777394	[79,271]	93.4883	0.0707937	[16,409]	145.462	120.676	0.0113085	[65,239]	106.025	0.012693	[55,213]	154.858	0.00250298	[105,239]	127.187	0.634988	1.14
56149	Grasp	10427026	272.623	0.00424818	[176,482]	122.764	0.0439967	[35,460]	198.268	0.00987986	[110,422]	197.885	137.114	0.0229048	[60,362]	161.059	0.0116801	[87,339]	225.149	0.0120982	[123,512]	174.441	0.672108	1.13
56190	Rbm38	10479041	162.893	0.000359384	[128,212]	145.218	0.00791983	[81,284]	114.124	0.00889863	[60,224]	140.745	109.77	0.00309739	[70,175]	143.088	0.000232915	[115,180]	109.074	0.00973795	[59,209]	120.644	0.333189	1.17
56196	Ttrap	10404187	117.408	0.0174006	[54,267]	89.3266	0.00887302	[46,173]	70.363	0.120525	[5,317]	92.366	128.786	0.00559139	[77,227]	104.677	0.0103085	[55,202]	134.003	0.00289524	[87,214]	122.489	0.150684	0.75
56212	Rhog	10566132	154.663	0.00914713	[87,303]	76.31	0.0179303	[30,179]	81.043	0.0115997	[38,166]	104.005	118.379	0.0112785	[65,232]	96.7728	0.0165842	[49,199]	93.6103	0.02292	[41,217]	102.921	0.970585	1.01
56218	Patz1	10373728	149.35	0.00603278	[87,274]	110.45	0.0140291	[51,246]	84.2096	0.0646661	[15,353]	114.67	95.5285	0.0132109	[47,200]	94.7633	0.00412798	[57,157]	101.535	0.00802443	[54,192]	97.2756	0.455369	1.18
56220	Zfp386	10399038	113.946	0.00751787	[62,215]	71.0122	0.0202778	[28,170]	40.1703	0.0442735	[10,114]	75.0428	95.9721	0.00384793	[58,159]	85.6987	0.00446875	[50,144]	83.3304	0.0204049	[34,193]	88.3337	0.59983	0.85
56249	Actr8	10413502	154.249	0.00158588	[108,228]	94.6178	0.0103167	[47,191]	63.8233	0.0501394	[14,192]	104.23	103.33	0.00633038	[61,180]	102.423	0.000320829	[81,130]	78.7129	0.0257609	[29,194]	94.8218	0.762278	1.1
56273	Pex14	10518546	277.301	0.00512625	[179,493]	140.494	0.00697196	[81,261]	141.521	0.00413055	[88,240]	186.439	148.35	0.00444124	[93,252]	112.71	0.00187517	[77,167]	157.423	0.0201622	[79,375]	139.494	0.4128	1.34
56305	Pitpnb	10524314	126.743	0.0284971	[54,332]	120.006	0.00053682	[91,160]	95.3542	0.0185258	[45,207]	114.034	108.481	0.0162918	[56,223]	110.016	0.0148661	[58,220]	95.144	0.0310244	[38,240]	104.547	0.440013	1.09
56317	Anapc7	10525406	235.111	0.00850196	[139,475]	208.791	0.00853386	[119,428]	180.95	0.0382905	[72,690]	208.284	130.42	0.00793837	[73,248]	111.351	0.00148672	[78,161]	145.689	0.000748333	[108,200]	129.153	0.0183726	1.61
56321	Aatf	10389269	171.098	0.00554946	[105,304]	73.2298	0.0182978	[28,173]	91.5044	0.0645704	[17,371]	111.944	114.417	0.00302063	[74,181]	122.063	0.0147814	[65,249]	110.122	0.00155838	[77,160]	115.534	0.916116	0.97
56332	Amotl2	10588226	75.8749	0.0121599	[37,151]	44.5591	0.0120286	[20,93]	27.7673	0.0427057	[7,76]	49.4004	39.3959	0.0060881	[23,67]	52.4286	0.000378208	[40,68]	38.9108	0.00301089	[24,62]	43.5785	0.725994	1.13
56335	Mettl3	10419691	170.65	0.00887718	[96,340]	110.564	0.0233871	[43,290]	109.634	0.0147584	[52,240]	130.283	126.114	0.0084463	[70,240]	94.6584	0.0228305	[41,219]	163.331	0.00450068	[103,279]	128.034	0.940514	1.02
56349	Net1	10407420	177.447	0.00888857	[105,340]	78.1155	0.0129824	[34,167]	98.7419	0.0242338	[39,253]	118.102	97.8685	0.00179973	[67,145]	119.483	0.00293928	[79,187]	101.906	0.00553854	[60,176]	106.419	0.73955	1.11
56361	Pus1	10532463	209.197	0.00527438	[131,375]	135.506	0.0121378	[68,295]	105.458	0.0352701	[37,313]	150.054	121.841	0.0176547	[55,290]	146.491	0.00130116	[104,212]	202.479	0.00669626	[125,373]	156.937	0.868901	0.96
56371	Fzr1	10371159	200.987	0.0147441	[110,447]	131.542	0.00060911	[99,177]	98.6692	0.0138751	[48,206]	143.733	73.7728	0.00349437	[46,117]	84.1166	0.00538126	[50,140]	85.9319	0.000620838	[64,115]	81.2738	0.172329	1.77
56382	Rab9	10607832	182.603	0.00101498	[133,261]	83.805	0.0154459	[35,188]	156.107	0.0142597	[79,354]	140.838	100.832	0.00599917	[59,175]	146.197	0.00174495	[102,216]	98.9442	0.0363871	[34,288]	115.324	0.499267	1.22
56389	Stx5a	10461176	132.191	0.0119471	[67,280]	124.788	0.0329924	[44,395]	116.369	0.01119	[59,240]	124.45	98.9713	0.00537448	[58,171]	103.949	0.00530796	[63,175]	109.636	0.0068358	[62,198]	104.185	0.0267327	1.19
56395	Tmem115	10588638	152.571	0.00291969	[99,246]	107.619	0.0106976	[53,222]	178.54	0.0100421	[98,375]	146.243	118.985	0.00463161	[73,201]	98.4078	0.00756516	[53,183]	171.299	0.0110605	[96,351]	129.564	0.607895	1.13
56399	Akap8	10449839	160.27	0.00124117	[115,231]	99.1232	0.0161766	[44,225]	62.5707	0.064667	[11,213]	107.321	105.765	0.00342641	[67,170]	98.0278	0.0112117	[52,189]	128.652	0.0169278	[65,280]	110.815	0.916134	0.97
56405	Dusp14	10389238	125.567	5.436e-05	[108,146]	78.9774	0.00562243	[45,138]	72.5818	0.0100797	[36,142]	92.3754	91.6967	0.0053747	[55,155]	97.9762	0.00262231	[66,147]	84.3796	0.0107251	[42,164]	91.3508	0.957321	1.01
56412	2610024G14Rik	10530832	165.247	0.00478807	[102,287]	99.0286	0.014056	[44,219]	112.146	0.0118543	[54,238]	125.474	117.765	0.014225	[60,250]	115.499	0.0066316	[67,206]	106.799	0.0224838	[45,256]	113.354	0.611851	1.11
56436	Adrm1	10499883	219.093	0.00754209	[133,419]	153.6	0.0139009	[78,344]	131.144	0.0113132	[68,271]	167.945	159.73	0.0188637	[81,375]	128.914	0.0228321	[63,298]	126.369	0.00368945	[80,207]	138.338	0.384112	1.21
56436	Adrm1	10479351	206.066	0.00668098	[126,383]	147.574	0.0131456	[75,324]	127.37	0.00893187	[69,250]	160.337	140.294	0.0079407	[81,262]	120.661	0.0111698	[67,231]	127.425	0.00376712	[80,209]	129.46	0.319782	1.24
56458	Foxo1	10491962	177.303	0.0047203	[110,311]	118.896	0.0146379	[55,269]	107.78	0.0146193	[49,240]	134.659	123.953	0.00574165	[72,222]	56.9907	0.0225616	[19,138]	103.739	0.00357884	[64,169]	94.8943	0.246636	1.42
56469	Pias1	10594322	129.42	0.00739439	[72,245]	62.9976	0.0195072	[24,150]	65.0349	0.0523399	[14,198]	85.8176	61.4786	0.00676921	[33,111]	90.0059	0.00259386	[58,139]	89.5696	0.0090968	[47,170]	80.3514	0.834246	1.07
56480	Tbk1	10372853	94.5757	0.00226672	[62,145]	65.9421	0.00447381	[38,112]	56.4978	0.032802	[19,145]	72.3385	74.9379	0.00504008	[43,128]	88.9049	0.000768443	[65,122]	82.0074	0.00810868	[43,152]	81.95	0.496898	0.88
56484	Foxo3a	10368886	83.4589	0.0163464	[35,183]	65.7322	0.00323755	[40,107]	87.0768	0.0182242	[42,185]	78.756	69.7648	0.00477549	[41,116]	62.9834	0.00552749	[35,108]	63.0553	0.0145253	[28,133]	65.2678	0.168224	1.21
56488	Nxt1	10476889	107.688	0.000346354	[85,138]	81.8193	0.00332646	[50,133]	64.5499	0.0137281	[29,134]	84.6858	77.0189	0.00915168	[43,140]	70.8177	0.0007628	[51,97]	79.1842	0.00861918	[42,146]	75.6736	0.549106	1.12
56503	Ankrd49	10590968	65.5249	0.0145286	[27,142]	65.2615	0.00756393	[35,121]	76.1823	0.0172734	[34,164]	68.9896	110.245	0.00668553	[63,199]	84.9198	0.00877374	[44,161]	48.5167	0.036972	[13,133]	81.2273	0.567464	0.85
56690	Mlycd	10575867	234.848	0.013586	[129,542]	179.146	0.00807609	[102,355]	109.724	0.082206	[18,649]	174.573	148.863	0.0158989	[73,348]	99.0447	0.00494566	[57,172]	149.431	0.0036833	[95,248]	132.446	0.372735	1.32
56697	Akap10	10386824	104.296	0.00876512	[54,202]	81.6843	0.0123693	[37,173]	41.9307	0.0737472	[6,133]	75.9703	74.0001	0.00644824	[41,133]	90.2398	0.000849027	[65,125]	111.47	0.000263556	[88,141]	91.9034	0.503139	0.83
56698	Rnuxa	10455801	112.796	0.000106343	[94,136]	74.451	0.00145498	[50,109]	45.9515	0.0600554	[8,146]	77.733	88.7363	0.00121028	[63,126]	96.2622	0.0078484	[55,172]	97.0882	0.000518387	[74,128]	94.0289	0.48942	0.83
56699	Cdc42ep4	10392735	149.006	0.00446288	[91,258]	110.826	0.0310045	[38,336]	153.801	0.016795	[73,379]	137.877	166.838	0.00454011	[104,290]	131.845	0.00073114	[98,180]	173.84	0.0151458	[93,386]	157.507	0.355565	0.88
56702	Hist1h1b	10408081	43.5829	0.00586185	[24,75]	51.189	0.00302008	[33,79]	24.8921	0.00715742	[13,45]	39.888	48.7698	0.00309452	[32,73]	60.174	0.00918687	[34,104]	54.9218	0.0043853	[32,89]	54.6219	0.191126	0.73
56706	Ccnl1	10498531	55.9044	0.00315143	[33,91]	50.6765	0.0198536	[21,120]	33.2887	0.0628197	[6,102]	46.6232	58.9652	0.00416332	[35,97]	67.917	0.00191756	[44,103]	37.906	0.0458838	[8,104]	54.9294	0.502711	0.85
56715	Rabgef1	10526133	104.69	0.00362065	[65,170]	72.1229	0.0106276	[35,143]	55.6624	0.0464098	[13,164]	77.4917	73.6665	0.0108778	[36,146]	98.1774	0.00168457	[68,143]	100.565	0.00167235	[68,150]	90.8029	0.481132	0.85
56742	Psrc1	10495316	149.901	0.00634019	[87,276]	164.269	0.0238777	[71,474]	158.582	0.0137257	[80,362]	157.584	134.528	0.0217936	[65,322]	102.526	0.00415245	[63,169]	107.751	0.0436721	[31,360]	114.935	0.0349655	1.37
56771	Med20	10445695	190.286	0.00663051	[115,354]	141.176	0.0250509	[58,398]	110.231	0.0178981	[50,255]	147.231	93.2299	0.021361	[38,227]	144.187	0.00177398	[100,214]	214.253	0.000349795	[169,279]	150.557	0.941392	0.98
56809	Gmeb1	10516867	164.94	0.0160924	[84,379]	119.692	0.0036459	[73,200]	73.5321	0.0632703	[14,265]	119.388	125.269	0.0041052	[78,209]	114.947	0.00325558	[74,183]	176.066	0.00650592	[106,324]	138.761	0.585816	0.86
57230	Sap30bp	10382701	122.933	0.019565	[56,291]	87.3965	0.0146398	[39,192]	70.7145	0.0267494	[24,183]	93.6813	102.937	0.00712102	[59,184]	103.551	0.0100454	[57,194]	111.714	0.0126462	[57,227]	106.067	0.507205	0.88
57257	Vav3	10495416	338.432	0.0146402	[190,845]	176.269	0.0117941	[93,390]	150.35	0.0299188	[60,466]	221.684	203.052	0.00412166	[129,353]	211.055	0.00520103	[132,379]	238.806	0.00837667	[140,487]	217.638	0.951899	1.02
57265	Fzd2	10381603	183.802	0.00147658	[131,271]	119.985	0.0154872	[57,272]	136.271	0.0216482	[59,357]	146.686	143.556	0.00491381	[87,250]	164.938	0.0124711	[91,343]	201.484	0.0190984	[105,493]	169.993	0.413904	0.86
57377	Gcs1	10539337	172.727	0.000738307	[129,238]	108.35	0.00966825	[54,219]	80.1079	0.060053	[16,296]	120.395	88.7633	0.00582957	[51,155]	131.402	0.000499139	[100,174]	121.271	0.00246722	[79,191]	113.812	0.842545	1.06
57434	Xrcc2	10528790	127.022	0.00570808	[73,228]	119.869	0.0137675	[56,268]	95.5869	0.0311081	[32,275]	114.159	102.509	0.0105001	[52,207]	131.494	0.00932373	[70,262]	117.924	0.0191519	[51,285]	117.309	0.816149	0.97
57438	2010-03-07	10472277	81.8762	0.00319676	[50,131]	53.8499	0.012648	[25,112]	33.5416	0.06704	[6,100]	56.4226	63.2683	0.00582344	[36,110]	59.2439	0.00364129	[35,97]	68.177	0.00884857	[35,127]	63.563	0.663182	0.89
57752	Tacc2	10558090	183.957	0.00988138	[105,370]	155.482	0.00167858	[107,234]	139.026	0.0187088	[63,344]	159.488	106.247	0.00740344	[60,194]	120.108	0.00189541	[83,178]	101.737	0.00920908	[54,194]	109.364	0.0462461	1.46
57773	Wdr4	10449699	417.505	0.00684054	[263,827]	284.837	0.0085647	[168,596]	176.586	0.0559228	[58,978]	292.976	170.556	0.00568667	[103,310]	160.536	0.0110892	[88,329]	169.293	0.00103416	[122,242]	166.795	0.211598	1.76
57815	Spata5	10491704	63.1275	0.00953565	[30,124]	56.2452	0.0146618	[26,118]	42.325	0.0231423	[15,100]	53.8992	101.393	0.00880003	[57,188]	70.2333	0.0108599	[34,138]	76.874	0.00586404	[44,133]	82.8335	0.0726679	0.65
57875	Angptl4	10450038	81.0542	0.00724334	[44,147]	68.3215	0.00822214	[34,130]	58.8445	0.00622833	[32,106]	69.4067	66.3691	0.00167135	[45,97]	96.9085	0.00194922	[65,146]	62.3991	0.0093358	[30,122]	75.2256	0.674845	0.92
57912	Cdc42se1	10494200	146.895	0.00204122	[101,222]	88.0651	0.00445221	[51,149]	108.422	0.0185265	[47,260]	114.461	102.007	0.00483085	[63,169]	84.5158	0.00245383	[55,129]	120.452	0.00687517	[70,216]	102.325	0.58573	1.12
58239	Dexi	10437664	119.894	0.0165195	[55,274]	158.399	0.0166221	[76,388]	141.773	0.018936	[65,350]	140.022	101.338	0.0057043	[58,180]	109.348	0.00595482	[64,192]	157.435	0.00638188	[96,282]	122.707	0.459026	1.14
58240	Hs1bp3	10394437	232.074	0.006617	[141,443]	193.188	0.00757709	[111,382]	191.507	0.0233467	[89,553]	205.59	114.637	0.00886206	[61,223]	122.525	0.00998875	[66,238]	225.813	0.00371704	[147,383]	154.325	0.286927	1.33
58804	Cdc42ep5	10549633	265.293	0.00908154	[157,549]	265.272	0.0186476	[136,741]	158.917	0.0145899	[78,373]	229.828	149.02	0.0110308	[79,311]	93.445	0.00728628	[50,174]	230.477	0.00945093	[136,465]	157.647	0.247959	1.46
58869	Pex5l	10497713	281.503	0.00547113	[177,523]	271.212	0.00811186	[160,561]	270.429	0.0848909	[89,154657]	274.381	316.764	0.0112756	[183,719]	293.208	0.0143084	[163,715]	451.447	0.00801001	[279,942]	353.806	0.248005	0.78
59004	Pias4	10371067	178.686	0.00645586	[109,324]	124.569	0.00194575	[84,188]	76.7919	0.0723449	[11,294]	126.682	79.1732	0.00259584	[51,122]	69.3178	0.00811691	[37,126]	94.2041	0.0026814	[61,146]	80.8984	0.256957	1.57
59014	Rrs1	10344723	41.4221	0.0280158	[14,109]	57.1201	0.00792087	[30,106]	43.7686	0.0147405	[20,90]	47.4369	74.9032	0.00870874	[40,139]	98.045	0.00526696	[58,168]	48.7226	0.0958799	[4,166]	73.8903	0.196853	0.64
59016	Thap11	10574897	93.1503	0.017467	[40,212]	90.6683	0.0218123	[34,226]	97.1236	0.0187816	[41,231]	93.6474	125.796	0.0158238	[63,275]	97.3864	0.000455077	[75,127]	145.752	0.00632773	[86,264]	122.978	0.169661	0.76
59028	Rcl1	10462346	198.502	0.00216572	[136,309]	158.773	0.00453876	[97,278]	85.3457	0.0518757	[20,277]	147.54	101.673	0.0103942	[55,196]	72.1177	0.00704938	[38,130]	123.58	0.00451654	[77,207]	99.1237	0.281554	1.49
59031	Chst12	10527009	123.431	0.00387115	[76,207]	125.43	0.00460778	[76,215]	96.2526	0.0190864	[41,227]	115.038	105.861	0.00204462	[70,161]	99.6712	0.00417081	[62,162]	93.1846	0.0124057	[45,192]	99.5724	0.23688	1.16
59053	Brp16	10424853	195.03	0.00583847	[118,359]	137.963	0.0173019	[63,337]	127.724	0.0311541	[47,397]	153.573	130.515	0.0040872	[82,218]	123.951	0.0122613	[63,258]	183.137	0.00383676	[117,310]	145.868	0.797624	1.05
59091	Jph2	10489357	365.229	0.0032969	[248,615]	167.326	0.00512483	[101,300]	311.208	0.0838665	[109,Inf]	281.254	133.621	0.00258471	[88,210]	97.141	0.0157114	[45,209]	198.072	0.00884242	[115,396]	142.944	0.12903	1.97
60530	Fignl1	10384373	64.2119	0.0186656	[26,147]	59.7196	0.0160675	[27,129]	49.1768	0.00394805	[29,81]	57.7028	121.533	0.00928918	[69,227]	89.4305	0.00725733	[51,158]	65.8623	0.0436059	[17,177]	92.2752	0.157822	0.63
60532	Wtap	10479268	149.02	0.016753	[75,340]	103.347	0.00289649	[65,165]	87.2504	0.0527986	[25,276]	113.206	87.9208	0.00352613	[56,140]	96.4843	0.0149317	[50,191]	93.7241	0.00338334	[59,149]	92.7097	0.38332	0.77
60532	Wtap	10447897	110.248	0.0116248	[56,224]	43.7542	0.0265426	[15,117]	67.5523	0.0191303	[27,158]	73.8514	85.0508	0.00637144	[49,148]	80.2323	0.00976595	[41,153]	122.844	0.00472406	[75,209]	96.0423	0.407489	1.22
64113	Moap1	10402294	90.1852	0.0156187	[39,202]	100.689	0.027742	[37,279]	103.352	0.0113755	[51,214]	98.0753	68.6604	0.00783928	[36,128]	98.8053	0.00160136	[67,146]	92.0234	0.00216913	[60,142]	86.4964	0.33663	1.13
64295	Tmub1	10528610	288.487	0.00727797	[179,557]	197.315	0.0148006	[101,477]	199.406	0.00453823	[125,352]	228.403	158.087	0.0189323	[78,386]	147.422	0.00467569	[90,255]	275.045	0.0300964	[133,945]	193.518	0.532656	1.18
64424	Polr1e	10504518	160.78	0.00602434	[95,295]	176.71	0.0144388	[90,416]	124.349	0.0233344	[52,327]	153.946	132.912	0.00545878	[81,230]	113.749	0.00586735	[69,194]	164.615	0.00200086	[113,250]	137.092	0.476035	1.12
64655	Mrps22	10595900	202.204	0.00578233	[124,371]	121.783	0.00507864	[71,214]	79.2234	0.0426211	[20,243]	134.403	160.766	0.00874382	[92,314]	126.827	0.000910811	[94,174]	130.761	0.0204554	[62,311]	139.452	0.903871	0.96
64899	Lpin3	10478258	181.342	0.0169362	[91,444]	165.85	0.0163738	[81,405]	116.787	0.0475497	[35,431]	154.66	144.594	0.00475471	[87,253]	137.782	0.00173591	[95,205]	165.449	0.00399627	[104,281]	149.275	0.81724	1.04
65020	Zfp110	10550029	175.313	0.000907265	[128,248]	121.695	0.0120667	[61,257]	70.6438	0.0758082	[10,263]	122.551	105.667	0.00330696	[67,171]	84.4867	0.00782981	[44,158]	151.639	0.00169058	[106,225]	113.931	0.824954	1.08
65102	Nif3l1	10346533	119.167	0.00359644	[74,195]	76.8362	0.00470948	[43,133]	49.3355	0.0144646	[21,106]	81.7797	108.318	0.00306445	[71,170]	125.915	0.0101735	[72,237]	134.18	0.0282588	[61,348]	122.804	0.170887	0.67
65257	Asb3	10374983	125.598	0.0156845	[57,292]	144.074	0.0176836	[66,357]	85.8269	0.0148544	[37,190]	118.5	136.721	0.0123055	[71,290]	142.369	0.0129777	[78,289]	128.054	0.0101283	[69,254]	135.715	0.423596	0.87
65961	Utp3	10522973	146.355	0.00338618	[94,238]	115.254	0.00917036	[60,229]	97.3508	0.0363036	[31,289]	119.653	119.151	0.00344018	[76,192]	120.27	0.00186828	[83,178]	117.603	0.0185288	[55,270]	119.008	0.968166	1.01
66050	0610009B22Rik	10385716	187.19	0.0010654	[136,268]	132.328	0.0168939	[62,312]	83.0955	0.0938454	[10,334]	134.204	91.9297	0.0152441	[41,202]	105.528	0.00455945	[66,173]	106.663	0.00433409	[65,179]	101.374	0.388945	1.32
66056	Zfp524	10549748	152.88	0.00261521	[101,243]	128.203	0.00961338	[66,261]	99.9628	0.048102	[25,356]	127.015	81.1842	0.00913389	[41,157]	103.172	0.0150835	[47,226]	120.939	0.00969506	[65,237]	101.765	0.262298	1.25
66083	Setd6	10574404	254.843	0.000224591	[206,323]	220.335	0.0126798	[119,511]	103.642	0.0564325	[24,404]	192.94	144.886	0.00808174	[82,278]	176.331	0.00431538	[114,296]	149.692	0.00137014	[106,219]	156.97	0.516432	1.23
66089	Rmnd5b	10385699	185.152	0.00372847	[120,309]	123.604	0.0109805	[62,259]	116.828	0.0126187	[58,247]	141.861	108.723	0.00633089	[64,192]	102.554	0.000103914	[86,122]	169.192	0.0164398	[90,377]	126.823	0.646803	1.12
66132	1110008L16Rik	10395807	144.955	0.0062228	[85,264]	141.702	0.0118607	[73,301]	99.1052	0.0273989	[36,270]	128.587	129.697	0.00638995	[77,232]	138.171	0.0330306	[61,380]	118.075	0.00688676	[67,215]	128.647	0.997254	1
66140	1110001A07Rik	10379989	74.3065	0.0151398	[31,160]	52.6343	0.00742765	[27,98]	37.9237	0.0671367	[6,113]	54.9548	76.7081	0.00417011	[47,125]	66.4664	0.00958731	[35,122]	73.4051	0.00860633	[39,134]	72.1932	0.240007	0.76
66164	Nip7	10575144	170.275	0.000136228	[141,208]	105.353	0.0169518	[46,243]	101.19	0.0123531	[48,215]	125.606	107.761	0.00642407	[62,192]	121.444	0.000782324	[89,167]	161.649	0.00186114	[113,242]	130.285	0.874385	0.96
66209	1110054O05Rik	10513397	110.509	0.00811175	[59,209]	55.2895	0.0189903	[21,131]	42.905	0.0589696	[8,142]	69.5677	76.6834	0.00676596	[42,139]	105.004	0.00584792	[60,184]	82.8514	0.00607349	[46,147]	88.1796	0.475448	0.79
66213	Med7	10375439	123.763	0.00476876	[74,214]	74.6831	0.016583	[32,169]	87.4348	0.0390289	[26,265]	95.2935	96.8965	0.00357615	[61,157]	88.5605	0.00381194	[54,144]	117.544	0.00196307	[81,175]	101	0.75829	0.94
66220	Zdhhc12	10481393	283.89	0.00422168	[185,498]	326.857	0.00818542	[196,685]	229.437	0.0103909	[129,500]	280.061	183.587	0.0132385	[99,408]	129.173	0.000834051	[95,178]	217.755	0.00983787	[126,451]	176.838	0.054457	1.58
66258	Mrps17	10526049	106.768	0.00816307	[56,206]	81.2814	0.0538323	[20,301]	106.625	0.0162453	[47,246]	98.2247	128.596	0.0117613	[67,269]	122.224	0.0249968	[56,299]	117.9	0.0155814	[57,259]	122.907	0.0865246	0.8
66264	Ccdc28b	10516658	271.607	0.00526416	[171,502]	224.223	0.0617804	[77,1930]	216.909	0.0101486	[122,465]	237.58	215.564	0.0111149	[119,477]	232.075	0.00194329	[161,359]	577.579	0.0440228	[274,4619]	341.739	0.471305	0.7
66308	2810021B07Rik	10403750	234.58	0.00811691	[137,476]	145.777	0.00346751	[93,241]	168.248	0.130058	[22,Inf]	182.868	81.505	0.0104081	[42,158]	99.0832	0.00604422	[56,177]	108.538	0.0014638	[75,159]	96.3753	0.0729613	1.9
66354	Snw1	10401805	160.256	0.0154306	[81,369]	124.381	0.0136556	[59,276]	114.501	0.0366202	[39,365]	133.046	110.676	0.00617634	[64,197]	92.1483	0.0119038	[47,179]	126.845	0.00253521	[84,197]	109.89	0.254557	1.21
66358	2310004I24Rik	10387111	168.34	0.00204491	[114,260]	109.973	0.0365854	[35,367]	101.093	0.0145613	[46,225]	126.469	184.215	0.0114618	[103,384]	108.284	0.000492153	[82,143]	155.36	0.000584513	[119,208]	149.286	0.496992	0.85
66369	Dus2l	10574944	216.625	0.0149132	[114,521]	211.153	0.0112206	[116,468]	106.432	0.0218075	[42,267]	178.07	114.836	0.00989049	[60,230]	159.35	0.0173832	[85,353]	184.668	0.0026555	[124,294]	152.951	0.583459	1.16
66398	Commd5	10425016	121.006	0.000679181	[90,165]	87.691	0.00932281	[45,169]	87.1517	0.0245607	[33,224]	98.6161	94.3536	0.00380945	[58,155]	100.496	0.00556968	[61,169]	134.733	0.00021978	[109,168]	109.861	0.541011	0.9
66406	Sac3d1	10465374	128.791	0.00296677	[82,207]	106.128	0.0400319	[30,357]	126.619	0.0138772	[61,282]	120.513	122.99	0.00506498	[73,215]	150.897	0.00204709	[102,232]	145.243	0.00711148	[84,269]	139.71	0.162597	0.86
66446	Exosc7	10590549	266.436	0.0125223	[151,604]	199.972	0.00833504	[115,404]	87.2024	0.0840344	[11,386]	184.537	119.152	0.00386233	[73,199]	132.403	0.000254264	[106,167]	146.231	0.000873935	[108,202]	132.595	0.42583	1.39
66493	Mrpl51	10475360	163.429	0.00375991	[103,276]	128.814	0.0446843	[41,500]	143.427	0.00905177	[79,284]	145.223	117.309	0.0177751	[55,273]	109.385	0.0530499	[40,347]	180.478	0.0107104	[102,367]	135.724	0.727466	1.07
66513	Map3k7ip1	10425341	127.402	0.00187234	[86,193]	121.395	0.0161885	[55,284]	66.4035	0.0222025	[24,164]	105.067	97.3428	0.00593111	[57,170]	101.148	0.00028611	[80,129]	105.342	0.00182868	[70,159]	101.278	0.863757	1.04
66538	Rps19bp1	10430681	346.767	0.00905085	[207,745]	142.301	0.0265686	[57,421]	147.764	0.0131033	[74,331]	212.277	137.766	0.0101574	[75,275]	132.228	0.0163871	[70,280]	153.4	0.00818865	[88,294]	141.131	0.401115	1.5
66591	Mad2l1bp	10451220	114.916	0.00679795	[64,213]	83.7885	0.0160596	[38,184]	70.4151	0.0272677	[24,191]	89.7066	72.5987	0.00750916	[39,133]	62.1269	0.00425282	[36,104]	75.0411	0.0135839	[34,157]	69.9222	0.269049	1.28
66617	Mettl11a	10471062	158.883	0.00810235	[91,306]	103.068	0.0185218	[45,243]	85.0238	0.0209832	[34,202]	115.658	114.439	0.00119343	[82,163]	116.71	0.00661829	[70,202]	157.187	0.00101607	[116,220]	129.445	0.631726	0.89
66622	Ubr7	10397895	191.462	0.0175328	[97,470]	105.06	0.0130168	[49,228]	73.5672	0.0562471	[15,237]	123.363	111.467	0.00749673	[62,208]	92.5207	0.0193224	[40,210]	150.329	0.0207549	[72,368]	118.106	0.901954	1.04
66647	Ndnl2	10564337	189.3	0.000451527	[148,249]	110.92	0.000681865	[82,151]	93.0464	0.00954555	[47,182]	131.089	99.4419	0.00307673	[63,158]	86.7167	0.00719505	[49,154]	100.061	0.0197714	[45,225]	95.4064	0.350458	1.37
66665	5730528L13Rik	10504884	153.822	0.00362384	[98,255]	121.533	0.00349837	[76,200]	101.579	0.0560733	[27,373]	125.644	86.1868	0.00366583	[53,140]	112.364	0.0060265	[68,193]	116.029	0.00102412	[84,163]	104.86	0.321689	1.2
66679	Rae1	10479026	218.905	0.00183849	[153,335]	152.518	0.00600711	[89,282]	152.247	0.0243057	[65,433]	174.557	94.6754	0.0058138	[54,168]	106.828	0.000420455	[82,139]	140.963	0.0384958	[55,450]	114.156	0.094716	1.53
66680	3230401D17Rik	10489364	59.6764	0.00231963	[38,92]	51.682	0.0203994	[23,114]	54.873	0.00354245	[33,88]	55.4105	46.0668	0.00752925	[25,82]	78.6201	0.0033841	[50,124]	65.4994	0.000640982	[48,88]	63.3954	0.490251	0.87
66680	3230401D17Rik	10376142	59.4233	0.00320565	[36,96]	57.8933	0.010651	[29,112]	56.6081	0.00336755	[35,90]	57.9749	49.3126	0.00706462	[27,87]	80.4883	0.00654004	[46,139]	68.103	0.000537498	[51,91]	65.968	0.471088	0.88
66686	Dcbld1	10363118	126.995	0.0123515	[63,272]	117.975	0.00682016	[65,221]	132.004	0.00999905	[70,268]	125.658	126.789	0.00696569	[73,232]	80.5956	0.0131488	[35,171]	108.426	0.00708319	[61,196]	105.27	0.264864	1.19
66701	Spryd4	10373355	88.6721	0.00487712	[51,153]	98.8256	0.0185893	[43,229]	83.1004	0.0126539	[39,174]	90.1994	73.3828	0.0159198	[32,161]	119.313	0.00128296	[83,173]	91.9749	0.00931392	[47,178]	94.8904	0.765716	0.95
66704	Rbm4b	10460461	206.272	0.00730061	[124,393]	111.121	0.0064019	[61,205]	114.163	0.0286136	[45,317]	143.852	115.235	0.00582248	[68,203]	108.338	0.00450822	[67,180]	107.803	0.00541281	[63,189]	110.459	0.396817	1.3
66743	Rnf220	10515461	195.429	0.0186918	[101,478]	155.678	0.00478202	[94,275]	93.2473	0.0485543	[23,309]	148.118	131.789	0.00373708	[84,216]	86.5628	0.0131426	[42,175]	115.045	0.0223555	[50,282]	111.132	0.34468	1.33
66756	4933411K20Rik	10571647	216.679	0.000296135	[172,279]	114.616	0.0175266	[51,273]	93.3805	0.121425	[6,644]	141.558	119.541	0.00301409	[77,191]	144.12	0.00428892	[91,241]	110.503	0.00360952	[70,178]	124.721	0.705931	1.13
66768	4933428G09Rik	10521798	263.139	0.0152452	[142,650]	209.632	0.0285218	[92,708]	133.156	0.0106653	[68,279]	201.976	214.841	0.0101654	[121,458]	175.49	0.00397353	[112,297]	269.646	0.00566303	[171,494]	219.992	0.720319	0.92
66817	Tmem170	10581910	171.672	0.0151001	[86,405]	209.765	0.0123093	[113,480]	183.958	0.0552054	[60,1092]	188.465	200.804	0.0151002	[105,483]	122.194	0.0197035	[55,292]	214.573	0.0265262	[102,649]	179.19	0.78637	1.05
66854	Trim35	10416082	237.412	0.00471889	[153,416]	198.109	0.012686	[105,452]	161.798	0.0397214	[61,604]	199.106	174.866	0.00376458	[112,294]	129.761	0.00596251	[77,228]	205.002	0.0130946	[110,466]	169.876	0.39771	1.17
66860	Tanc1	10472240	249.705	0.0085176	[150,496]	135.271	0.0128714	[66,298]	82.588	0.0514436	[19,266]	155.855	82.3181	0.00515538	[48,140]	118.324	0.00329262	[78,186]	98.332	0.00229255	[64,151]	99.658	0.372807	1.56
66867	Hmg20a	10585572	299.228	0.00432779	[194,534]	108.242	0.0110564	[53,226]	81.3273	0.0935592	[7,404]	162.933	108.471	0.00766887	[61,200]	151.844	0.0211118	[77,358]	174.863	0.00476958	[111,300]	145.059	0.82255	1.12
66874	1200014J11Rik	10378271	121.226	0.00294702	[78,194]	74.6512	0.00974675	[36,148]	47.9397	0.0941948	[5,175]	81.2724	73.2913	0.00316757	[46,115]	102.44	0.011854	[56,194]	102.022	0.000738508	[75,139]	92.5846	0.665408	0.88
66895	1300014I06Rik	10408629	102.276	0.00839628	[54,195]	76.45	0.00568387	[42,135]	64.819	0.0620941	[12,219]	81.1817	84.4326	0.0019605	[56,127]	91.0787	0.00164732	[62,135]	96.05	0.0013105	[67,139]	90.5204	0.492668	0.9
66943	Pqlc1	10457007	144.154	0.013616	[72,321]	194.342	0.00693832	[114,375]	186.117	0.0447355	[68,859]	174.871	157.679	0.00946282	[87,319]	174.455	0.000407111	[135,229]	230.613	0.0109079	[131,497]	187.582	0.664697	0.93
66953	Cdca7	10472916	106.816	0.00617812	[61,188]	94.1438	0.00363871	[58,152]	68.7385	0.0356208	[22,184]	89.8995	76.9974	0.00445564	[47,125]	73.3362	0.0124374	[36,143]	85.3364	0.000966796	[61,119]	78.5567	0.421172	1.14
66973	Mrps18b	10450640	212.202	0.00158903	[151,316]	120.727	0.00861124	[65,234]	147.071	0.0111924	[79,306]	160	96.6623	0.00977967	[50,189]	105.913	0.00743558	[61,190]	147.195	0.00264476	[99,230]	116.59	0.254853	1.37
66998	Psmd5	10481920	152.658	0.0115773	[79,328]	144.206	0.0303009	[57,448]	101.946	0.0203169	[44,242]	132.937	100.755	0.00754439	[56,186]	119.747	0.00137296	[86,170]	153.075	0.000376043	[120,199]	124.526	0.720566	1.07
67010	Rbm7	10593213	168.084	0.0181108	[85,398]	93.4647	0.015572	[42,211]	43.0301	0.0660326	[7,142]	101.526	84.187	0.0198821	[38,189]	130.019	0.00369863	[84,209]	86.8012	0.0921969	[14,336]	100.336	0.977937	1.01
67011	Mettl6	10418720	114.172	0.00507625	[68,197]	79.5511	0.0063762	[43,143]	59.1002	0.0244852	[22,142]	84.2745	84.4203	0.00244125	[55,129]	78.4194	0.00157092	[53,114]	96.0152	0.000735559	[71,130]	86.285	0.914416	0.98
67039	Rbm25	10397068	232.753	0.00795816	[140,456]	143.015	0.0159982	[67,342]	105.083	0.0981107	[14,582]	160.284	114.872	0.00701882	[65,211]	150.009	0.0202404	[74,358]	204.407	0.00857929	[121,398]	156.429	0.937661	1.02
67065	Polr3d	10421351	133.734	0.000218113	[107,168]	96.0663	0.00469954	[56,164]	85.4285	0.0059385	[47,152]	105.076	81.3032	0.00444957	[48,136]	96.4754	0.00413039	[58,160]	99.719	0.00460033	[59,169]	92.4992	0.49044	1.14
67123	Ubap1	10504056	102.175	0.0127862	[48,215]	68.5078	0.0146375	[30,150]	54.1503	0.0679653	[9,179]	74.9442	64.5966	0.00906044	[34,121]	78.1529	0.000719671	[58,106]	82.6426	0.00362926	[50,134]	75.1307	0.991118	1
67134	Nol5a	10476093	212.242	0.0190137	[110,529]	160.089	0.00161779	[111,239]	135.072	0.0158417	[68,300]	169.134	117.653	0.0045004	[72,198]	81.524	0.0217818	[35,181]	122.651	0.0048502	[75,208]	107.276	0.0942216	1.58
67136	Kbtbd4	10473754	95.5511	0.00659497	[52,174]	85.2809	0.00716115	[45,159]	79.3609	0.0254639	[29,202]	86.731	78.4927	0.0066286	[45,137]	86.4974	0.00334682	[54,137]	82.8021	0.00175286	[56,123]	82.5974	0.491384	1.05
67139	Mis12	10378024	76.6658	0.00482559	[43,132]	68.8267	0.014043	[32,146]	55.8077	0.0207549	[21,131]	67.1001	81.186	0.00403973	[50,132]	97.6794	0.00115743	[71,136]	67.6742	0.00848918	[34,127]	82.1799	0.235603	0.82
67141	Fbxo5	10361375	28.9024	0.00113964	[20,41]	39.7818	0.0190231	[20,81]	23.4768	0.00943334	[11,46]	30.7203	31.8099	0.00892645	[18,55]	33.9329	0.000260886	[27,43]	33.4473	0.000382402	[26,43]	33.0634	0.674472	0.93
67177	Cdt1	10576140	78.9516	0.00251662	[51,121]	60.791	0.00203061	[40,92]	65.4373	0.00445609	[39,108]	68.3933	73.4786	0.00314216	[48,112]	63.0762	0.00116812	[44,89]	67.735	0.00273947	[43,104]	68.0966	0.964862	1
67187	Zmynd19	10469849	108.183	0.00404537	[66,179]	107.654	0.00787401	[59,200]	60.2659	0.0489499	[14,175]	92.0344	67.076	0.00207875	[44,101]	91.8542	0.000273034	[72,117]	60.6286	0.00879133	[30,115]	73.1862	0.378016	1.26
67219	Med18	10516926	58.1916	0.00753054	[30,108]	53.2928	0.00577356	[29,95]	52.2767	0.00639375	[28,95]	54.587	64.9256	0.00814726	[36,117]	43.0846	0.0168912	[17,95]	47.9487	0.0141344	[20,104]	51.9863	0.73703	1.05
67222	Srfbp1	10455695	67.6523	0.000782573	[49,93]	37.2925	0.00569942	[21,65]	39.9589	0.0134645	[18,82]	48.3012	67.1972	0.00383396	[42,107]	68.3548	0.00111508	[49,96]	58.1147	0.00732251	[31,105]	64.5556	0.230529	0.75
67231	Tbc1d20	10477090	181.306	0.00171884	[126,273]	162.744	0.00473201	[100,286]	109.644	0.0384077	[37,345]	151.231	125.283	0.00376455	[79,205]	106.386	0.00147022	[74,154]	140.508	0.0048427	[86,241]	124.059	0.338647	1.22
67238	2810453I06Rik	10527229	183.77	0.00834538	[105,366]	175.917	0.00162623	[123,264]	95.4803	0.00571957	[54,170]	151.722	107.347	0.00383559	[67,176]	137.923	0.00159677	[97,202]	171.945	0.00266199	[115,273]	139.072	0.730101	1.09
67238	2810453I06Rik	10600502	271.909	0.0110497	[159,584]	105.279	0.0321451	[34,309]	204.547	0.00416606	[130,354]	193.912	96.9837	0.00375536	[59,161]	89.0858	0.0407677	[28,257]	153.669	0.0102047	[84,312]	113.246	0.232271	1.6
67238	2810453I06Rik	10600500	286.007	0.000128319	[238,350]	320.68	0.0128993	[180,779]	272.502	0.118054	[79,Inf]	293.063	167.385	0.0228322	[78,453]	129.439	0.00241713	[86,201]	254.268	0.00165066	[181,384]	183.698	0.0827558	1.71
67242	Gemin6	10447097	87.4556	0.00623207	[47,158]	56.1044	0.00833185	[29,106]	50.9646	0.0352463	[15,134]	64.8415	100.669	0.00340865	[64,160]	109.849	0.0144942	[58,222]	112.933	0.00466312	[70,186]	107.817	0.0524784	0.6
67242	Gemin6	10541091	89.3961	0.00427659	[53,149]	64.9768	0.00733051	[34,121]	71.4172	0.0121975	[34,145]	75.2634	61.0324	0.0163999	[28,127]	99.5078	0.00614521	[59,171]	95.0995	0.0140546	[48,193]	85.2132	0.529558	0.88
67245	Peli1	10374485	222.24	0.0120596	[124,488]	146.424	0.0153091	[70,346]	96.1765	0.0876239	[17,439]	154.947	105.244	0.00636827	[59,191]	101.036	0.0187211	[46,225]	113.391	0.000738676	[83,156]	106.557	0.317116	1.45
67246	2810474O19Rik	10542885	104.749	0.0131531	[49,225]	60.7209	0.0100579	[30,121]	42.2684	0.0639812	[8,139]	69.2461	56.6194	0.0168611	[24,124]	63.7045	0.00779549	[32,118]	56.6397	0.020653	[20,134]	58.9879	0.636546	1.17
67278	2900092E17Rik	10568131	102.167	0.000726312	[75,139]	77.0816	0.0100243	[41,146]	72.2052	0.0172758	[31,159]	83.818	86.9953	0.00758378	[51,151]	63.8756	0.00182017	[43,94]	54.8552	0.00544271	[31,94]	68.5754	0.316762	1.22
67302	Zc3h13	10416464	138.508	0.00642805	[80,253]	84.8226	0.0128194	[38,182]	56.1623	0.0791233	[7,191]	93.1644	100.208	0.0087881	[55,188]	111.196	0.00710681	[65,197]	120.21	0.000317308	[95,154]	110.538	0.54978	0.84
67308	Mrpl46	10564692	155.562	0.00170964	[108,232]	85.0606	0.011422	[39,176]	75.8915	0.048224	[17,236]	105.505	137.715	0.000885798	[101,191]	134.971	0.0158365	[71,288]	143.581	0.00187654	[99,216]	138.756	0.316974	0.76
67311	Nanp	10447483	59.6073	0.0174823	[23,137]	70.8627	0.0162476	[32,156]	60.1467	0.0049334	[34,103]	63.5389	76.3943	0.00213109	[51,115]	77.4363	0.000733414	[57,105]	63.992	0.00199678	[42,96]	72.6075	0.186478	0.73
67311	Nanp	10488550	69.9519	0.0090052	[34,136]	62.627	0.014745	[28,135]	66.273	0.00319068	[41,107]	66.284	99.1925	0.00697804	[58,175]	89.2252	0.000242223	[71,112]	85.4944	0.00127292	[60,122]	91.304	0.01224	0.88
67337	Cstf1	10478967	77.4854	0.00767344	[41,141]	65.7527	0.00254577	[41,103]	43.721	0.0360471	[13,115]	62.3197	64.4633	0.00342769	[41,100]	83.2881	0.00692824	[48,143]	74.2675	0.00270636	[48,114]	74.0063	0.374429	0.84
67379	Dedd2	10560983	160.023	0.00491817	[97,283]	130.545	0.0322327	[46,422]	196.188	0.0154051	[101,478]	162.252	207.368	0.0224679	[100,587]	149.931	0.0135934	[75,336]	227.868	0.00318212	[151,378]	195.056	0.339008	0.83
67381	Med4	10416375	176.632	0.00731919	[106,329]	102.765	0.000754364	[76,140]	89.4003	0.0215535	[37,210]	122.932	88.3192	0.017892	[43,187]	112.849	0.0356783	[50,292]	114.095	0.00206749	[78,171]	105.088	0.584751	1.17
67387	Unc50	10345608	140.397	0.0126791	[72,298]	112.166	0.00841473	[59,218]	98.3329	0.0246292	[39,251]	116.965	112.464	0.00826626	[64,207]	114.83	0.00232021	[77,174]	94.0686	0.0451169	[29,288]	107.121	0.532224	1.09
67390	Rnmtl1	10378768	121.272	0.000619301	[90,164]	96.8608	0.0175164	[41,229]	69.4384	0.034539	[21,208]	95.8569	111.498	0.0120704	[57,229]	105.304	0.00174297	[71,158]	106.247	0.0174852	[47,242]	107.683	0.513126	0.89
67393	Cxxc5	10454851	157.008	0.00213663	[106,242]	87.9045	0.0108743	[42,181]	117.303	0.00175548	[80,176]	120.738	149.373	0.00711338	[88,275]	67.3143	0.000750599	[49,92]	93.7752	0.015735	[43,201]	103.488	0.612867	1.17
67457	Frmd8	10465246	296.74	0.00650041	[185,566]	229.272	0.00630372	[139,439]	107.692	0.0435028	[30,367]	211.235	150.326	0.0037258	[97,247]	130.101	0.00853708	[75,242]	155.414	0.00491341	[95,271]	145.28	0.355155	1.45
67471	Gpatch1	10562439	152.663	0.00340341	[99,248]	107.079	0.00587398	[60,194]	70.1105	0.0605094	[12,252]	109.951	121.402	0.00919819	[67,234]	127.734	0.00870361	[72,240]	117.783	0.00115433	[84,167]	122.306	0.657265	0.9
67489	Ap4b1	10494957	189.482	0.0116745	[104,409]	107.204	0.0137597	[50,236]	98.885	0.0333421	[32,297]	131.857	98.4227	0.00707762	[54,181]	110.896	0.000313857	[87,142]	208.408	0.00168243	[147,314]	139.242	0.878439	0.95
67512	Agpat2	10481092	230.909	0.00871522	[135,468]	169.833	0.010958	[91,365]	119.454	0.0509235	[35,465]	173.399	158.758	0.0268209	[74,429]	113.491	0.00877816	[64,209]	152.016	0.0102296	[85,302]	141.422	0.436062	1.23
67534	Ttll4	10347460	196.596	0.0018005	[137,300]	85.9014	0.0169772	[35,198]	62.1984	0.0821512	[8,221]	114.898	92.081	0.00928551	[49,175]	107.352	0.0012448	[75,154]	106.068	0.000322462	[83,136]	101.834	0.783016	1.13
67544	4932442K08Rik	10441956	221.805	0.00105041	[162,319]	131.387	0.0111375	[66,279]	131.069	0.0524632	[38,559]	161.42	123.511	0.00313371	[79,199]	123.679	0.00158632	[87,179]	170.088	0.0115208	[94,353]	139.093	0.557794	1.16
67563	Narfl	10442857	239.385	8.64454e-05	[203,287]	159.157	0.0217419	[71,434]	203.296	0.0139058	[107,480]	200.613	160.84	0.00647404	[96,295]	176.387	0.00625802	[109,314]	232.724	0.00969111	[135,482]	189.984	0.755485	1.06
67608	Narf	10383532	138.003	0.0129537	[70,296]	94.909	0.0110744	[45,195]	103.671	0.00873352	[56,196]	112.194	125.558	0.0130532	[66,259]	103.01	0.000313972	[81,131]	90.9239	0.0550706	[24,290]	106.497	0.749922	1.05
67619	Nob1	10581547	175.613	0.00613868	[106,321]	181.857	0.00555227	[110,332]	131.03	0.0215493	[58,335]	162.833	86.1762	0.00541953	[50,148]	124.261	0.000799888	[93,169]	125.808	0.000487729	[96,166]	112.082	0.0720792	1.45
67655	Ctdp1	10459930	152.894	0.0020344	[106,230]	92.333	0.00157288	[62,137]	81.236	0.0226507	[31,198]	108.821	87.5048	0.0050492	[52,148]	103.593	0.0102171	[54,202]	99.6592	0.000979914	[71,140]	96.9191	0.649571	1.12
67657	Rabl3	10435617	194.537	0.00938365	[111,396]	139.595	0.00885616	[75,280]	109.308	0.038632	[35,353]	147.813	143.241	0.00620819	[84,260]	166.777	0.0135972	[92,351]	165.162	0.00929656	[94,325]	158.393	0.718704	0.93
67708	1810048J11Rik	10396346	308.807	0.00554844	[197,570]	199.029	0.0138867	[104,472]	145.761	0.0214377	[64,386]	217.865	156.391	0.0168916	[75,384]	172.724	0.000558628	[132,232]	218.626	0.000137751	[182,267]	182.581	0.549428	1.19
67728	Dph2	10515528	209.356	0.0165834	[109,512]	167.094	0.00515261	[101,300]	174.072	0.0112417	[95,367]	183.507	141.06	0.00837373	[79,274]	186.308	0.000204823	[152,232]	199.963	0.00268625	[135,319]	175.777	0.745517	1.04
67731	Fbxo32	10428796	117.943	0.00187047	[80,177]	66.4506	0.00914257	[33,129]	85.2267	0.0125282	[40,175]	89.8735	91.1042	0.00420145	[56,149]	72.0307	0.00478628	[42,121]	71.8767	0.00352759	[43,117]	78.3372	0.536325	1.15
67736	Ccdc130	10580169	104.106	0.013411	[48,225]	99.1876	0.00567749	[56,177]	85.4103	0.0205634	[34,207]	96.2345	92.6789	0.00286822	[59,146]	109.725	0.000629702	[82,148]	127.443	0.00126456	[90,185]	109.949	0.315123	0.88
67760	Slc38a2	10431894	105.333	0.00457032	[62,180]	86.9851	0.00622306	[48,157]	64.5239	0.0187276	[28,140]	85.6139	67.3441	0.00354347	[43,106]	73.4913	0.00221015	[49,109]	71.4825	0.000502256	[54,94]	70.7726	0.334939	1.21
67767	Jagn1	10540676	107.615	0.00841627	[58,203]	110.116	0.00735672	[61,204]	93.2482	0.015096	[45,196]	103.66	99.1437	0.00523501	[60,168]	96.7037	0.00492141	[59,161]	110.545	0.00751594	[62,202]	102.131	0.832811	1.01
67772	Chd8	10419638	149.642	0.00681714	[88,276]	95.7995	0.0144427	[42,212]	73.7999	0.050079	[17,235]	106.414	93.3156	0.00500596	[56,157]	111.954	0.00312907	[74,174]	133.828	0.000235509	[108,167]	113.033	0.811154	0.94
67773	Myst1	10557831	131.297	0.00131845	[92,190]	109.578	0.0112439	[55,226]	83.4949	0.0276407	[29,221]	108.123	126.444	0.0156459	[66,269]	126.636	0.00457218	[80,209]	121.103	0.0028871	[80,189]	124.727	0.352241	0.87
67778	Zfp639	10491354	127.74	0.00622353	[73,233]	71.7361	0.017545	[28,167]	52.7407	0.0586407	[10,185]	84.0722	113.741	0.00592217	[66,203]	89.6164	0.00261715	[57,140]	109.586	0.00678746	[63,196]	104.315	0.469044	0.81
67832	Bxdc2	10427718	124.004	0.00561428	[73,219]	69.9345	0.00958593	[35,137]	75.564	0.021366	[30,177]	89.8341	84.9103	0.00165558	[58,124]	91.026	0.0195319	[45,189]	105.609	0.00441954	[67,171]	93.8483	0.842387	0.96
67839	Gpsm1	10470248	282.579	0.00981698	[169,585]	266.168	0.00484097	[168,485]	245.727	0.0272336	[116,817]	264.825	150.283	0.00282024	[99,240]	154.778	0.00187327	[106,234]	141.102	0.00282722	[92,226]	148.721	0.00387396	1.78
67849	Cdca5	10460738	78.8365	0.00475417	[45,135]	72.5604	0.0110811	[37,140]	73.6992	0.00753977	[39,135]	75.0321	71.5684	0.00406755	[45,115]	85.5115	0.00380567	[54,136]	80.2656	0.00151086	[55,116]	79.1152	0.434196	0.95
67851	1700021F05Rik	10368930	192.875	0.00234498	[133,298]	90.7999	0.00579997	[50,163]	68.9468	0.0905768	[7,314]	117.541	128.963	0.00534337	[78,224]	157.028	0.00389208	[102,257]	132.015	0.000651866	[100,177]	139.335	0.629377	0.84
67920	Mak16	10578027	172.559	0.00567635	[104,312]	92.0639	0.0189237	[39,217]	97.976	0.0321816	[35,279]	120.866	80.749	0.00680248	[46,143]	72.7153	0.00918756	[37,137]	75.9042	0.0109425	[37,147]	76.4562	0.227841	1.58
67973	Mphosph10	10564313	80.3402	0.00291307	[51,126]	63.8771	0.00188189	[43,95]	70.878	0.0255998	[27,169]	71.6984	77.7131	0.00108761	[56,108]	82.7296	0.0239061	[37,185]	75.1293	0.00103836	[53,105]	78.524	0.290361	0.91
67976	Trabd	10426157	234.562	0.00560259	[147,425]	133.937	0.00522541	[79,239]	102.515	0.0306129	[34,301]	157.005	140.812	0.0039929	[88,236]	141.469	0.00275262	[95,220]	217.183	0.00271548	[147,346]	166.488	0.852246	0.94
67998	1300010M03Rik	10391348	176.44	0.00853875	[101,347]	128.21	0.0108906	[65,267]	147.835	0.0222327	[67,388]	150.828	97.7894	0.00363606	[60,161]	66.4092	0.0316426	[20,171]	100.199	0.018804	[42,233]	88.1325	0.0265868	1.71
68046	2700062C07Rik	10454326	120.406	0.000150269	[98,148]	131.554	0.0066325	[74,246]	86.5521	0.0387798	[24,263]	112.837	120.665	0.00612345	[70,217]	120.677	0.00913936	[66,231]	116.671	0.00311781	[73,190]	119.337	0.678975	0.95
68058	Chd1l	10500445	405.692	0.0107644	[239,936]	239.812	0.0134608	[130,572]	127.825	0.0897968	[23,985]	257.776	194.14	0.0172573	[99,482]	203.651	0.004598	[129,355]	328.948	0.0108642	[194,725]	242.246	0.876013	1.06
68067	3010026O09Rik	10375704	149.892	0.00409341	[93,256]	151.855	0.0131554	[76,341]	112.632	0.0292147	[40,333]	138.126	160.935	0.0113795	[89,330]	123.092	0.00233414	[83,188]	142.4	0.0107297	[77,289]	142.142	0.823059	0.97
68073	Fam173b	10423512	203.314	0.00924678	[115,422]	135.013	0.0137816	[66,303]	112.786	0.0248255	[44,303]	150.371	123.862	0.0115526	[65,253]	155.971	0.00431922	[100,259]	174.743	0.000908442	[130,244]	151.525	0.972599	0.99
68079	Pdcd2l	10562349	179.528	0.00656141	[108,330]	114.385	0.00834654	[60,223]	86.1529	0.0183575	[35,203]	126.689	159.676	0.011873	[88,331]	158.965	0.00829811	[94,297]	148.202	0.036752	[59,473]	155.615	0.405451	0.81
68108	9430008C03Rik	10489239	75.0347	0.0140448	[32,162]	75.8946	0.0163047	[33,170]	50.3129	0.0404477	[14,152]	67.0807	85.0449	0.0187778	[36,199]	101.143	0.00351957	[62,166]	68.7306	0.0168038	[27,157]	84.9729	0.228393	0.79
68114	Mum1	10364728	240.626	0.0123186	[136,529]	143.861	0.00454753	[87,250]	98.9856	0.111083	[7,726]	161.157	111.082	0.00842163	[61,209]	128.891	0.00685853	[74,237]	148.819	0.000591703	[112,201]	129.597	0.532943	1.24
68115	9430016H08Rik	10346340	126.323	0.00431189	[77,214]	89.6953	0.00971289	[45,177]	98.9694	0.036836	[30,322]	104.996	97.2159	0.00587167	[55,173]	97.9802	0.00119748	[69,140]	126.245	0.00524496	[77,215]	107.147	0.889856	0.98
68118	9430023L20Rik	10427045	116.929	0.000719929	[86,160]	98.1396	0.0104336	[50,195]	87.9853	0.00995439	[43,176]	101.018	106.714	0.00382401	[67,173]	74.607	0.00439516	[44,124]	97.9302	0.00964707	[51,189]	93.0836	0.569172	1.09
68149	Otub2	10397966	155.116	0.0201547	[70,403]	134.966	0.014998	[64,312]	124.207	0.00930955	[65,247]	138.096	132.682	0.0119147	[67,285]	172.15	0.00149993	[121,255]	220.735	0.00613623	[134,418]	175.189	0.280143	0.79
68276	Toe1	10515368	106.079	0.00231581	[69,164]	93.5905	0.00934064	[46,186]	107.407	0.00855628	[59,202]	102.359	78.1198	0.00420048	[47,130]	69.3597	0.00527832	[39,120]	65.0378	0.0298537	[20,171]	70.8391	0.00601822	1.44
68277	2310057M21Rik	10568521	69.0722	0.0173607	[27,157]	73.4537	0.017949	[31,169]	55.3258	0.0192044	[22,127]	65.9506	81.5715	0.00264223	[52,128]	93.8277	0.00526125	[56,161]	85.7828	0.0134501	[40,180]	87.0607	0.0394175	0.76
68295	0610011L14Rik	10477887	162.482	0.00336526	[104,269]	144.709	0.0133731	[72,323]	114.986	0.00922788	[60,229]	140.726	155.185	0.0110806	[85,320]	144.078	0.00194167	[98,218]	109.345	0.0134268	[53,231]	136.203	0.828472	1.03
68310	Zmym1	10516466	121.571	0.00333637	[76,199]	96.2413	0.0123336	[45,204]	82.2239	0.0360404	[25,245]	100.012	130.038	0.00446672	[78,225]	117.088	0.00396107	[71,198]	123.934	0.00829161	[68,236]	123.686	0.167224	0.81
68323	Nudt22	10465580	171.204	0.000804846	[128,237]	129.851	0.00479562	[78,225]	109.396	0.00820788	[57,213]	136.817	129.066	0.00609204	[78,225]	108.636	0.000760464	[82,146]	153.968	0.00485579	[97,261]	130.557	0.795138	1.05
68332	0610010E21Rik	10561907	132.48	0.00565761	[77,238]	93.7989	0.0272995	[33,260]	115.703	0.0111009	[58,241]	113.994	87.0475	0.0184721	[39,197]	116.812	0.0180039	[56,262]	156.039	0.000959579	[114,220]	119.966	0.810434	0.95
68350	Mul1	10509562	117.811	0.00609068	[69,208]	69.8643	0.00932417	[35,136]	43.7234	0.0554977	[9,139]	77.133	80.9342	0.00413545	[50,132]	95.4729	0.00226544	[63,145]	89.0728	0.00459158	[52,151]	88.4933	0.655185	0.87
68449	Tbc1d10b	10568188	199.526	0.00123962	[145,288]	104.401	0.0110945	[50,217]	153.804	0.0305422	[60,493]	152.577	110.611	0.00135923	[78,159]	103.771	6.47023e-06	[95,114]	145.139	0.00544273	[89,253]	119.84	0.363384	1.27
68533	Mphosph6	10582074	46.14	0.00910645	[23,90]	58.1761	0.0130438	[29,115]	69.4939	0.00560614	[39,122]	57.9367	56.1852	0.0065175	[31,99]	85.1433	0.00877352	[48,153]	74.4579	0.00496665	[44,123]	71.9288	0.268542	0.81
68550	1110002N22Rik	10389005	87.1933	0.00665482	[47,160]	75.4368	0.00768851	[39,141]	94.1488	0.00283167	[59,150]	85.593	84.9089	0.00397529	[51,141]	110.938	0.00202853	[75,167]	108.056	0.00376761	[68,175]	101.301	0.197805	0.84
68566	Caly	10568921	385.535	0.0113991	[225,895]	489.897	0.00961477	[295,1110]	388.234	0.12827	[121,Inf]	421.222	290.006	0.0128634	[162,691]	155.59	0.0323156	[61,503]	293.846	0.00524959	[187,539]	246.481	0.0411431	1.71
68617	1110012J17Rik	10452538	212.878	0.000191251	[174,265]	135.62	0.0133389	[66,305]	129.512	0.0376037	[44,449]	159.337	128.821	0.00739892	[73,240]	112.019	0.0012155	[80,159]	138.158	0.0021243	[94,210]	126.333	0.343675	1.26
68730	Dus1l	10393955	122.443	0.0117726	[63,249]	116.637	0.00797285	[63,223]	112.123	0.012402	[56,232]	117.068	113.749	0.00225975	[76,173]	120.948	0.0266028	[57,291]	132.349	0.00943838	[73,256]	122.349	0.453828	0.96
68734	Smek1	10402179	93.2219	0.0088185	[48,178]	58.4343	0.0110035	[28,119]	65.6242	0.0478807	[17,192]	72.4268	83.658	0.00451238	[51,139]	69.569	0.000520715	[52,92]	74.139	0.00631475	[41,130]	75.7887	0.789774	0.96
68744	Zfp740	10427148	190.551	0.00665332	[115,355]	128.063	0.00931202	[68,256]	87.8382	0.0648903	[17,352]	135.484	83.8157	0.00466045	[50,142]	136.074	0.00417578	[87,223]	158.422	0.000143609	[131,193]	126.104	0.814212	1.07
68778	1110038D17Rik	10369911	199.484	0.00279803	[133,322]	125.36	0.0110843	[63,264]	85.1262	0.0365556	[25,248]	136.657	82.4095	0.00570302	[46,145]	101.716	0.000999783	[73,142]	99.98	0.00193228	[66,151]	94.7019	0.336334	1.44
68799	Rgmb	10448081	115.831	0.0122238	[56,245]	55.1733	0.0400671	[14,168]	121.978	0.0147951	[56,280]	97.6605	103.591	0.0101768	[55,202]	68.8146	0.0197848	[27,160]	96.2294	0.0018843	[64,145]	89.545	0.756094	1.09
68818	Zfand2b	10347521	382.681	0.0129129	[223,901]	412.316	0.00361259	[275,722]	268.586	0.0404541	[121,1174]	354.527	166.405	0.0152578	[83,395]	169.523	0.00108165	[124,240]	163.478	0.0116662	[88,346]	166.468	0.0500179	2.13
68867	Rnf122	10571214	137.911	0.00340682	[88,226]	131.914	0.00210697	[88,203]	162.893	0.0196286	[77,415]	144.239	105.533	0.00471178	[62,181]	93.8331	0.0127346	[45,192]	88.3308	0.00781192	[47,164]	95.899	0.0197533	1.5
68897	Disp1	10468909	138.469	0.00267005	[92,217]	81.4026	0.00867207	[41,157]	86.0609	0.036014	[26,249]	101.977	88.9106	0.00188536	[60,132]	113.265	0.00543751	[69,193]	78.8808	0.00208989	[51,120]	93.6854	0.717666	1.09
68904	Abhd13	10570013	143.54	0.00428157	[90,242]	120.997	0.0170299	[54,289]	92.7366	0.0214027	[39,222]	119.091	105.404	0.00168175	[73,155]	111.249	0.000813114	[82,153]	112.439	0.00471172	[68,190]	109.697	0.589441	1.09
68966	Ngdn	10415144	176.41	0.00366393	[115,292]	69.4272	0.0131626	[31,148]	71.4972	0.0594259	[13,252]	105.778	113.639	0.00226833	[76,173]	115.426	0.00829562	[66,210]	126.004	0.0279804	[54,328]	118.356	0.756471	0.89
68969	Eif1b	10590298	89.7762	0.0202002	[36,212]	101.68	0.0268105	[39,274]	110.664	0.00925428	[58,219]	100.707	143.685	0.0249246	[67,369]	133.54	0.00248738	[89,207]	125.783	0.0196823	[60,292]	134.336	0.0141384	0.75
68991	Ssu72	10511139	124.584	0.00840666	[67,243]	54.0922	0.0186169	[21,127]	65.4291	0.0248339	[22,171]	81.3683	104.761	0.0068045	[60,189]	107.696	0.00738282	[63,190]	157.091	0.0197702	[80,367]	123.183	0.209547	0.66
69009	Thap7	10438171	172.068	0.0114209	[91,373]	123.706	0.0163384	[56,293]	135.586	0.0208649	[60,350]	143.787	103.004	0.0135249	[50,219]	130.605	0.000441992	[100,172]	133.461	0.0046455	[82,226]	122.357	0.296824	1.18
69076	Triap1	10524681	213.159	0.0544731	[85,1067]	159.765	0.0167651	[76,393]	173.168	0.00796358	[98,344]	182.031	147.095	0.00507446	[89,259]	178.719	0.0129844	[97,386]	231.956	0.0192013	[119,617]	185.923	0.902398	0.98
69104	2010-03-05	10462791	141.967	0.00126687	[101,205]	71.2178	0.0144073	[32,154]	90.2554	0.0299481	[29,261]	101.147	107.977	0.0161817	[49,246]	95.7924	0.0138147	[50,189]	82.6233	0.0495125	[22,242]	95.4644	0.819085	1.06
69109	1810009O10Rik	10388898	127.458	0.00283573	[82,203]	112.571	0.0101262	[57,228]	117.064	0.0120995	[57,250]	119.031	100.886	0.00110165	[71,144]	106.075	0.00590868	[61,187]	84.4925	0.0312554	[30,221]	97.1511	0.0573492	1.23
69163	Mrpl44	10347774	105.49	0.000418869	[81,138]	78.2304	0.0077932	[41,147]	55.5443	0.0203026	[21,129]	79.755	87.8831	0.00172418	[60,129]	116.752	0.00371446	[75,187]	92.2068	0.00100162	[66,129]	98.9472	0.333456	0.81
69168	Bola1	10500321	289.527	0.0135062	[162,687]	172.693	0.0400116	[65,675]	154.251	0.016697	[73,378]	205.49	169.808	0.022881	[81,447]	192.901	0.000588065	[148,259]	237.178	0.0163436	[131,556]	199.962	0.913736	1.03
69185	Dtwd1	10475648	193.166	0.00362922	[125,325]	113.277	0.00391943	[69,190]	91.3347	0.0770663	[14,438]	132.592	86.604	0.00513933	[50,150]	129.856	0.00183544	[90,192]	152.69	0.00163257	[108,224]	123.05	0.809022	1.08
69232	Qrich1	10589030	96.1537	0.0147105	[44,206]	73.7856	0.0145669	[32,161]	72.2088	0.0211845	[29,169]	80.716	78.6601	0.00290813	[50,123]	103.776	0.00625188	[63,176]	111.062	0.00784061	[64,201]	97.8328	0.246201	0.83
69257	Elf2	10498038	127.741	0.0159299	[60,292]	133.139	0.0169117	[61,321]	89.7939	0.0320433	[30,256]	116.891	99.3329	0.00839755	[54,187]	75.3874	0.00183972	[50,113]	110.784	0.00271088	[72,174]	95.1682	0.278789	1.23
69260	Ing2	10578615	174.013	0.000710898	[130,240]	125.751	0.00794317	[68,244]	114.269	0.00819209	[61,220]	138.011	98.8783	0.00781585	[54,184]	97.3303	0.00480356	[57,165]	104.52	0.0159687	[47,233]	100.243	0.17347	1.38
69263	Rfc3	10535979	131.137	0.0027694	[85,208]	96.322	0.00606222	[54,173]	81.2601	0.0503427	[22,254]	102.906	115.464	0.00655075	[67,207]	105.124	0.0263912	[46,252]	137.983	0.000916575	[102,191]	119.523	0.408007	0.86
69372	Mocs3	10478913	68.5139	0.0105743	[32,137]	99.0876	0.0312739	[36,283]	92.2777	0.00929028	[47,181]	86.6264	78.6202	0.00547167	[45,136]	82.1732	0.00393573	[48,138]	117.654	0.00474295	[70,204]	92.8159	0.712167	0.93
69482	Nup35	10567131	197.879	0.00167633	[138,299]	163.34	0.0166834	[80,398]	113.21	0.0469459	[32,420]	158.143	100.787	0.017402	[45,231]	113.31	0.000856559	[83,156]	154.148	0.00128972	[110,223]	122.748	0.304509	1.29
69534	Avpi1	10467739	167.307	0.00481639	[103,293]	111.738	0.0159261	[50,256]	113.817	0.0285439	[42,323]	130.954	97.246	0.00349696	[61,157]	134.178	0.0117146	[74,265]	168.117	0.00650572	[102,305]	133.18	0.939145	0.98
69573	2310016C08Rik	10536794	82.1685	0.0207969	[31,198]	81.0553	0.0147492	[34,180]	68.2731	0.0190851	[27,162]	77.1657	105.265	0.0186183	[47,245]	198.992	0.0114711	[109,433]	227.405	0.0257938	[110,687]	177.221	0.111305	0.44
69577	Fastkd3	10405950	102.794	0.00624512	[57,186]	104.821	0.025454	[39,286]	111.169	0.00688381	[61,206]	106.261	91.6648	0.00683165	[50,167]	118.866	0.00111024	[85,169]	102.88	0.00183854	[69,154]	104.47	0.845865	1.02
69581	Rhou	10576386	147.712	0.00294098	[96,239]	147.312	0.0119026	[76,318]	130.559	0.0255484	[52,369]	141.861	109.251	0.00365474	[68,180]	119.301	0.00117932	[85,171]	149.289	0.00355701	[98,241]	125.947	0.32133	1.13
69582	Plekhm2	10517996	178.038	0.00260158	[118,285]	150.162	0.0168224	[71,367]	124.779	0.0265018	[48,352]	150.993	129.622	0.00196371	[87,198]	127.194	0.00954696	[69,248]	149.523	0.00125328	[106,217]	135.446	0.430285	1.11
69596	2310035K24Rik	10476270	117.171	0.0135292	[55,259]	88.3936	0.0118842	[41,186]	74.7185	0.0408857	[21,232]	93.4276	79.0407	0.00307689	[50,124]	78.4787	0.000354368	[61,101]	68.642	0.0334096	[21,185]	75.3871	0.283655	1.24
69606	Mtfmt	10586397	148.817	0.00249933	[98,236]	103.168	0.00863693	[54,198]	143.824	0.00804197	[80,281]	131.936	79.8824	0.0147102	[36,171]	85.9823	0.00250685	[55,133]	84.1968	0.0353661	[26,235]	83.3538	0.0760863	1.58
69612	2310037I24Rik	10554142	219.672	0.014811	[121,501]	123.594	0.0112338	[61,262]	102.057	0.0228955	[40,259]	148.441	91.3249	0.002446	[60,140]	78.9036	0.00572604	[46,133]	115.688	0.000435371	[90,151]	95.3056	0.276623	1.53
69612	2310037I24Rik	10432162	221.369	0.00709934	[135,417]	132.68	0.0112247	[67,282]	116.621	0.0225554	[48,299]	156.89	96.4813	0.00259529	[63,148]	91.141	0.00246252	[61,137]	119.124	0.000288982	[94,152]	102.249	0.231057	1.56
69641	Wdr20a	10398562	77.8534	0.0204882	[31,182]	63.3771	0.0170215	[27,143]	54.0387	0.0316017	[17,148]	65.0898	79.9378	0.00391547	[48,131]	62.5251	0.0120621	[28,127]	52.012	0.0616956	[9,170]	64.8249	0.981454	1
69662	2310061I04Rik	10450614	230.353	0.00441527	[147,404]	121.654	0.0159041	[55,281]	113.162	0.0364147	[39,358]	155.056	115.611	0.00460577	[70,197]	119.307	0.00217586	[82,178]	156.924	0.0378932	[66,501]	130.614	0.592226	1.19
69731	Gemin7	10560548	186.027	0.0134459	[100,414]	151.637	0.00911532	[82,307]	93.1586	0.0792456	[14,433]	143.608	152.653	0.0092626	[86,300]	143.651	0.00143763	[102,209]	146.482	0.0211041	[70,360]	147.595	0.896806	0.97
69736	Nup37	10365578	130.848	0.0143742	[63,291]	85.787	0.014743	[37,191]	76.3936	0.0486058	[17,252]	97.676	141.472	0.00488644	[87,244]	103.072	0.0277774	[40,269]	142.674	0.0153285	[72,316]	129.073	0.217941	0.76
69752	Zfp511	10558583	319.533	0.00621754	[200,611]	189.443	0.011337	[102,416]	142.127	0.0415796	[49,525]	217.034	121.358	0.0206151	[54,300]	167.287	0.0149239	[91,360]	149.133	0.00501853	[91,261]	145.926	0.310634	1.49
69807	Trim32	10505512	87.7284	0.00690332	[48,157]	84.5384	0.000462026	[64,112]	80.3128	0.0173167	[33,184]	84.1932	93.8824	0.00582117	[56,160]	109.462	0.00267548	[73,168]	76.2793	0.000785898	[55,104]	93.2081	0.447951	0.9
69860	Eif1ad	10460573	187.323	0.00780764	[112,355]	122.665	0.00269333	[79,195]	97.6026	0.0221102	[39,242]	135.864	103.033	0.00235242	[68,157]	77.9355	0.0107621	[38,151]	130.653	0.0105965	[69,264]	103.874	0.370977	1.31
69890	Zfp219	10419596	212.15	8.36935e-05	[179,254]	178.134	0.0131532	[92,409]	188.97	0.0438397	[70,852]	193.085	133.395	0.0155503	[64,309]	151.392	0.00211912	[102,233]	117.256	0.0100729	[60,238]	134.014	0.0137109	1.44
69893	2010305A19Rik	10506781	142.375	0.00188095	[97,216]	115.975	0.0130699	[57,247]	71.7456	0.0596327	[13,252]	110.032	117.315	0.00287463	[76,185]	173.484	0.0155831	[92,387]	158.733	0.00235855	[108,245]	149.844	0.211503	0.73
69912	Nup43	10361651	102.892	0.00849246	[55,195]	83.8598	0.00549725	[46,149]	68.648	0.0275624	[25,172]	85.1334	82.5403	0.00354504	[53,130]	79.5282	0.0018131	[54,117]	140.657	0.0124696	[79,278]	100.908	0.530047	0.84
69961	2810432D09Rik	10512288	151.776	0.0024334	[100,240]	125.625	0.00602927	[73,227]	128.317	0.0152453	[61,294]	135.239	98.8916	0.0070548	[56,179]	111.455	0.00105745	[79,158]	136.883	0.000947687	[99,192]	115.743	0.239596	1.17
70020	Ino80b	10545651	193.06	0.00909088	[109,394]	209.03	0.000172791	[171,260]	130.834	0.0590323	[32,637]	177.641	173.116	0.0144921	[90,396]	149.77	0.00237499	[101,232]	129.753	0.0110713	[66,271]	150.879	0.393247	1.18
70024	Mcm10	10479811	102.293	0.0171109	[46,228]	89.3627	0.0137537	[40,195]	52.4285	0.039132	[14,145]	81.3615	91.2716	0.0112476	[48,178]	106.702	0.0020257	[72,160]	107.363	0.0103248	[57,207]	101.779	0.304157	0.8
70044	Tut1	10461354	119.559	0.00789473	[65,226]	123.344	0.00602772	[70,226]	100.641	0.0140849	[46,222]	114.515	82.5404	0.00357773	[51,134]	93.7123	0.000577791	[70,126]	104.168	0.00236137	[67,162]	93.4735	0.0896268	1.23
70052	Prpf4	10505282	118.975	0.0138129	[58,256]	83.6045	0.0105787	[40,169]	76.2242	0.00959092	[38,148]	92.9346	91.8447	0.00450389	[57,150]	84.839	0.0136943	[41,171]	103.632	0.00129501	[73,149]	93.4385	0.974333	0.99
70118	Srrd	10532524	184.541	0.000691837	[139,253]	168.366	0.00373232	[106,285]	159.748	0.0362761	[60,570]	170.885	172.948	0.00199629	[119,264]	131.114	0.0165695	[64,295]	247.901	0.00422509	[161,431]	183.988	0.74093	0.93
70144	Lrch3	10435162	187.242	0.00645228	[114,344]	99.1167	0.0140041	[44,219]	60.8301	0.0871176	[7,202]	115.729	93.1645	0.00669662	[54,164]	102.4	0.00842424	[57,186]	113.4	0.00365663	[73,182]	102.988	0.76728	1.12
70208	Med23	10362210	135.422	0.00396034	[84,228]	88.8885	0.0129194	[41,190]	67.2569	0.0757741	[11,245]	97.189	84.4811	0.00502243	[50,142]	96.0645	0.00135112	[68,136]	111.822	0.000644898	[84,151]	97.456	0.991028	1
70218	3000004C01Rik	10391811	88.7525	0.00820674	[47,165]	65.1518	0.00501541	[37,112]	61.8246	0.0195423	[25,139]	71.9096	58.7018	0.00258023	[39,88]	66.6154	0.00175108	[45,97]	73.5613	0.0010735	[53,102]	66.2929	0.596473	1.08
70273	2310051E17Rik	10462091	190.475	0.00315735	[124,315]	198.917	0.00915717	[112,414]	143.314	0.0798994	[30,1027]	177.569	138.323	0.0200278	[62,354]	121.97	0.00567156	[71,218]	163.637	0.000544672	[125,220]	141.31	0.16949	1.26
70285	Bxdc5	10502714	171.105	0.0128036	[91,375]	148.784	0.00988419	[80,304]	106.156	0.0487935	[32,370]	142.015	93.8999	0.00802907	[52,171]	127.684	0.027977	[59,317]	105.866	0.00519136	[63,181]	109.15	0.22312	1.3
70312	2510012J08Rik	10365088	146.7	0.00366617	[95,239]	98.1106	0.00441034	[58,168]	94.231	0.0315359	[32,266]	113.014	105.465	0.00837595	[59,195]	135.417	0.00146502	[96,196]	101.369	0.00262291	[64,160]	114.083	0.960361	0.99
70314	Rabep2	10557405	243.224	0.0045929	[156,427]	156.844	0.0112777	[82,338]	153.363	0.0330968	[57,523]	184.477	203.891	0.014982	[108,481]	171.952	0.00146691	[123,251]	201.072	0.000698963	[151,277]	192.305	0.820756	0.96
70333	Cd3eap	10560487	139.11	0.0145926	[69,310]	96.4885	0.0170293	[40,225]	63.0271	0.0608125	[12,215]	99.5417	97.2219	0.00378283	[61,157]	188.163	0.00208414	[129,290]	143.893	0.000382405	[112,187]	143.093	0.274541	0.7
70351	Ppp4r1	10446402	308.59	0.00674457	[192,599]	169.682	0.0130422	[88,383]	174.692	0.0516831	[60,860]	217.655	118.213	0.0079564	[66,223]	143.378	0.0178372	[74,319]	172.775	0.000381012	[135,226]	144.789	0.245775	1.5
70358	Steap1	10528015	173.151	0.000872322	[128,242]	104.876	0.0122687	[50,222]	90.1429	0.0479524	[22,308]	122.723	102.304	0.00912966	[56,194]	127.395	0.0239765	[60,305]	119.62	0.0216671	[54,284]	116.44	0.832556	1.05
70369	Bag5	10402715	77.8277	0.0158664	[32,171]	70.0958	0.0083709	[35,134]	58.5709	0.0226995	[22,138]	68.8315	87.6457	0.00419231	[53,145]	102.516	0.000314368	[80,131]	72.3137	0.0187918	[30,161]	87.4919	0.15835	0.79
70385	Ccdc99	10385153	99.9152	0.0164381	[43,229]	82.3465	0.0185286	[34,194]	67.3168	0.10735	[6,313]	83.1928	139.562	0.00435914	[85,240]	130.244	0.023008	[62,315]	138.782	0.00177906	[97,205]	136.196	0.0219723	0.61
70427	Mier2	10370559	142.904	0.00452857	[89,243]	90.0513	0.0144184	[40,198]	69.089	0.0665686	[12,259]	100.682	99.7475	0.00517418	[59,171]	106.358	0.000464723	[81,140]	103.556	0.00502262	[60,179]	103.22	0.918696	0.98
70466	Ckap2l	10487577	133.996	0.0132393	[68,287]	103.81	0.00851687	[54,202]	82.5376	0.0324522	[27,235]	106.781	81.3314	0.00206022	[54,122]	84.5388	0.00301012	[55,130]	91.6916	0.00311872	[57,146]	85.854	0.294445	1.24
70686	Dusp16	10548735	78.1416	0.00398685	[46,131]	61.7477	0.0112815	[28,126]	56.8668	0.0235312	[21,137]	65.5854	93.5578	0.00684676	[53,169]	104.215	0.00372756	[64,171]	79.5615	0.0158568	[35,173]	92.4448	0.0496659	0.71
70767	Prpf3	10500253	156.589	0.00232622	[105,244]	93.6343	0.0162669	[40,215]	71.7236	0.0516765	[18,215]	107.316	98.0505	0.00725506	[54,180]	117.933	0.00759832	[69,211]	143.639	0.00454822	[91,239]	119.874	0.690807	0.9
70793	EG70793	10573077	354.771	0.0103333	[208,796]	204.313	0.0261379	[92,646]	256.446	0.010846	[146,565]	271.843	262.986	0.0118655	[147,605]	200.927	0.0418792	[79,871]	289.214	0.00344688	[192,492]	251.042	0.710296	1.08
70802	Pwwp2a	10375326	137.503	0.0143252	[66,312]	176.247	0.00821108	[100,352]	119.137	0.0816738	[21,785]	144.296	124.15	0.014443	[60,277]	116.744	0.00577074	[68,207]	108.97	0.0154929	[51,240]	116.622	0.237829	1.24
70999	Nat11	10465638	223.806	0.00607373	[138,414]	132.412	0.0104102	[68,276]	94.4985	0.0196316	[38,229]	150.239	112.048	0.00889763	[61,215]	101.345	0.0254099	[42,246]	111.636	0.0043943	[66,191]	108.343	0.388942	1.39
71093	Atoh8	10545372	151.436	0.00943781	[82,306]	119.963	0.0130339	[58,262]	182.61	0.0203259	[85,499]	151.336	94.1803	0.00172358	[64,140]	127.522	0.0082212	[73,238]	101.665	0.00426563	[60,172]	107.789	0.122319	1.4
71147	Oxsm	10417708	257.492	0.00997205	[148,556]	143.644	0.0154737	[68,338]	289.746	0.0406208	[127,1447]	230.294	201.618	0.00327833	[132,334]	167.637	0.00352558	[107,280]	237.424	0.0240274	[119,684]	202.226	0.607388	1.14
71323	Rassf8	10542738	199.01	0.0428339	[81,802]	102.455	0.0184467	[42,244]	141.069	0.00543853	[83,253]	147.511	101.475	0.00413533	[62,168]	121.431	0.000339193	[95,156]	137.828	0.00448503	[85,234]	120.245	0.440455	1.23
71340	Riok1	10404630	136.782	0.0175346	[62,331]	104.66	0.0157187	[46,240]	57.2209	0.0693569	[9,201]	99.5545	90.9983	0.00892579	[49,171]	91.8066	0.0169708	[44,194]	111.038	0.0110486	[59,218]	97.9476	0.951991	1.02
71371	Arid5b	10369792	79.924	0.0124386	[37,164]	40.6297	0.0118014	[19,84]	40.8502	0.0279405	[13,107]	53.8013	68.1914	0.00691629	[39,118]	51.9289	0.00784285	[27,93]	52.8597	0.00083001	[38,73]	57.66	0.804168	0.93
71393	Kctd6	10412650	91.9204	0.0047488	[53,158]	74.3919	0.00742059	[40,137]	55.3011	0.0343323	[18,152]	73.8711	67.8049	0.0226992	[28,157]	109.102	0.00472525	[67,183]	110.709	0.000478075	[85,145]	95.8718	0.283692	0.77
71449	5630401D24Rik	10359506	213.295	0.000308262	[170,273]	131.502	0.0180571	[60,319]	142.849	0.00500987	[87,250]	162.548	122.711	0.00411083	[76,204]	146.312	0.0151415	[72,337]	197.506	0.000254529	[158,251]	155.51	0.845384	1.05
71481	Alpk1	10502050	166.637	0.00950954	[91,342]	103.852	0.015555	[46,234]	103.702	0.0498908	[27,380]	124.73	112.412	0.0314962	[40,338]	128.196	0.00647315	[74,232]	180.202	0.00590077	[110,327]	140.27	0.623938	0.89
71702	Cdc5l	10366581	168.481	0.00251393	[112,267]	104.916	0.017856	[44,251]	90.7286	0.114958	[7,617]	121.375	105.562	0.00517697	[62,183]	106.989	0.0091373	[59,200]	146.928	0.00263837	[99,228]	119.826	0.958417	0.96
71702	Cdc5l	10372726	168.481	0.00251393	[112,267]	104.916	0.017856	[44,251]	90.7286	0.114958	[7,617]	121.375	105.562	0.00517697	[62,183]	106.989	0.0091373	[59,200]	146.928	0.00263837	[99,228]	119.826	0.958417	0.96
71702	Cdc5l	10366579	172.053	0.000975927	[126,244]	103.497	0.0175081	[44,246]	89.3629	0.0896719	[12,425]	121.638	112.055	0.00494668	[67,194]	111.727	0.00575546	[67,191]	155.661	0.00416615	[100,258]	126.481	0.87912	0.96
71702	Cdc5l	10372728	172.053	0.000975927	[126,244]	103.497	0.0175081	[44,246]	89.3629	0.0896719	[12,425]	121.638	112.055	0.00494668	[67,194]	111.727	0.00575546	[67,191]	155.661	0.00416615	[100,258]	126.481	0.87912	0.96
71702	Cdc5l	10372733	172.053	0.000975927	[126,244]	103.497	0.0175081	[44,246]	89.3629	0.0896719	[12,425]	121.638	112.055	0.00494668	[67,194]	111.727	0.00575546	[67,191]	155.661	0.00416615	[100,258]	126.481	0.87912	0.96
71702	Cdc5l	10372735	172.053	0.000975927	[126,244]	103.497	0.0175081	[44,246]	89.3629	0.0896719	[12,425]	121.638	112.055	0.00494668	[67,194]	111.727	0.00575546	[67,191]	155.661	0.00416615	[100,258]	126.481	0.87912	0.96
71702	Cdc5l	10372737	172.053	0.000975927	[126,244]	103.497	0.0175081	[44,246]	89.3629	0.0896719	[12,425]	121.638	112.055	0.00494668	[67,194]	111.727	0.00575546	[67,191]	155.661	0.00416615	[100,258]	126.481	0.87912	0.96
71702	Cdc5l	10372739	172.053	0.000975927	[126,244]	103.497	0.0175081	[44,246]	89.3629	0.0896719	[12,425]	121.638	112.055	0.00494668	[67,194]	111.727	0.00575546	[67,191]	155.661	0.00416615	[100,258]	126.481	0.87912	0.96
71702	Cdc5l	10372741	172.053	0.000975927	[126,244]	103.497	0.0175081	[44,246]	89.3629	0.0896719	[12,425]	121.638	112.055	0.00494668	[67,194]	111.727	0.00575546	[67,191]	155.661	0.00416615	[100,258]	126.481	0.87912	1.01
71702	Cdc5l	10372743	172.053	0.000975927	[126,244]	103.497	0.0175081	[44,246]	89.3629	0.0896719	[12,425]	121.638	112.055	0.00494668	[67,194]	111.727	0.00575546	[67,191]	155.661	0.00416615	[100,258]	126.481	0.87912	1.01
71704	Arhgef3	10413419	251.858	0.009624	[146,534]	251.554	0.0118426	[140,576]	144.185	0.0475601	[44,602]	215.865	213.946	0.0124125	[118,476]	248.585	0.0125643	[139,565]	185.297	0.0255735	[85,541]	215.942	0.998597	1
71707	Ubiad1	10518520	169.412	0.000738724	[126,234]	115.21	0.00394652	[70,195]	92.5362	0.0386594	[29,280]	125.719	90.339	0.00589436	[53,156]	125.093	0.000558857	[95,166]	131.678	0.00405811	[83,218]	115.703	0.726239	1.09
71709	Syde1	10370510	200.816	0.0105794	[114,419]	116.422	0.00283286	[74,187]	101.595	0.0359529	[32,314]	139.611	73.9012	0.0046895	[44,124]	87.7312	0.00369991	[54,142]	118.161	0.0133316	[62,241]	93.2646	0.270601	1.5
71711	Mus81	10465072	196.612	0.0170861	[100,488]	179.236	0.00228428	[121,281]	157.406	0.00978122	[86,322]	177.751	99.4312	0.0200886	[44,231]	136.064	0.0263779	[64,339]	155.911	0.0105934	[84,323]	130.469	0.0863575	1.36
71726	Smug1	10433077	210.44	0.00445735	[133,369]	118.151	0.0356963	[38,394]	195.916	0.00230036	[133,309]	174.836	226.592	0.0160664	[120,555]	189.518	0.0159936	[98,452]	230.061	0.00267237	[156,369]	215.391	0.293834	0.81
71767	Tysnd1	10363522	299.434	0.00534252	[192,547]	175.055	0.00944667	[96,364]	225.802	0.0470924	[89,1175]	233.43	189.652	0.0087189	[108,384]	161.192	0.00068879	[122,219]	175.581	0.0210904	[83,464]	175.475	0.24654	1.33
71793	Ints12	10496159	145.614	0.00170697	[102,215]	92.7709	0.00117865	[65,133]	59.6938	0.046284	[15,163]	99.3596	86.3473	0.00514022	[52,145]	71.4036	0.00752629	[40,125]	58.3633	0.0173152	[24,124]	72.0381	0.391526	1.38
71799	Ptcd1	10535637	161.281	0.00414238	[101,275]	134.725	0.0104495	[69,281]	113.021	0.00975753	[58,227]	136.342	87.49	0.00683899	[48,159]	91.6768	0.00231034	[60,140]	112.626	0.00697875	[63,206]	97.2642	0.0883734	1.4
71801	Plekhf2	10511498	71.534	0.00894551	[35,139]	69.7738	0.00488412	[40,119]	64.1744	0.0582641	[14,206]	68.4941	81.8196	0.00726261	[45,147]	66.4293	0.00170237	[44,99]	65.9429	0.012997	[29,136]	71.3972	0.647271	0.96
71804	2610016C23Rik	10361995	101.928	0.00356993	[63,166]	90.0719	0.00436129	[53,153]	83.8779	0.0106712	[42,165]	91.9594	109.042	0.00680768	[64,192]	81.0864	0.00243975	[51,126]	100.529	0.0101116	[53,195]	96.8856	0.646686	0.95
71839	Osgin1	10575873	191.442	0.0157613	[98,463]	125.295	0.0155023	[57,292]	116.252	0.0216709	[47,301]	144.329	145.628	0.00273175	[95,233]	96.4963	0.0315643	[32,271]	154.272	0.010804	[82,324]	132.132	0.704307	1.09
71878	2310007D09Rik	10478160	162.509	0.00372698	[106,265]	75.6755	0.0116019	[34,157]	67.8334	0.0330415	[21,180]	102.006	90.2041	0.00119515	[64,128]	76.4133	0.00462681	[45,127]	79.335	0.00335525	[48,129]	81.9842	0.578209	1.24
71885	2310003H01Rik	10393761	346.375	3.12621e-05	[305,398]	161.24	0.00952414	[88,332]	166.391	0.0477893	[56,753]	224.669	143.46	0.00722189	[82,272]	141.298	0.000270539	[113,179]	193.847	0.00179565	[136,293]	159.535	0.39844	1.41
71916	Dus4l	10399882	117.609	0.014721	[55,261]	90.0267	0.0162463	[37,206]	125.757	0.0278239	[52,346]	111.131	105.98	0.00116669	[75,151]	113.125	0.00597805	[64,203]	90.2897	0.0225215	[36,218]	103.132	0.570338	1.08
71923	2310047M10Rik	10377416	125.136	0.00465683	[74,218]	79.0982	0.0171429	[32,182]	90.3446	0.0410885	[25,291]	98.1931	141.285	0.00393461	[89,237]	80.9478	0.0025359	[51,126]	142.236	0.00820532	[79,277]	121.49	0.403027	0.81
71952	2410016O06Rik	10397143	82.4319	0.0122852	[40,167]	58.9653	0.0117527	[29,117]	61.2248	0.0127284	[28,125]	67.5406	100.043	0.00304433	[63,160]	97.4968	0.00279081	[62,155]	92.9482	0.00410589	[54,157]	96.8292	0.0506235	0.7
71955	2400003C14Rik	10581625	177.236	0.0089771	[103,343]	102.238	0.000678819	[75,139]	64.0434	0.0213768	[25,150]	114.506	107.887	0.00915378	[61,200]	97.9385	0.0184502	[48,207]	120.484	0.00640803	[71,213]	108.77	0.880141	1.05
71956	Rnf135	10379401	234.981	0.00325966	[155,393]	210.142	0.0123913	[113,479]	212.229	0.0287487	[96,694]	219.117	216.404	0.0121439	[119,486]	146.402	0.0139653	[74,326]	146.643	0.0278059	[60,427]	169.816	0.158723	1.29
71962	2410008K03Rik	10373902	252.235	0.00607768	[154,482]	186.463	0.0134494	[97,430]	254.366	0.0578635	[96,2070]	231.021	232.549	0.00255822	[157,376]	141.966	0.0164941	[68,333]	415.721	0.0406358	[196,2273]	263.412	0.731169	0.88
71963	Cdca4	10402795	81.2814	0.00335209	[50,131]	61.7414	0.00690317	[35,109]	76.448	0.00605595	[44,132]	73.1569	87.0448	0.00463877	[54,142]	64.3666	0.00279	[41,99]	86.2388	0.00199091	[58,128]	79.2167	0.55885	0.92
71968	Wdr73	10565057	119.426	0.0182982	[52,286]	127.493	0.00765138	[70,245]	122.328	0.0147049	[57,278]	123.082	136.486	0.00252976	[91,211]	123.497	0.00117764	[88,177]	119.065	0.00480127	[70,207]	126.349	0.61164	0.97
71971	Zswim1	10478590	60.4024	0.0216577	[21,148]	60.9112	0.0159379	[26,135]	60.611	0.0137347	[26,131]	60.6415	85.4049	0.0037434	[53,138]	69.7871	0.00277917	[44,110]	51.3319	0.0271547	[17,133]	68.8413	0.492629	0.88
71972	Dnmbp	10467871	120.559	0.00570996	[70,215]	72.9163	0.0174787	[29,171]	65.0432	0.0410965	[16,196]	86.1729	77.2963	0.00673752	[44,135]	96.8523	0.00500831	[58,164]	86.887	0.00132265	[60,125]	87.0119	0.966831	0.99
71986	Ddx28	10581450	146.859	0.0141255	[72,334]	109.202	0.0248263	[41,299]	141.29	0.0127731	[70,312]	132.45	98.5026	0.0101248	[50,197]	149.158	0.00962599	[80,305]	115.355	0.00635426	[64,213]	121.005	0.58034	1.09
72046	2010005J08Rik	10384004	126.584	0.00226982	[83,197]	98.1456	0.0134459	[45,214]	95.0022	0.0324697	[33,268]	106.577	75.6176	0.00271126	[48,118]	96.4877	0.00314677	[60,155]	98.6491	0.000739876	[73,134]	90.2515	0.265666	1.18
72068	Cnot2	10372534	158.242	0.00510798	[97,276]	63.0152	0.0230903	[24,157]	92.9299	0.0164392	[43,201]	104.729	140.412	0.0148935	[74,301]	110.644	0.00835525	[61,206]	107.378	0.0170104	[50,238]	119.478	0.662308	0.88
72107	Dscc1	10428672	154.384	0.00427491	[96,264]	103.109	0.0165244	[44,240]	85.5464	0.110524	[6,548]	114.346	185.457	0.0218429	[89,501]	154.868	0.0114892	[87,309]	198.109	0.0123244	[112,419]	179.478	0.0668752	0.64
72167	Thumpd2	10453216	145.857	0.0187261	[67,363]	169.726	0.00852914	[95,342]	190.69	0.0162392	[96,471]	168.758	190.655	0.00494779	[119,339]	159.455	0.00703331	[93,300]	136	0.00550737	[80,245]	162.037	0.759546	1.04
72170	Chchd4	10546346	72.2063	0.0203214	[27,169]	65.5416	0.0163963	[29,144]	73.0226	0.00489995	[42,125]	70.2568	95.9705	0.00350809	[61,153]	90.8338	0.0107439	[46,177]	103.753	0.0141228	[51,216]	96.8525	0.00661162	0.73
72171	Shq1	10546710	197.267	0.0232377	[97,530]	128.959	0.00915873	[68,258]	128.186	0.0136961	[62,284]	151.471	155.099	0.00344838	[100,254]	135	0.00395875	[86,220]	193.628	0.00534044	[121,342]	161.242	0.751405	0.94
72198	Skiv2l2	10412177	128.109	0.00857242	[69,249]	105.318	0.0161365	[48,240]	84.115	0.0542379	[22,277]	105.848	94.1556	0.00410986	[57,156]	114.95	0.00863262	[64,214]	149.001	0.0211701	[72,362]	119.369	0.545776	0.89
72287	Plekhf1	10562576	101.741	0.00170164	[69,151]	61.9432	0.0242398	[23,159]	53.3349	0.0115933	[24,110]	72.3398	70.063	0.00532313	[41,119]	83.4198	0.000612318	[62,111]	72.3198	0.00121584	[50,104]	75.2676	0.865277	0.96
72296	Rusc1	10499470	273.405	0.00231275	[190,431]	206.059	0.012544	[110,474]	183.48	0.0427222	[70,774]	220.981	219.14	0.0344662	[99,776]	176.033	0.00339675	[116,286]	246.481	0.00101178	[182,352]	213.885	0.845167	1.03
72306	Zfp777	10544547	165.792	0.000114852	[138,201]	88.0519	0.0111589	[43,181]	124.745	0.0184918	[55,305]	126.196	98.4067	0.00821688	[54,183]	111.38	0.00357798	[69,182]	100.476	0.0011558	[70,144]	103.421	0.417775	1.22
72323	Asb6	10481508	144.866	0.00176041	[101,215]	124.949	0.0127192	[62,269]	89.9569	0.0255767	[34,233]	119.924	84.7048	0.00355084	[52,137]	65.8128	0.00635109	[35,117]	106.594	0.0170569	[48,239]	85.7039	0.167171	1.4
72344	Usp36	10393509	168.745	0.00344741	[110,275]	87.1574	0.0145171	[38,193]	59.725	0.0856846	[7,245]	105.209	65.4019	0.00583071	[38,113]	98.4267	0.0010827	[70,139]	89.3254	0.0028434	[57,140]	84.3847	0.595999	1.25
72354	Ttc4	10514830	182.019	0.00456915	[115,314]	85.3509	0.034334	[24,250]	82.5981	0.00885683	[42,158]	116.656	104.637	0.00848575	[58,194]	106.807	0.024933	[47,254]	109.271	0.0263912	[46,272]	106.905	0.793715	1.09
72355	2210021J22Rik	10431220	387.222	0.00274706	[265,642]	225.476	0.00783801	[132,455]	252.552	0.101578	[72,Inf]	288.417	235.463	0.0411254	[99,1068]	210.743	0.0061208	[128,394]	328.788	0.00115356	[241,481]	258.331	0.653244	1.12
72415	Sgol1	10451805	81.7671	0.00694239	[43,151]	67.2383	0.00741144	[36,123]	52.6187	0.0585603	[11,162]	67.208	60.3918	0.00228291	[40,91]	67.2329	0.0125092	[32,132]	75.2711	0.00556317	[43,128]	67.6319	0.967059	0.99
72454	Ccdc71	10588936	136.628	0.00704804	[78,255]	85.2308	0.0152644	[36,190]	120.904	0.0106827	[62,249]	114.254	136.114	0.00620422	[81,243]	75.6036	0.00918267	[37,146]	98.9028	0.00448828	[58,168]	103.54	0.669676	1.1
72486	Rnf219	10422185	75.6534	0.0107418	[35,153]	62.9462	0.00721675	[33,116]	61.2856	0.0324321	[20,163]	66.6284	72.6699	0.0074677	[40,132]	97.0823	0.00337835	[60,156]	94.9926	0.00143497	[65,139]	88.2483	0.0907917	0.76
72522	Atxn7l2	10501286	197.23	0.00917395	[111,407]	159.429	0.0146953	[78,376]	102.555	0.0624485	[20,463]	153.071	145.311	0.00359727	[92,242]	248.329	0.00244327	[169,398]	146.227	0.0164647	[71,342]	179.956	0.574671	0.85
72635	Lins2	10554017	221.435	0.0116672	[123,491]	173.09	0.00942272	[96,356]	102.876	0.0314128	[35,307]	165.8	138.73	0.0160386	[67,324]	129.433	0.00129233	[91,188]	109.863	0.0129779	[52,235]	126.009	0.367408	1.32
72699	Lime1	10479596	242.202	0.000203776	[197,304]	166.371	0.0116338	[87,364]	140.685	0.062634	[36,770]	183.086	137.719	0.00572044	[81,248]	142.661	0.0120345	[73,304]	179.94	0.00427144	[113,312]	153.44	0.444075	1.19
72709	C1qtnf6	10430358	200.646	0.00701793	[122,375]	115.751	0.0141487	[56,253]	117.354	0.0412615	[41,382]	144.584	114.265	0.00165643	[78,170]	134.4	0.00834544	[77,251]	209.76	0.000436698	[163,277]	152.808	0.848561	0.95
72726	Tbcc	10445629	121.137	0.00167115	[82,182]	126.855	0.0134243	[63,277]	132.652	0.00875147	[72,261]	126.881	104.933	0.0118558	[53,217]	99.4473	0.00219263	[65,152]	163.508	0.00417729	[102,280]	122.63	0.85589	1.03
72739	Zkscan3	10408010	109.447	0.0107429	[54,225]	96.4738	0.0142915	[44,212]	86.6389	0.0138211	[39,186]	97.5199	91.3663	0.00329779	[57,147]	73.2946	0.0136108	[32,154]	87.4287	0.0185518	[36,202]	84.0299	0.193625	1.16
72748	Hdhd3	10513604	109.939	0.0168095	[48,257]	104.195	0.0180682	[45,247]	115.581	0.00637541	[65,212]	109.905	110.755	0.00630836	[63,200]	90.0349	0.00111548	[64,127]	118.384	0.0161716	[55,269]	106.391	0.728498	1.03
72749	Nfkbil2	10430032	270.179	0.00865806	[162,549]	212.537	0.010773	[117,465]	132.911	0.072651	[30,727]	205.209	144.71	0.00868567	[80,285]	167.973	0.00126667	[121,243]	180.739	0.013808	[96,407]	164.474	0.41557	1.25
72831	Dhx30	10597103	240.639	0.00120104	[175,349]	135.848	0.0128893	[67,299]	122.124	0.0374497	[40,414]	166.204	128.562	0.00201633	[87,195]	109.552	0.00722766	[62,199]	126.323	0.00510455	[76,219]	121.479	0.354299	1.37
73102	Slc22a23	10408616	308.091	0.00759921	[189,615]	176.504	0.00823109	[100,350]	117.168	0.0703902	[23,587]	200.588	92.6394	0.0149916	[44,199]	166.008	0.00124364	[120,239]	127.6	0.00221932	[86,195]	128.749	0.332177	1.56
73121	3110032G18Rik	10525880	192.749	0.00910771	[109,396]	133.621	0.0161	[62,316]	177.574	0.0455981	[62,821]	167.981	516.833	0.0147767	[296,1377]	209.022	0.00510673	[131,373]	276.463	0.0080463	[167,554]	334.106	0.214233	0.5
73172	3110037I16Rik	10515983	150.861	0.00595075	[88,277]	108.415	0.0126749	[51,234]	231.288	0.0274098	[107,776]	163.521	87.328	0.0100181	[43,174]	136.5	0.000932581	[100,190]	141.729	0.000798488	[105,196]	121.852	0.376823	1.34
73173	Pcdh18	10498018	130.467	0.0103239	[68,265]	102.159	0.0154424	[44,233]	76.5908	0.0697674	[17,277]	103.072	73.3707	0.00380669	[45,120]	84.517	0.00583256	[49,144]	89.8688	0.000257147	[71,113]	82.5855	0.317801	1.25
73233	3110048L19Rik	10448195	119.385	0.0155567	[54,273]	97.8209	0.0174972	[41,231]	70.1133	0.124635	[4,302]	95.7732	80.334	0.0133428	[37,171]	99.55	0.00532329	[56,175]	121.064	0.00741185	[67,227]	100.316	0.818397	0.95
73247	1600027N09Rik	10479402	338.668	0.0113482	[197,772]	195.859	0.00272781	[131,315]	172.9	0.0398967	[64,685]	235.809	192.958	0.0263002	[88,588]	233.582	0.000258204	[188,297]	235.727	0.00487283	[149,423]	220.756	0.802561	1.07
73274	Gpbp1	10412082	92.5288	0.0127208	[44,191]	49.5324	0.0211719	[21,115]	60.3136	0.0667071	[12,202]	67.4583	82.6196	0.00408482	[50,137]	88.6509	0.0015178	[61,129]	69.2984	0.0453469	[17,191]	80.1896	0.439156	0.84
73327	1700040I03Rik	10545835	210.689	0.0074192	[125,409]	168.231	0.0162128	[83,405]	155.353	0.0399763	[55,597]	178.091	174.506	0.0112766	[96,368]	155.117	0.00234288	[105,240]	288.647	0.000503072	[224,387]	206.09	0.582669	0.86
73338	Itpripl1	10487359	279.302	0.000570579	[216,377]	228.935	0.0294026	[103,796]	244.933	0.0134039	[134,579]	251.057	155.34	0.00381326	[98,261]	164.234	0.00226992	[110,256]	217.498	0.000457547	[169,289]	179.024	0.0456788	1.4
73373	Phospho2	10472589	121.088	0.0164666	[55,281]	107.588	0.0135976	[49,236]	137.504	0.0115876	[71,290]	122.06	89.6052	0.00427936	[53,151]	102.547	0.00620396	[58,183]	133.299	0.00557757	[79,237]	108.484	0.439389	1.13
73389	Hbp1	10399897	89.5828	0.00662762	[48,164]	72.13	0.0119569	[35,147]	64.5167	0.0428623	[18,182]	75.4098	95.5089	0.0021986	[64,144]	77.0944	0.00175266	[52,113]	82.2849	0.0227467	[33,194]	84.9627	0.363565	0.89
73419	1700052N19Rik	10367626	160.765	0.00672396	[93,303]	142.551	0.0161684	[66,343]	108.07	0.0386632	[33,367]	137.129	137.301	0.00562124	[81,247]	136.431	0.0049971	[82,239]	197.928	0.00239722	[134,312]	157.22	0.47869	0.87
73680	Zbtb8a	10516590	150.297	0.00311855	[97,244]	110.164	0.00823917	[58,215]	108.274	0.0357478	[34,350]	122.911	90.5977	0.0125088	[44,188]	119.366	0.00131928	[84,173]	143.08	0.000773425	[106,197]	117.681	0.810841	1.04
73713	Rbm20	10463981	172.712	0.0024627	[116,273]	96.694	0.00747433	[51,182]	73.7972	0.0571706	[14,255]	114.401	93.1437	0.00369772	[59,150]	99.4182	0.000986591	[71,139]	109.978	0.000857144	[80,152]	100.847	0.696389	1.13
73826	Poldip3	10430945	259.679	0.0129925	[148,580]	159.042	0.00483411	[98,278]	114.951	0.0357499	[40,358]	177.891	86.8385	0.00161642	[60,127]	104.336	0.00583981	[64,174]	111.271	0.0017921	[77,163]	100.815	0.211129	1.76
74035	Nol9	10510629	99.7933	0.0197161	[42,234]	101.839	0.00772966	[54,193]	71.739	0.0407644	[22,203]	91.1236	105.012	0.0159573	[54,216]	62.0337	0.0106306	[30,119]	87.0445	0.0129274	[42,175]	84.6969	0.706167	1.08
74041	4632434I11Rik	10565570	77.8129	0.0213187	[30,184]	59.8149	0.00631891	[32,107]	68.587	0.0228201	[28,159]	68.7383	92.585	0.00333145	[58,148]	84.9074	0.0108829	[42,167]	52.9843	0.0395364	[14,141]	76.8256	0.587395	0.89
74094	Tjap1	10451248	187.194	0.00254788	[127,294]	79.8988	0.0167911	[33,181]	114.023	0.0153367	[55,251]	127.038	81.152	0.00237643	[53,125]	84.0614	0.00901788	[45,156]	88.7106	0.0165411	[40,192]	84.6414	0.312112	1.5
74126	Syvn1	10460706	263.337	0.0180504	[140,680]	157.197	0.00642405	[92,292]	140.177	0.0132097	[70,308]	186.904	127.55	0.00563945	[78,219]	98.7192	0.00340202	[63,157]	121.529	0.00827309	[67,231]	115.933	0.202379	1.61
74133	1200011M11Rik	10389601	60.8195	0.0274597	[19,160]	51.6076	0.00777263	[27,97]	105.139	0.00285366	[67,167]	72.5222	67.1478	0.00669543	[37,120]	98.8382	0.00174423	[67,148]	96.518	0.00179943	[65,144]	87.5013	0.491506	0.83
74155	Errfi1	10510574	34.3226	0.00344185	[21,55]	28.6333	0.00249361	[19,43]	32.7331	0.000923554	[23,45]	31.8964	40.6194	0.00489157	[25,66]	45.7883	0.000113475	[38,55]	26.4429	0.00248645	[17,41]	37.6169	0.429866	0.85
74157	1300018I05Rik	10443550	128.905	0.00740144	[72,242]	102.76	0.00897176	[53,201]	77.6087	0.0293325	[28,201]	103.091	102.292	0.00771791	[59,183]	105.185	0.0159536	[54,216]	90.9398	0.0113679	[45,181]	99.4724	0.833558	1.04
74178	Stk40	10508115	146.638	0.00160633	[101,219]	106.767	0.0172831	[45,253]	78.0014	0.0616163	[14,295]	110.469	87.8684	0.00589155	[49,157]	92.3409	0.00857928	[47,179]	109.217	0.00503586	[63,192]	96.4753	0.561949	1.15
74194	Rnd3	10482500	27.5107	0.0154366	[12,61]	28.5578	0.0324106	[12,70]	23.6583	0.0108446	[12,48]	26.5756	42.9107	0.00489921	[26,70]	32.6044	0.00872225	[16,61]	26.5688	0.0191036	[10,63]	34.028	0.254738	0.78
74198	Dtx2	10526427	153.059	0.0156856	[75,357]	156.307	0.00315465	[100,257]	125.725	0.017665	[58,296]	145.03	136.875	0.00721699	[79,253]	104.669	0.000888307	[76,145]	137.175	0.00722908	[80,252]	126.24	0.265579	1.15
74200	2810403A07Rik	10493292	167.678	0.0164541	[84,398]	131.754	0.0137749	[63,298]	89.792	0.0632894	[20,322]	129.741	106.089	0.00279475	[68,168]	131.742	0.00361163	[84,215]	173.904	0.00290629	[117,274]	137.245	0.814742	0.95
74203	Eif4enif1	10373709	174.073	0.0155391	[91,398]	110.818	0.00884101	[58,218]	69.5994	0.0822366	[9,242]	118.164	106.676	0.00392504	[67,174]	90.8383	0.0185386	[42,195]	103.884	0.00433253	[64,171]	100.466	0.620769	1.18
74238	Mterfd3	10371396	159.897	0.000261222	[127,204]	126.394	0.0162237	[59,293]	165.203	0.0349274	[66,561]	150.498	152.983	0.0055221	[91,278]	100.78	0.00914077	[51,199]	113.217	0.0199742	[47,282]	122.327	0.233865	1.23
74273	1700064E03Rik	10377547	326.951	0.0136381	[182,811]	265.022	0.00920665	[155,559]	216.852	0.0276235	[98,717]	269.608	218.717	0.0197115	[109,596]	175.357	0.0151655	[88,417]	244.908	0.00639658	[150,467]	212.994	0.220568	1.27
74277	Chic2	10530683	159.432	0.00627403	[95,291]	101.947	0.0186582	[42,245]	75.9116	0.0534227	[19,238]	112.43	89.2967	0.00836493	[47,170]	136.724	0.00663434	[83,241]	106.58	0.0161461	[50,233]	110.867	0.959261	1.01
74287	Kcmf1	10545471	198.685	0.00195055	[139,302]	139.116	0.0102897	[73,286]	111.189	0.0464404	[34,397]	149.663	83.1047	0.00506021	[49,142]	109.936	0.00385544	[71,174]	114.612	0.012917	[59,234]	102.551	0.201616	1.46
74302	Mtmr3	10383867	132.796	0.0101341	[73,260]	92.8884	0.00137855	[64,135]	70.7617	0.0567821	[16,215]	98.8153	100.688	0.00109978	[73,141]	106.474	0.000468004	[83,138]	80.3488	0.00706624	[44,144]	95.837	0.890859	1.03
74320	Wdr33	10454483	120.012	0.0037118	[75,198]	62.6227	0.0109805	[29,128]	51.1201	0.0351757	[15,136]	77.9183	91.7342	0.00504923	[56,152]	114.813	0.00262331	[77,174]	80.433	0.0299048	[29,205]	95.6602	0.509046	0.81
74330	Dnajc14	10367413	231.873	0.0149124	[127,538]	135.777	0.00767592	[75,262]	80.8115	0.0643444	[15,311]	149.487	108.528	0.00553077	[64,189]	107.199	0.0076396	[61,192]	99.4243	0.0148307	[47,212]	105.05	0.420151	1.42
74349	4632419K20Rik	10566438	210.534	0.00152742	[149,315]	119.367	0.0146685	[55,273]	153.333	0.0219889	[67,418]	161.078	140.112	0.00225012	[93,218]	98.9606	0.00216086	[66,150]	111.863	0.0122777	[56,231]	116.979	0.234952	1.38
74352	Zfp84	10551760	84.4996	0.0125193	[39,176]	59.9421	0.0159359	[25,135]	43.2055	0.0460657	[11,133]	62.5491	72.5754	0.00337619	[45,117]	85.0504	0.00157772	[58,125]	73.8572	0.0123485	[33,155]	77.161	0.348235	0.81
74375	Gcc1	10543524	168.778	0.00765311	[96,330]	117.422	0.00738824	[63,224]	89.3173	0.0508608	[20,302]	125.172	102.185	0.00522386	[59,179]	133.841	0.00332947	[84,220]	133.261	0.00338025	[84,220]	123.096	0.940615	1.02
74386	Rmi1	10608422	73.8825	0.0187824	[30,171]	52.4287	0.0185353	[22,121]	69.9016	0.0302469	[24,184]	65.4043	74.6044	0.00364704	[46,120]	78.3681	0.00456866	[46,131]	66.9049	0.00759769	[35,124]	73.2924	0.365183	0.89
74479	Snx11	10390258	197.534	0.0077316	[116,386]	155.633	0.0167464	[73,383]	152.581	0.0480744	[53,623]	168.583	138.732	0.0122797	[70,302]	140.33	0.0110591	[74,288]	196.023	0.00685276	[117,373]	158.362	0.690751	1.06
74504	2410018C17Rik	10529287	237.465	0.00188523	[165,367]	169.709	0.0124863	[88,381]	144.923	0.0492408	[44,650]	184.032	183.062	0.0105173	[101,387]	156.115	0.0170936	[77,371]	244.6	0.00272356	[166,394]	194.592	0.795356	0.95
74522	Morc2a	10373778	137.311	0.00138442	[97,199]	72.0291	0.00792367	[38,135]	52.0006	0.0228854	[18,124]	87.1135	78.2258	0.00570395	[46,132]	66.9956	0.0128728	[33,129]	88.3212	0.0080858	[49,159]	77.8475	0.756766	1.12
74570	Zkscan1	10526726	101.469	0.0144561	[46,222]	65.1044	0.0143467	[28,142]	28.9658	0.0963662	[3,112]	65.1799	59.733	0.00694954	[32,108]	71.8996	0.0117653	[34,145]	60.9637	0.0078265	[30,116]	64.1987	0.967184	1.02
74585	Sppl3	10524647	229.64	0.00609627	[142,425]	130.599	0.01738	[59,313]	87.6143	0.0752159	[15,381]	149.284	122.6	0.00413266	[77,203]	103.114	0.00178342	[70,153]	136.886	0.00785587	[79,254]	120.867	0.572204	1.24
74747	Ddit4	10369290	56.0732	0.0182961	[22,132]	42.384	0.0175232	[18,96]	25.6466	0.0647338	[5,84]	41.3679	55.3728	0.0199032	[23,128]	42.0744	0.00527694	[23,74]	46.1075	0.014008	[20,100]	47.8516	0.552982	0.86
74760	Rab3il1	10461408	265.033	0.000112443	[222,321]	170.21	0.00803502	[97,335]	300.811	0.0368679	[137,1353]	245.351	230.241	0.0291107	[108,760]	128.405	0.0124507	[66,268]	240.277	0.0100547	[138,509]	199.641	0.436378	1.23
74919	4930471M23Rik	10520513	215.087	0.00950385	[124,441]	131.62	0.00957957	[69,266]	82.0995	0.0283045	[29,217]	142.936	125.864	0.00622321	[75,223]	122.183	0.00176889	[84,182]	119.235	0.0122638	[61,246]	122.427	0.650094	1.17
75007	4930504E06Rik	10494208	256.795	0.000267866	[206,329]	219.872	0.00536318	[136,401]	371.961	0.15164	[104,Inf]	282.876	191.297	0.0265865	[90,557]	155.519	0.000181519	[126,194]	187.856	0.0143331	[96,446]	178.224	0.142802	1.59
75316	Josd3	10583318	60.1859	0.00372977	[35,99]	34.5446	0.0195431	[15,79]	32.3421	0.0428408	[8,91]	42.3575	100.494	0.0012348	[71,144]	54.3204	0.0176683	[21,122]	88.2054	0.00768661	[47,163]	81.0068	0.089471	0.52
75416	Nol14	10529425	182.419	0.0146966	[95,419]	98.5742	0.0137316	[44,217]	77.4423	0.0852218	[10,305]	119.479	98.902	0.00375142	[61,162]	99.3984	0.0137198	[50,201]	124.36	0.00270905	[83,193]	107.553	0.749685	1.11
75424	Zfp820	10448186	200.141	0.00299133	[132,329]	124.971	0.00985031	[65,255]	149.813	0.0758075	[41,933]	158.308	229.904	0.0065921	[140,439]	237.998	0.00485676	[152,422]	172.173	0.00407947	[109,293]	213.359	0.143758	0.74
75425	2610036D13Rik	10489195	208.158	0.00148722	[148,309]	145.24	0.0169792	[67,354]	104.579	0.0651167	[24,412]	152.659	109.794	0.00701556	[63,198]	120.999	0.00176173	[84,177]	129.039	0.00352469	[83,207]	119.944	0.391308	1.27
75570	Nhej1	10355711	280.367	0.00662642	[172,547]	318.464	0.0143159	[175,806]	211.964	0.033009	[92,771]	270.265	187.064	0.0165787	[97,445]	173.348	0.00505409	[109,301]	167.292	0.013729	[87,375]	175.901	0.0891608	1.54
75593	2410003K15Rik	10538201	202.68	0.00521431	[125,367]	136.483	0.0176916	[63,331]	100.164	0.0500006	[26,374]	146.442	130.88	0.0112582	[68,273]	155.917	0.000104534	[131,188]	218.366	0.00787725	[129,432]	168.387	0.610544	0.87
75605	Jarid1b	10350046	113.227	0.00887401	[60,220]	58.2793	0.0102652	[27,117]	45.257	0.0343018	[13,121]	72.2545	88.8292	0.00797386	[49,164]	76.0602	0.000437354	[58,99]	110.32	0.0104973	[56,223]	91.7366	0.463448	0.79
75622	Spaca3	10379496	305.212	0.040805	[134,1615]	419.098	0.00319496	[284,714]	281.647	0.00754185	[169,570]	335.319	235.309	0.0105509	[132,516]	195.729	0.0277818	[89,604]	352.046	0.00685503	[219,696]	261.028	0.306036	1.28
75623	1700029F09Rik	10354275	129.719	0.00807221	[72,245]	73.5871	0.0181323	[30,170]	83.4312	0.0327435	[28,234]	95.579	103.22	0.0143809	[52,213]	72.8442	0.0217523	[30,163]	78.5913	0.0610762	[17,261]	84.8851	0.623394	1.13
75627	Snapc1	10396442	114.702	0.0152142	[53,256]	91.4442	0.0176961	[40,209]	97.0082	0.0222555	[38,242]	101.052	142.28	0.0122305	[74,304]	154.672	0.00114867	[111,222]	153.314	0.000717591	[114,211]	150.089	0.00772898	0.67
75647	1700025E21Rik	10537007	525.397	0.000911583	[395,754]	420.205	0.00105636	[311,613]	326.442	0.0721362	[122,12712]	424.015	436.188	0.00891485	[263,959]	654.972	0.0104881	[397,1532]	423.916	0.0724463	[170,Inf]	505.026	0.442815	0.84
75660	Lin37	10561994	304.229	0.0126216	[174,702]	194.097	0.0118306	[107,419]	222.839	0.0455975	[92,1046]	240.388	106.853	0.00457543	[64,182]	127.792	0.00184322	[87,191]	86.3933	0.0314477	[29,230]	107.013	0.0431974	2.25
75678	Ippk	10405013	130.473	0.00271069	[84,208]	105.7	0.00615196	[60,190]	83.9137	0.0168083	[35,192]	106.695	108.937	0.00188338	[73,164]	104.203	0.00325775	[64,170]	111.668	0.00332693	[71,179]	108.269	0.918105	0.99
75695	Rilpl1	10533849	258.857	0.00175982	[183,394]	189.892	0.00808084	[109,378]	210.622	0.00732676	[125,411]	219.79	147.835	0.00483491	[89,260]	187.6	0.00978908	[109,373]	176.557	0.0035425	[114,295]	170.664	0.123056	1.29
75778	Them4	10494007	402.825	0.0126111	[235,953]	160.57	0.0147297	[80,373]	233.061	0.0154273	[123,575]	265.485	135.478	0.0233476	[56,371]	199.109	0.00639586	[119,377]	264.46	0.00516939	[169,475]	199.682	0.475337	1.33
75782	Lca5	10595382	208.924	0.00198147	[144,325]	121.056	0.0136389	[57,270]	142.243	0.0462285	[47,580]	157.408	127.162	0.00719189	[71,239]	179.912	0.00151769	[126,268]	115.112	0.00872524	[60,225]	140.729	0.642928	1.12
75841	Rnf139	10424335	192.332	0.000729934	[144,265]	93.2657	0.00794417	[49,176]	87.7974	0.0601151	[22,296]	124.465	77.1409	0.00311262	[49,122]	88.6097	0.000649389	[67,118]	79.7485	0.00198555	[53,119]	81.833	0.335985	1.52
75871	Zfp821	10575291	130.78	0.00112094	[94,186]	89.5576	0.0126981	[41,190]	118.255	0.0401867	[38,408]	112.864	101.873	0.00516485	[60,176]	110.136	0.000440522	[85,144]	82.7979	0.00146793	[56,121]	98.269	0.383131	1.15
75892	4930578I07Rik	10416120	495.996	0.0024506	[345,813]	231.725	0.0141341	[123,560]	517.879	0.054968	[230,8006]	415.2	405.858	0.00952746	[242,908]	214.639	0.0312914	[94,756]	498.518	0.0100214	[299,1139]	373.005	0.751414	1.11
75901	Dcp1a	10413530	157.618	0.0137034	[80,354]	91.2861	0.0186272	[38,217]	54.4867	0.0165526	[22,122]	101.13	86.0306	0.00903961	[44,167]	109.173	0.021457	[51,253]	101.03	0.00580131	[57,180]	98.7445	0.944958	1.02
76025	Cant1	10393580	336.953	0.000427185	[265,446]	230.353	0.00408667	[148,402]	179.914	0.0172025	[88,451]	249.073	149.964	0.00344602	[96,248]	107.813	0.0141076	[51,230]	245.924	0.00192552	[172,379]	167.9	0.259951	1.48
76142	Ppp1r14c	10367697	327.015	0.00642931	[203,641]	237.519	0.055557	[88,1731]	562.435	0.00477562	[369,1052]	375.656	570.929	0.0733817	[241,Inf]	257.313	0.00606649	[158,490]	276.1	0.000110205	[232,335]	368.114	0.959729	1.02
76233	Dnttip1	10478560	239.882	0.00409721	[156,412]	169.868	0.0167749	[83,418]	131.754	0.0364641	[46,446]	180.501	167.527	0.00706407	[98,318]	155.671	0.00441968	[100,257]	171.053	0.012955	[91,373]	164.75	0.669537	1.1
76281	Tax1bp3	10378334	323.362	0.0145409	[181,799]	251.13	0.00700776	[151,495]	163.446	0.0484103	[58,702]	245.979	105.067	0.0101188	[55,207]	136.746	0.0279205	[64,345]	167.343	0.00606675	[100,306]	136.385	0.128189	1.8
76281	Tax1bp3	10472440	354.505	0.0129711	[203,849]	261.121	0.00870882	[153,547]	164.869	0.0445804	[61,659]	260.165	107.662	0.0105135	[56,214]	139.065	0.0213741	[70,321]	174.979	0.0090482	[99,351]	140.569	0.149811	1.85
76366	Mtif3	10535750	92.4074	0.0143709	[41,200]	71.8227	0.00868779	[36,139]	80.6072	0.018889	[33,189]	81.6124	83.2326	0.00288979	[52,132]	101.406	0.00287807	[66,159]	84.6412	0.00465892	[49,143]	89.76	0.384198	0.91
76454	Fbxo31	10582231	199.338	0.00447225	[129,338]	125.583	0.00196478	[86,189]	140.895	0.00777918	[80,268]	155.272	116.244	0.00681942	[68,207]	91.3188	0.0105557	[48,174]	110.424	0.000388984	[86,143]	105.996	0.149534	1.46
76522	Lsm8	10536595	167.806	0.000762841	[126,230]	120.096	0.0116594	[61,250]	62.6741	0.0528729	[14,182]	116.859	103.211	0.00421922	[64,171]	111.259	0.00604991	[68,189]	144.01	0.000542049	[111,190]	119.493	0.941739	0.98
76527	Il34	10581664	134.871	0.0014793	[94,198]	73.2108	0.0180896	[29,172]	90.583	0.0170762	[40,204]	99.5548	88.6616	0.00347318	[54,145]	125.679	0.000923544	[91,176]	99.1386	0.00531321	[56,175]	104.493	0.83124	0.95
76563	Qrsl1	10368935	141.137	0.00333208	[90,231]	127.401	0.00297106	[81,206]	100.524	0.0162322	[44,229]	123.02	126.288	0.00710983	[72,233]	110.305	0.00083449	[80,152]	132.343	0.00140702	[93,193]	122.979	0.997745	1
76574	Mfsd2	10516064	121.234	0.00291439	[78,193]	120.91	0.00875231	[63,240]	102.911	0.00684468	[56,190]	115.018	107.802	0.00379595	[67,178]	120.53	0.00654148	[67,222]	106.63	0.00555269	[61,189]	111.654	0.679479	1.03
76630	Stambpl1	10462587	88.1727	0.015417	[38,193]	84.9991	0.00527094	[48,149]	60.9845	0.0474747	[15,173]	78.0521	74.2789	0.00450143	[44,123]	99.5944	0.00811357	[56,181]	99.5106	0.0207306	[44,228]	91.128	0.338074	0.86
76792	2410131K14Rik	10524973	226.909	0.0117131	[127,500]	175.701	0.0146001	[89,414]	160.542	0.00946234	[88,327]	187.717	116.829	0.0100319	[61,233]	139.126	0.00549082	[82,251]	136.097	0.0244166	[57,369]	130.684	0.0919659	1.44
76793	Snip1	10508036	56.75	0.00571686	[31,100]	55.0975	0.00828616	[29,102]	26.9912	0.0391848	[8,77]	46.2796	84.0109	0.00408974	[52,137]	53.2868	0.0173007	[23,119]	64.6578	0.00777452	[33,121]	67.3185	0.186005	0.69
76800	Usp42	10535477	64.8628	0.0020972	[42,99]	38.1378	0.0141123	[17,82]	32.948	0.0502041	[8,91]	45.3162	71.4242	0.00738151	[40,127]	78.9782	0.00194529	[53,118]	63.7414	0.00193062	[41,96]	71.3813	0.102556	0.63
76813	Armc6	10579209	186.33	0.00269342	[125,296]	162.305	0.00895766	[89,329]	110.818	0.0369825	[38,355]	153.151	124.381	0.00441474	[76,211]	101.946	0.0101983	[53,199]	143.809	0.00438508	[89,246]	123.379	0.322777	1.24
76832	Hyls1	10592154	52.1707	0.0124306	[23,109]	58.2686	0.00715493	[30,108]	40.696	0.0536044	[8,118]	50.3784	70.7903	0.0038666	[43,116]	59.3259	0.0061705	[32,107]	91.7987	0.00280874	[60,142]	73.9716	0.114796	0.68
76843	Dtl	10361110	146.931	0.00605826	[87,265]	103.75	0.0142026	[47,232]	72.1819	0.0468705	[19,211]	107.621	103.527	0.00372607	[65,167]	137.607	0.0182935	[69,310]	107.906	0.00239751	[71,166]	116.347	0.742558	0.93
76947	2310030N02Rik	10511501	224.683	0.0134493	[121,526]	180.135	0.0127409	[94,410]	341.616	0.082592	[124,Inf]	248.811	174.026	0.00494026	[107,308]	213.654	0.000613601	[163,290]	227.586	0.0354828	[105,787]	205.089	0.465306	1.21
76954	St5	10566767	149.783	0.00627253	[89,271]	86.215	0.010324	[41,174]	73.974	0.0666994	[13,267]	103.324	90.1267	0.00329037	[57,143]	90.6889	0.000164496	[74,111]	111.673	0.0049554	[69,187]	97.4962	0.831356	1.06
76969	Chst1	10474045	170.345	0.00104814	[124,243]	103.819	0.0149037	[46,232]	92.2786	0.0379664	[27,276]	122.148	99.4329	0.00419797	[63,161]	106.272	0.00538349	[66,177]	85.9824	0.00670478	[49,150]	97.2291	0.414901	1.26
77011	5730590G19Rik	10554325	78.5175	0.0109264	[36,160]	58.3249	0.0157108	[24,131]	39.8801	0.0336951	[12,114]	58.9075	66.9676	0.0104613	[36,126]	74.1778	0.00617581	[40,134]	80.2493	0.00087907	[58,111]	73.7982	0.313095	0.8
77035	Jmjd5	10557317	254.052	0.00391708	[165,440]	209.036	0.0152083	[108,513]	189.212	0.0208707	[90,520]	217.433	155.795	0.00338464	[100,256]	167.245	0.0002106	[135,210]	174.316	0.00616629	[104,322]	165.785	0.105428	1.31
77040	Atg16l1	10348277	139.075	0.000613928	[104,189]	105.576	0.0169327	[46,248]	66.8394	0.0633701	[12,246]	103.83	92.7203	0.00274065	[59,146]	137.193	0.00051466	[105,182]	123.677	0.000652075	[92,167]	117.863	0.60522	0.88
77065	Ints7	10352735	220.23	0.0135605	[121,498]	130.624	0.00598666	[75,238]	106.125	0.0447807	[32,352]	152.326	91.9866	0.00400682	[56,152]	104.489	0.0072435	[62,182]	134.025	0.00402328	[85,222]	110.167	0.349987	1.38
77097	Tanc2	10381939	202.647	0.00259861	[136,324]	191.752	0.014148	[99,455]	93.5666	0.0756688	[15,405]	162.655	127.529	0.00677596	[74,234]	120.3	0.0023741	[80,185]	168.061	0.000972569	[124,236]	138.63	0.574012	1.17
77097	Tanc2	10381934	384.581	0.00293975	[262,644]	168.895	0.0134836	[86,386]	150.936	0.152664	[9,Inf]	234.804	108.966	0.00592004	[63,193]	144.483	0.00214122	[99,219]	169.51	0.0127045	[93,359]	140.986	0.33721	1.67
77286	Nkrf	10604053	83.1384	0.0158081	[36,184]	69.5207	0.0174524	[28,161]	82.2036	0.0342397	[26,232]	78.2876	77.6243	0.00258951	[50,121]	117.849	9.39402e-05	[99,141]	67.5763	0.00914404	[34,129]	87.6831	0.608562	0.89
77305	Wdr82	10588454	253.337	0.00704563	[155,485]	168.742	0.00270256	[111,270]	126.073	0.0209817	[57,312]	182.717	84.1121	0.00628878	[47,151]	100.447	0.0112369	[54,192]	127.821	0.0060799	[76,226]	104.127	0.160669	1.75
77407	Rab35	10524781	220.103	0.0100921	[129,445]	107.217	0.00929605	[55,211]	83.898	0.0365551	[26,242]	137.073	106.851	0.00706488	[63,188]	111.606	0.008553	[65,202]	92.9201	0.0141127	[44,192]	103.792	0.51252	1.32
77604	C430048L16Rik	10503359	71.7344	0.0145806	[31,157]	89.6341	0.00882621	[47,171]	33.2447	0.0749793	[5,101]	64.8711	80.264	0.00788435	[45,145]	60.2358	0.00361776	[35,99]	82.7206	0.00631934	[46,147]	74.4068	0.638293	0.87
77744	6720463M24Rik	10416736	121.692	0.0123136	[60,260]	95.1274	0.041826	[30,315]	76.0117	0.016892	[32,173]	97.6102	94.8291	0.0114672	[48,189]	137.459	0.00155076	[97,200]	103.044	0.000727598	[76,141]	111.777	0.488687	0.87
77853	Msl2l1	10588192	83.2746	0.0127797	[37,177]	54.0868	0.0172742	[22,123]	30.3414	0.0749123	[5,95]	55.9009	50.8955	0.00595554	[30,86]	48.9429	0.00101023	[34,69]	46.3096	0.00164346	[31,69]	48.716	0.685459	1.15
77940	A930004D18Rik	10480321	172.408	0.0109439	[94,364]	158.582	0.0156314	[77,379]	169.223	0.0111388	[89,368]	166.738	137.366	0.0055615	[80,248]	145.524	0.00069407	[108,200]	160.498	0.000486591	[123,213]	147.796	0.0890447	1.13
78246	Phf23	10377695	64.3452	0.00389514	[38,106]	65.8922	0.0173753	[30,142]	83.2309	0.00749387	[46,152]	71.1561	57.3056	0.00444191	[34,95]	45.161	0.0118116	[20,92]	58.2654	0.0134263	[27,118]	53.5774	0.0835465	1.33
78294	Rps27a	10533945	190.455	0.0113807	[108,394]	133.147	0.00225069	[89,205]	126.611	0.0106813	[68,253]	150.071	111.031	0.00475938	[67,188]	93.2741	0.00918716	[52,169]	109.383	0.00219802	[73,166]	104.563	0.145904	1.44
78428	Wibg	10367393	129.831	0.00230231	[86,200]	90.6562	0.0284585	[30,256]	124.28	0.0126801	[60,273]	114.923	160.439	0.00812377	[94,304]	144.06	0.00155784	[100,213]	160.439	0.00844484	[94,304]	154.98	0.0644525	0.74
78541	Asb8	10432122	85.707	0.014046	[38,183]	77.7122	0.00777871	[41,145]	86.8245	0.00563528	[50,151]	83.4146	76.9084	0.00724769	[43,137]	79.7	0.0194984	[35,173]	97.6644	0.00840146	[54,179]	84.7576	0.863213	0.98
78610	Uvrag	10565759	133.947	0.0196394	[63,318]	114.897	0.00685924	[63,215]	100.06	0.00630588	[56,180]	116.301	126.041	0.00125078	[89,182]	97.5579	0.0130786	[47,201]	111.947	0.0125046	[56,232]	111.849	0.745953	1.04
78733	Troap	10426669	79.821	0.00188825	[53,120]	63.2552	0.0192842	[27,143]	44.3324	0.0313263	[14,121]	62.4695	69.2067	0.00431758	[42,113]	61.5879	0.000381461	[47,80]	66.5681	0.000300367	[52,85]	65.7875	0.779468	0.95
78777	2410002I01Rik	10393714	242.645	0.00898829	[142,499]	173.795	0.00615222	[102,325]	147.894	0.0466738	[47,639]	188.111	158.467	0.00501143	[97,278]	141.338	0.0174466	[67,334]	151.686	0.0169179	[75,354]	150.497	0.313862	1.25
78783	Brpf1	10540622	97.9382	0.00741539	[52,184]	79.3074	0.0133377	[35,171]	51.866	0.0504688	[12,152]	76.3705	92.8669	0.00671826	[53,164]	101.714	0.00129533	[72,145]	95.6377	0.0014982	[66,139]	96.7396	0.26526	0.79
78829	Tsc22d4	10526675	238.192	0.0079788	[143,467]	109.705	0.0123479	[52,234]	154.101	0.0293006	[63,472]	167.333	153.34	0.0140668	[82,328]	129.046	0.00173464	[90,190]	102.718	0.0226783	[44,245]	128.368	0.416154	1.3
78833	Gins3	10574378	106.324	0.012606	[51,225]	85.9323	0.00527877	[49,150]	90.0035	0.0102619	[44,179]	94.0867	75.8598	0.00143245	[52,110]	73.4731	0.0146407	[32,154]	79.4535	0.0082756	[42,148]	76.2621	0.0942438	1.23
78889	Wsb1	10388938	119.545	0.0086436	[65,228]	78.112	0.013888	[35,168]	71.789	0.0123577	[35,144]	89.8152	108.731	0.0170537	[54,236]	104.196	0.0244922	[47,244]	116.521	0.000928023	[85,161]	109.816	0.312109	0.82
78895	Pus7l	10431792	122.209	0.0152988	[57,275]	107.536	0.0059209	[60,195]	88.6626	0.0428479	[25,280]	106.136	74.4885	0.00702712	[40,135]	141.129	0.00512726	[89,238]	127.647	0.00524483	[77,221]	114.422	0.738636	0.93
78929	Polr3h	10430783	189.926	0.0165428	[95,469]	168.658	0.0108797	[91,359]	140.833	0.0376526	[51,496]	166.472	128.784	0.00814723	[70,251]	219.425	0.01658	[118,521]	254.24	0.0458806	[105,1349]	200.816	0.463274	0.83
78938	Fbxo34	10414366	215.164	0.00675332	[129,412]	173.017	0.00804475	[97,345]	172.218	0.00995806	[94,360]	186.8	107.794	0.00730974	[59,201]	116.838	0.00897488	[65,221]	198.073	0.00548762	[124,354]	140.902	0.249469	1.33
78977	Popdc3	10362959	160.004	0.0122684	[84,347]	172.307	0.0263651	[74,523]	98.353	0.0159365	[45,218]	143.555	103.428	0.00853313	[56,195]	122.258	0.00210847	[83,185]	169.002	0.0195687	[84,414]	131.562	0.710771	1.09
79043	Spsb3	10442629	167.28	0.00582062	[101,301]	131.572	0.00408577	[81,223]	153.619	0.0136757	[78,345]	150.824	115.976	0.0101309	[62,229]	122.331	0.000332035	[96,157]	161.134	0.0062103	[96,293]	133.147	0.375	1.13
79044	Mrps34	10442638	215.427	0.0030031	[143,353]	125.194	0.0123444	[63,264]	95.1881	0.0405921	[26,308]	145.27	80.8759	0.0121079	[40,163]	124.79	0.0301675	[56,321]	141.13	0.00546545	[83,253]	115.599	0.516622	1.26
79464	Lias	10522134	160.083	0.0184059	[77,395]	138.661	0.0168865	[63,336]	99.9198	0.0353726	[34,298]	132.888	122.191	0.00889855	[65,242]	130.362	0.02544	[62,314]	114.875	0.0494975	[35,405]	122.476	0.618523	1.09
79566	Sh3bp5l	10376358	134.568	0.000429437	[104,177]	130.102	0.00116953	[93,186]	108.474	0.0167869	[51,240]	124.381	93.4021	0.00292407	[60,146]	92.8652	0.00658916	[53,163]	115.28	0.000998697	[84,160]	100.516	0.0948653	1.24
80284	BC003266	10508269	127.431	0.00647652	[72,235]	104.085	0.0192538	[46,246]	124.814	0.0251249	[49,350]	118.777	116.691	0.00205217	[78,178]	127.304	0.00174801	[88,188]	141.368	0.000678875	[105,194]	128.454	0.399711	0.92
80385	Tusc2	10588678	144.491	0.00757895	[81,278]	152.741	0.0217916	[67,415]	100.664	0.0116719	[49,211]	132.632	122.918	0.00451036	[75,209]	107.371	0.00284337	[69,170]	121.228	0.0433335	[40,396]	117.172	0.443532	1.13
80509	Med8	10507529	151.082	0.00365853	[96,251]	81.7006	0.0136865	[37,174]	73.7257	0.0190308	[29,173]	102.17	115.706	0.00450373	[70,196]	123.979	0.00310393	[82,194]	121.874	0.00388715	[76,201]	120.52	0.533443	0.85
80708	Pacsin3	10473861	218.014	0.00545245	[137,392]	83.9328	0.0244296	[29,218]	107.308	0.00911218	[56,209]	136.418	172.853	0.00919276	[100,340]	118.283	0.00411477	[74,194]	164.2	0.000887359	[121,229]	151.779	0.756444	0.9
80750	N4bp1	10580457	102.029	0.000650121	[75,138]	76.4034	0.00805167	[39,145]	68.4498	0.0950424	[7,321]	82.2939	72.149	0.00268555	[47,111]	101.359	0.00430638	[65,163]	93.5625	0.00914258	[51,173]	89.0235	0.641845	0.92
80752	BC004044	10526853	181.929	0.00314791	[120,296]	105.785	0.00578309	[59,190]	71.8064	0.0263797	[26,181]	119.84	104.901	0.00935217	[59,195]	127.533	0.0228288	[64,288]	119.126	0.00162952	[84,173]	117.187	0.943114	1.02
80838	Hist1h1a	10404069	49.5029	0.000488042	[37,65]	40.9607	0.00632444	[23,71]	11.3936	0.00641898	[6,21]	33.9524	42.8952	0.00410258	[27,67]	49.017	0.00539858	[29,80]	42.871	0.00157435	[29,62]	44.9278	0.443028	0.76
80879	Slc16a3	10383502	233.96	0.00152412	[166,352]	152.299	0.0283547	[61,467]	201.386	0.00602179	[121,379]	195.882	269.739	0.0131477	[152,623]	151.379	0.00560731	[90,274]	215.5	0.0287765	[101,674]	212.206	0.717295	0.92
80914	Uck2	10359849	173.464	0.00722313	[104,320]	113.718	0.00755299	[62,214]	71.2702	0.0491804	[15,212]	119.484	114.228	0.00203827	[78,172]	98.2536	0.00318768	[63,154]	108.204	0.0209485	[49,252]	106.895	0.713874	1.12
81489	Dnajb1	10573198	74.977	0.00418483	[44,124]	42.5772	0.00258067	[27,67]	43.6537	0.0169948	[19,94]	53.736	81.3849	0.00767982	[47,141]	61.3493	0.0167496	[27,127]	73.9446	0.0045754	[44,122]	72.2263	0.22162	0.74
81601	Kat5	10465114	234.758	0.000893657	[174,332]	152.438	0.0155071	[73,364]	138.471	0.0672869	[33,772]	175.222	143.538	0.00878564	[81,278]	153.436	0.00147643	[110,222]	128.935	0.0108957	[69,258]	141.97	0.384263	1.23
81630	Zbtb22	10444066	151.311	0.00111693	[109,215]	91.8444	0.00340892	[56,150]	124.938	0.00856354	[69,241]	122.698	105.78	0.00375615	[67,170]	85.4186	0.0051339	[50,144]	104.807	0.000392459	[81,136]	98.6683	0.296521	1.24
81703	Jdp2	10397351	227.147	0.00268912	[154,364]	194.759	0.00124365	[140,284]	133.465	0.0364919	[48,439]	185.124	84.4839	0.00671869	[46,154]	110.587	0.00087188	[82,151]	121.698	0.0017497	[84,179]	105.589	0.0860238	1.75
81845	Bat4	10403754	115.422	0.00509614	[67,202]	67.2511	0.0348753	[19,200]	73.2718	0.0152381	[30,163]	85.3149	112.446	0.0157859	[51,259]	77.4765	0.0200258	[29,186]	109.304	0.0108831	[56,221]	99.7421	0.489668	0.86
81845	Bat4	10407924	115.422	0.00509614	[67,202]	67.2511	0.0348753	[19,200]	73.2718	0.0152381	[30,163]	85.3149	112.446	0.0157859	[51,259]	77.4765	0.0200258	[29,186]	109.304	0.0108831	[56,221]	99.7421	0.489668	0.86
83383	Tcfap4	10437384	231.892	0.00200768	[162,357]	224.708	0.0095213	[128,476]	150.451	0.0552235	[47,727]	202.35	92.6416	0.00528574	[54,160]	131.248	0.000430581	[102,171]	103.316	0.00667307	[59,185]	109.069	0.0526068	1.86
83485	Ngrn	10554413	138.442	0.00652995	[80,255]	101.176	0.00744185	[54,190]	110.736	0.0232285	[44,291]	116.785	129.066	0.0142231	[66,277]	143.586	0.00457159	[91,240]	135.086	0.00294619	[88,214]	135.913	0.222874	0.86
83486	Rbm5	10596769	71.2214	0.016229	[30,156]	69.3682	0.00648266	[36,127]	59.5501	0.0235651	[22,144]	66.7132	74.8063	0.00246738	[49,114]	91.9364	0.000770976	[68,124]	78.2223	0.00483694	[46,131]	81.655	0.0868551	0.82
83673	Snhg1	10461152	16.5946	0.0228304	[7,43]	24.7559	0.00910076	[13,46]	23.912	0.00660753	[13,43]	21.7542	30.6745	0.00207917	[20,46]	14.5393	0.00151718	[10,22]	25.8067	0.00922541	[13,50]	23.6735	0.746789	0.92
83703	Dbr1	10588121	91.2846	0.000181763	[74,113]	73.549	0.0048766	[42,126]	51.3395	0.0452665	[12,141]	72.0577	80.4181	0.00494442	[47,135]	87.7569	0.0038277	[52,145]	74.5139	0.0112077	[36,147]	80.8963	0.531269	0.89
84505	Setdb1	10500157	198.556	0.00109228	[145,284]	117.806	0.00581971	[67,213]	72.7959	0.0776056	[10,278]	129.72	125.149	0.00856551	[70,237]	128.374	0.00133627	[92,182]	100.234	0.0075087	[55,183]	117.919	0.781943	1.1
85308	1500005A01Rik	10420023	241.032	0.000389016	[189,316]	201.716	0.0267177	[91,640]	295.538	0.00481279	[188,542]	246.095	195.379	0.0139698	[104,449]	127.995	0.000778531	[94,176]	211.001	0.0143906	[113,491]	178.125	0.142515	1.38
93683	Glce	10594289	189.077	0.00705408	[113,357]	144.622	0.00966258	[77,297]	68.0168	0.0787739	[10,236]	133.905	159.352	0.00369141	[102,265]	127.962	0.00715758	[75,232]	139.831	0.0122694	[74,291]	142.382	0.835759	0.94
93759	Sirt1	10369738	168.979	0.0184699	[83,414]	77.1537	0.0239797	[28,197]	73.8241	0.0161643	[30,167]	106.652	118.947	0.00759946	[68,218]	109.591	0.00158973	[76,161]	97.2232	0.0102628	[50,190]	108.587	0.956653	0.98
93760	Arid1a	10517090	177.353	0.000673886	[133,243]	86.6162	0.0173158	[35,202]	54.1474	0.0954257	[5,223]	106.039	86.4742	0.00671188	[50,150]	79.0284	0.000642266	[59,105]	94.0487	0.0067804	[55,164]	86.5171	0.65022	1.23
93836	Rnf111	10594785	155.573	0.00665725	[90,291]	104.914	0.00952495	[53,210]	87.4171	0.0291394	[30,237]	115.968	120.555	0.00721658	[69,221]	123.459	0.00389905	[78,203]	94.7558	0.00501132	[55,163]	112.923	0.901066	1.03
94061	Mrpl1	10523365	161.468	0.00626817	[96,297]	120.141	0.0175919	[54,287]	101.052	0.0777317	[21,467]	127.554	95.9739	0.0134486	[47,198]	161.436	0.0160233	[87,351]	132.785	0.00578129	[80,233]	130.065	0.927768	0.98
94067	Mrpl43	10468022	211.588	0.00684573	[128,400]	172.902	0.00837426	[97,348]	154.441	0.032085	[61,504]	179.644	166.965	0.0249823	[78,458]	167.278	0.00876743	[99,315]	189.403	0.004648	[121,324]	174.549	0.801378	1.03
94092	Trim16	10376899	87.4036	0.0037624	[52,145]	95.8289	0.00412577	[57,162]	68.8225	0.00899734	[34,132]	84.0183	55.9782	0.0097857	[28,107]	95.204	0.00804836	[51,176]	108.336	0.00763852	[59,202]	86.506	0.896855	0.97
94315	Prcc	10499265	157.327	0.0146484	[85,335]	111.984	0.0064368	[65,200]	133.758	0.00648035	[79,239]	134.356	87.851	0.00484872	[54,144]	96.6222	0.0233977	[46,213]	85.4828	0.00110637	[61,120]	89.9853	0.0689159	1.49
97031	C430004E15Rik	10469957	149.487	0.00444761	[93,256]	109.01	0.0387531	[32,360]	134.08	0.0123242	[66,294]	130.859	97.4457	0.00323941	[61,157]	137.785	0.00421146	[84,236]	92.5404	0.0210224	[37,223]	109.257	0.311441	1.2
97112	Nmd3	10492598	88.7248	0.000539801	[67,117]	54.8518	0.00169993	[36,81]	44.104	0.0596831	[8,130]	62.5602	66.8228	0.00272444	[44,100]	79.1577	0.0110899	[43,146]	77.842	0.0134427	[39,152]	74.6075	0.468766	0.84
97122	Hist2h4	10500333	43.6303	9.85807e-05	[36,52]	47.5574	0.0012511	[33,68]	16.667	0.00607643	[9,30]	35.9516	44.6307	0.00339582	[29,69]	40.88	0.000649092	[30,55]	53.4217	0.00134669	[37,77]	46.3108	0.403272	0.78
97122	Hist2h4	10548857	59.5804	0.00115087	[42,84]	37.1706	0.00858095	[19,69]	12.2242	0.00497383	[7,21]	36.3251	33.2459	0.014622	[16,65]	32.8616	0.00238815	[21,51]	51.9983	0.00656793	[28,91]	39.3686	0.853602	0.86
97122	Hist2h4	10403957	73.8255	0.000985551	[54,101]	71.6816	0.00325706	[46,112]	24.0365	0.015283	[10,51]	56.5145	59.1957	0.00337914	[38,92]	58.7897	0.00518725	[35,96]	78.3658	0.00104846	[56,109]	65.4504	0.6493	0.86
97122	Hist2h4	10408092	73.8255	0.000985551	[54,101]	71.6816	0.00325706	[46,112]	24.0365	0.015283	[10,51]	56.5145	59.1957	0.00337914	[38,92]	58.7897	0.00518725	[35,96]	78.3658	0.00104846	[56,109]	65.4504	0.6493	0.92
97122	Hist2h4	10404067	86.0894	0.00225381	[58,128]	83.2455	0.00114815	[60,117]	25.5743	0.0271899	[9,64]	64.9697	62.4156	0.00352376	[40,97]	61.0232	0.00654213	[35,103]	74.8992	0.00340557	[46,119]	66.1127	0.959608	0.92
97122	Hist2h4	10408074	90.626	0.00711149	[54,155]	80.7783	0.00368237	[51,128]	24.6447	0.0183465	[10,55]	65.3497	58.7346	0.00327745	[38,90]	67.801	0.007306	[39,116]	86.0516	0.0012392	[61,121]	70.8624	0.821131	0.92
97122	Hist2h4	10408243	101.619	0.0119434	[56,192]	85.6776	0.00350854	[54,136]	22.902	0.022237	[9,56]	70.0661	60.1413	0.00405568	[38,95]	58.7746	0.00429159	[35,94]	83.4911	0.0018316	[56,123]	67.469	0.926159	0.98
97122	Hist2h4	10404051	89.9124	0.00183197	[62,131]	72.1605	0.00432425	[43,119]	39.5738	0.0329611	[12,104]	67.2155	53.5738	0.0144455	[26,105]	68.3359	0.0305266	[27,160]	96.4019	0.00723806	[54,172]	72.7705	0.78882	1.04
97159	A430005L14Rik	10510809	214.513	0.0001577	[176,265]	198.181	0.0061302	[118,374]	90.1144	0.0381129	[26,284]	167.603	123.966	0.00407503	[76,209]	104.453	0.00760462	[56,198]	171.967	0.000769581	[129,237]	133.462	0.493508	1.26
97287	Mtmr14	10540579	169.474	0.0130884	[91,366]	136.589	0.00367988	[85,228]	86.2402	0.0232564	[34,211]	130.767	100.587	0.00412834	[62,165]	84.959	0.003299	[54,133]	102.782	0.0235903	[43,248]	96.1093	0.286466	1.36
97484	Cog8	10581507	277.075	0.0189443	[149,722]	184.856	0.0056814	[111,340]	160.733	0.0046461	[99,281]	207.555	116.086	0.0166742	[54,265]	120.856	0.00762913	[69,221]	165.612	0.00535409	[103,290]	134.185	0.162889	1.55
98402	Sh3bp4	10348424	150.392	0.000133163	[124,184]	95.568	0.00408916	[57,161]	66.6215	0.0323368	[20,190]	104.194	68.5446	0.00780248	[37,125]	71.6698	0.000892764	[51,100]	78.2345	0.0153841	[34,169]	72.8163	0.329324	1.43
98710	Rabif	10350039	75.9275	0.0114927	[36,152]	70.1906	0.00650403	[37,128]	77.258	0.0134319	[38,156]	74.4587	83.7986	0.00510909	[50,141]	80.6632	0.000650572	[60,107]	86.3103	0.00224078	[56,131]	83.5907	0.0315517	0.89
98985	Clp1	10484457	33.9247	0.0085668	[18,64]	55.8834	0.0228262	[24,127]	48.2949	0.00186053	[32,72]	46.0343	66.5382	0.00395818	[41,108]	67.2265	0.0030893	[41,107]	39.9113	0.0202841	[15,94]	57.892	0.349813	0.8
98999	Znfx1	10489850	197.997	0.00047747	[153,263]	93.8316	0.0143164	[41,208]	71.687	0.0516728	[15,230]	121.172	94.6796	0.00454957	[56,161]	112.836	0.00526861	[65,198]	114.722	0.0141927	[55,249]	107.412	0.759101	1.13
99100	Cep152	10487109	182.083	0.0111635	[98,397]	212.819	0.0150872	[110,526]	96.6894	0.0901243	[12,477]	163.864	178.174	0.015138	[92,419]	184.62	0.000707307	[138,255]	196.569	0.0107072	[110,417]	186.454	0.583664	0.88
99382	Abtb2	10474181	130.457	0.000321341	[102,168]	131.611	0.00357676	[82,219]	102.398	0.0312782	[35,300]	121.489	105.314	0.00729994	[58,195]	86.3822	0.00834477	[44,164]	117.621	0.00761567	[66,219]	103.106	0.23578	1.18
99480	Dnttip2	10495773	91.6811	0.00721153	[49,167]	74.4506	0.00467306	[43,127]	61.8809	0.0386169	[17,172]	76.0042	120.328	0.00413167	[75,199]	79.0325	0.00251374	[51,121]	96.6179	0.00579085	[57,165]	98.6594	0.206402	0.77
99683	Sec24b	10502165	142.306	0.00260841	[94,224]	98.3813	0.00741827	[53,184]	80.1427	0.0459148	[21,242]	106.943	99.3276	0.00183605	[68,147]	108.668	0.0141926	[58,216]	114.457	0.0118958	[62,223]	107.484	0.97961	0.99
99696	Ankrd50	10497920	94.8498	0.00386802	[57,157]	73.4488	0.0122966	[35,149]	46.4055	0.0633708	[8,146]	71.568	69.5208	0.00475057	[42,114]	86.8842	0.000189621	[70,107]	77.6844	0.00024666	[62,98]	78.0298	0.698856	0.92
99890	Prmt6	10501485	111.884	0.00514108	[65,196]	92.4455	0.0377834	[27,303]	90.3312	0.0166024	[40,206]	98.2202	130.947	0.00621947	[76,238]	125.548	0.00546427	[73,223]	118.652	0.0208279	[53,284]	125.049	0.0402104	0.79
99929	Tiparp	10492428	58.2663	0.0143633	[25,126]	40.9486	0.0141516	[18,89]	28.6128	0.0737385	[5,84]	42.6092	65.5384	0.00715116	[37,115]	65.4175	0.00253382	[42,101]	56.9954	0.00114498	[40,81]	62.6505	0.134564	0.68
100017	Ldlrap1	10517301	187.03	0.00359268	[122,310]	152.305	0.00273146	[100,244]	120.634	0.011399	[61,252]	153.323	89.6587	0.00592326	[52,157]	79.5224	0.00960611	[40,152]	117.441	0.00108065	[85,165]	95.5408	0.0745566	1.6
100087	Kti12	10506880	72.4649	0.00301965	[44,115]	70.5585	0.00410839	[43,116]	62.3742	0.00409302	[38,102]	68.4659	72.963	0.00435048	[44,119]	74.4329	0.00352577	[46,118]	82.3658	0.00526189	[48,140]	76.5872	0.129207	0.89
100206	Adprhl2	10516325	236.259	0.00322789	[158,387]	153.712	0.0107744	[82,324]	129.981	0.045837	[39,496]	173.317	95.5522	0.00314472	[60,153]	117.345	7.43187e-05	[99,139]	133.764	0.00230599	[89,208]	115.554	0.207808	1.5
100210	Gpn2	10508901	334.677	0.0148351	[186,845]	225.077	0.00828225	[131,460]	226.309	0.0616408	[80,1844]	262.021	184.087	0.010375	[102,388]	202.154	0.00746991	[120,390]	187.742	0.0197528	[92,485]	191.328	0.188643	1.37
100213	Rusc2	10504294	149.648	0.015024	[72,353]	134.668	0.0179168	[62,329]	96.5185	0.0360887	[29,309]	126.945	93.7976	0.00428337	[56,158]	97.232	0.00463892	[57,166]	108.615	0.00597212	[62,195]	99.8815	0.224135	1.27
100336	Ppp1r8	10516974	155.643	0.00787251	[90,294]	123.586	0.00714095	[69,232]	100.229	0.0369504	[33,304]	126.486	87.9958	0.0105682	[45,173]	132.045	0.0303894	[61,339]	112.34	0.00849372	[61,212]	110.794	0.48875	1.14
100609	Nsun5	10526345	321.532	0.00879396	[193,671]	218.933	0.00782644	[128,438]	269.165	0.0426585	[117,1308]	269.877	135.516	0.0131429	[67,299]	145.309	0.00500289	[88,253]	199.057	0.0204927	[97,538]	159.961	0.0440902	1.69
100855	Tbc1d14	10529549	138.175	0.00536936	[83,241]	114.751	0.00798838	[61,220]	84.2031	0.0274897	[32,216]	112.376	105.482	0.00564396	[62,184]	109.807	0.00146489	[77,159]	109.067	0.00782312	[60,202]	108.119	0.811152	1.04
100910	2010209O12Rik	10520234	316.712	0.00517734	[203,579]	248.667	0.0118377	[138,568]	192.498	0.0625945	[63,1353]	252.626	170.115	0.00100407	[124,242]	161.23	0.000954888	[119,225]	197.002	0.000195804	[160,247]	176.116	0.158445	1.43
100978	Nfxl1	10530467	114.922	0.00201116	[77,174]	66.6935	0.0114391	[32,137]	52.6917	0.0765537	[7,173]	78.1022	80.1042	0.00758259	[43,148]	95.2869	0.00707373	[54,169]	105.267	0.000247939	[84,132]	93.5527	0.508308	0.83
100978	Nfxl1	10530477	140.839	0.00360014	[89,232]	86.3787	0.00986703	[44,169]	71.9483	0.0355608	[22,196]	99.7221	95.5796	0.00664927	[55,170]	92.969	0.00432959	[56,154]	100.687	0.000733698	[74,137]	96.412	0.889449	1.03
101113	Snx21	10478580	287.757	0.00250811	[197,465]	162.351	0.0104947	[86,345]	91.5917	0.0631873	[16,381]	180.567	127.964	0.00329486	[81,209]	108.094	0.00406806	[66,179]	141.344	0.00329648	[91,230]	125.8	0.441188	1.44
101122	Rpusd3	10546919	193.496	0.0041157	[122,334]	165.458	0.0103803	[89,351]	217.182	0.0221086	[104,634]	192.045	149.339	0.0125596	[78,322]	153.911	0.00551985	[92,277]	150.538	0.0189256	[70,375]	151.263	0.111002	1.27
101185	Pot1a	10543471	114.178	0.0143906	[52,255]	94.1366	0.0122842	[45,197]	87.9559	0.00968557	[45,171]	98.7569	110.188	0.00363628	[69,180]	110.668	0.0023821	[74,169]	103.261	0.00939558	[54,200]	108.039	0.362657	0.91
101471	Phrf1	10558847	144.161	0.000720077	[108,196]	88.2856	0.00748615	[47,164]	76.5225	0.028662	[27,197]	102.99	78.7224	0.00365857	[50,124]	92.8073	0.00378489	[59,147]	94.1059	0.000528723	[72,124]	88.5452	0.563734	1.16
101489	Ric8	10558707	351.101	0.0018712	[250,540]	307.809	0.00253816	[211,499]	190.152	0.109511	[40,Inf]	283.021	165.026	0.0223916	[76,450]	151.457	0.000575825	[116,202]	187.173	0.00549253	[115,337]	167.885	0.133312	1.69
101502	Hsd3b7	10557782	449.141	0.00921454	[273,977]	424.99	0.000568001	[328,581]	254.104	0.0621795	[95,2262]	376.078	177.366	0.010913	[95,384]	167.482	0.00164626	[119,247]	352.287	0.00825488	[213,737]	232.378	0.169522	1.62
101513	2700078K21Rik	10569273	135.772	0.00104228	[97,193]	87.4877	0.018179	[36,202]	84.3185	0.0183469	[34,199]	102.526	98.4959	0.00147374	[69,142]	141.49	0.00305486	[94,222]	74.3953	0.0263797	[26,189]	104.794	0.93413	0.98
101602	AI467606	10557571	76.9698	0.00471312	[43,133]	75.0722	0.0121541	[36,153]	90.4412	0.0089614	[46,176]	80.8277	75.5358	0.00392775	[46,123]	80.5442	0.00177715	[53,121]	69.8894	0.0116487	[32,143]	75.3231	0.400377	1.07
101612	Grwd1	10563411	130.028	0.000891509	[95,181]	114.426	0.000948596	[83,159]	96.1794	0.00841931	[50,184]	113.544	98.7797	0.00719664	[58,173]	96.6567	0.0242878	[41,230]	82.8888	0.00377253	[51,134]	92.7751	0.155688	1.22
102058	Exoc8	10582708	164.215	0.000939071	[120,231]	120.809	0.0156067	[55,280]	117.858	0.00924284	[61,236]	134.294	137.406	0.01009	[76,272]	111.801	0.0112085	[57,227]	127.9	0.00701229	[73,237]	125.702	0.643975	1.07
102060	Gadd45gip1	10573430	220.733	0.004708	[139,392]	153.809	0.00570665	[91,279]	56.6705	0.101418	[5,253]	143.737	95.8985	0.00652903	[53,173]	106.521	0.000149207	[87,130]	176.472	0.017056	[93,409]	126.297	0.7673	1.14
102098	Arhgef18	10569733	215.495	0.00908963	[127,428]	123.565	0.0113888	[61,261]	99.1762	0.0483368	[26,334]	146.079	106.18	0.00212669	[71,161]	103.898	0.000764916	[76,142]	125.745	0.000974593	[91,176]	111.941	0.43786	1.3
102162	Taf5l	10582642	119.085	0.0116609	[61,244]	90.7839	0.00712795	[49,167]	52.7662	0.0877758	[5,200]	87.5452	70.6605	0.00572799	[39,124]	119.406	0.0016944	[83,176]	86.6206	0.0027951	[54,137]	92.2289	0.855386	0.95
102182	AI931714	10572962	164.697	0.00674973	[97,308]	103.779	0.0150782	[47,231]	58.1222	0.038194	[17,166]	108.866	121.872	0.00229613	[82,187]	96.2795	0.0025291	[62,149]	118.7	0.00542572	[71,205]	112.284	0.923407	0.97
102209	Snapc2	10569953	212.832	0.00819942	[126,419]	127.866	0.0167853	[59,301]	108.308	0.0473223	[30,394]	149.669	95.9718	0.00319709	[60,154]	107.541	0.000149085	[88,132]	129.147	0.0470931	[45,450]	110.887	0.350783	1.35
102442	Dennd4a	10586254	209.126	0.0077528	[123,413]	199.631	0.0133981	[105,468]	104.525	0.080728	[18,521]	171.094	139.735	0.00695755	[81,259]	117.608	0.00504164	[69,205]	150.423	0.000488027	[116,199]	135.922	0.404926	1.26
102462	Imp3	10585599	81.7653	0.0140596	[39,170]	54.3957	0.0158258	[24,116]	43.1826	0.0114525	[20,87]	59.7812	74.9629	0.0105478	[39,142]	73.8324	0.00103559	[53,102]	114.553	0.00813141	[65,210]	87.7828	0.188962	0.68
102595	Plekho2	10594540	124.462	0.00409055	[77,208]	90.0584	0.0130239	[40,193]	95.5825	0.0304457	[32,275]	103.368	103.819	0.00917435	[59,191]	96.3114	0.00624104	[56,167]	115.059	0.00217449	[77,175]	105.063	0.896462	0.98
103135	Usp52	10367252	277.035	0.00185898	[196,426]	124.189	0.0147245	[58,283]	95.0165	0.108544	[8,658]	165.413	122.837	0.00413508	[76,205]	115.829	8.62102e-05	[98,138]	183.142	0.00613091	[114,327]	140.603	0.712914	1.18
103213	Traf3ip2	10362615	172.474	0.0323083	[72,558]	141.25	0.00463027	[85,247]	187.363	0.0132688	[98,434]	167.029	145.723	0.0126331	[76,314]	96.6314	0.0184942	[42,221]	182.721	0.00135276	[130,269]	141.692	0.436197	1.18
103710	Slc35e4	10383791	86.0356	0.0175045	[35,200]	98.1729	0.0152574	[46,215]	112.467	0.0125622	[55,242]	98.892	156.586	0.00169348	[110,233]	101.518	0.00568748	[57,180]	138.233	0.00158879	[96,204]	132.112	0.165363	0.75
103724	Tbc1d10a	10373890	201.374	0.000240909	[162,255]	189.19	0.00672646	[112,360]	162.024	0.0359705	[63,571]	184.196	128.905	0.00447263	[79,220]	128.577	0.00183063	[89,190]	144.627	0.00715223	[83,271]	134.036	0.0334283	1.37
104252	Cdc42ep2	10465278	132.611	0.00732161	[74,250]	64.1205	0.0136468	[28,137]	118.408	0.0289291	[44,347]	105.047	78.9871	0.00575798	[46,136]	54.4342	0.00197326	[35,83]	68.9498	0.0157392	[30,149]	67.457	0.206469	1.56
104263	Jmjd1a	10545308	104.532	0.00388616	[63,174]	82.2567	0.00738844	[43,154]	48.8548	0.0416908	[13,135]	78.5479	91.089	0.00716362	[52,161]	81.4931	0.000326229	[63,104]	84.8319	0.00115853	[60,120]	85.8047	0.699567	0.92
104383	Rcor2	10461057	172.164	0.00510943	[107,300]	84.2346	0.00982479	[41,168]	85.9502	0.0302253	[30,233]	114.116	88.7547	0.00191339	[60,132]	100.296	0.00212397	[68,150]	101.091	0.0040886	[62,167]	96.7139	0.610865	1.18
104416	Bap1	10413752	306.905	0.0143015	[173,737]	177.311	0.0163976	[88,433]	127.425	0.0759094	[28,756]	203.88	126.869	0.00329569	[81,205]	121.731	0.000491407	[93,161]	150.61	0.00783777	[87,284]	133.07	0.315746	1.53
104445	Cdc42ep1	10425116	97.1742	0.000154522	[79,120]	52.3158	0.013249	[24,110]	64.3172	0.00631415	[35,116]	71.2691	51.2074	0.00416956	[31,83]	52.5499	0.00031225	[41,67]	52.1133	0.00394346	[31,86]	51.9569	0.286397	1.37
104662	Tsr1	10378508	124.59	0.0117999	[63,259]	87.9523	0.00653354	[48,161]	64.1885	0.0203647	[26,147]	92.2437	103.408	0.00391817	[65,169]	93.8535	0.00430977	[58,153]	86.1565	0.018744	[36,193]	94.4726	0.912629	0.98
104732	4930427A07Rik	10399011	253.925	0.0100516	[148,537]	205.022	0.0118058	[111,458]	156.396	0.0277613	[65,470]	205.114	158.458	0.00432352	[99,271]	121.154	0.0188265	[55,285]	216.68	0.000398027	[170,284]	165.431	0.372604	1.24
104799	AI413782	10401753	190.471	0.00236182	[129,299]	121.183	0.018435	[55,289]	86.3188	0.0476535	[22,275]	132.658	102.585	0.00598507	[59,181]	116.658	0.00765736	[67,211]	111.502	0.00461723	[67,190]	110.248	0.541201	1.2
105278	Ccrk	10405822	270.21	0.000499294	[209,363]	176.5	0.0155667	[87,430]	238.921	0.0196418	[120,670]	228.544	232.112	0.0213592	[116,652]	188.555	0.0143299	[100,429]	258.123	0.00301648	[172,429]	226.263	0.950319	1.01
105351	AW209491	10403716	164.939	0.0103295	[89,345]	109.424	0.00812615	[58,212]	111.631	0.00449854	[67,189]	128.665	116.708	0.00562915	[68,207]	89.0249	0.0154062	[41,194]	110.362	0.0035637	[69,181]	105.365	0.332925	1.22
105372	Utp15	10411432	124.59	0.0175459	[57,290]	72.8164	0.0164313	[31,165]	80.2892	0.0239015	[34,185]	92.5654	90.7214	0.00422602	[55,150]	61.5785	0.0300623	[20,152]	79.0476	0.00246808	[50,123]	77.1158	0.458841	1.2
105732	AA409316	10429691	138.28	0.00506907	[83,241]	102.209	0.0079989	[53,197]	90.0492	0.0231789	[34,229]	110.179	109.122	0.00542702	[64,191]	108.096	0.00842679	[56,211]	109.907	0.0105441	[55,223]	109.042	0.944557	1.01
106021	Topors	10512088	69.9113	0.00960354	[36,133]	71.8749	0.00416655	[42,121]	53.2584	0.0415299	[13,147]	65.0149	63.3786	0.00538351	[38,107]	105.375	0.00176932	[73,155]	65.1568	0.00157894	[44,96]	77.9702	0.455354	0.83
106073	D15Mgi27	10427162	165.702	0.00252839	[110,263]	165.97	0.0169385	[80,412]	194.972	0.0362628	[80,743]	175.548	177.148	0.00857493	[104,343]	118.485	0.00803164	[65,222]	160.051	0.00153662	[113,236]	151.895	0.31769	1.16
106200	Txndc11	10437698	129.481	0.00737687	[73,241]	92.6678	0.00606194	[50,168]	80.0186	0.023076	[31,197]	100.722	125.593	0.00541455	[76,217]	102.641	0.00051962	[78,135]	81.4312	0.0134498	[38,168]	103.222	0.904628	0.98
106522	AW548124	10447130	329.971	0.00264674	[226,540]	157.637	0.011052	[82,339]	203.549	0.000609322	[154,278]	230.386	155.616	0.00320166	[101,254]	110.535	0.00640723	[62,202]	129.406	0.00846274	[69,254]	131.852	0.190366	1.75
106564	Ppcs	10515920	143.982	0.00175043	[99,216]	85.2246	0.014443	[38,187]	167.088	0.00380762	[106,282]	132.098	171.782	0.00723614	[101,325]	100.61	0.01731	[43,236]	199.763	0.00839315	[119,388]	157.385	0.546144	0.84
106628	Trip10	10446235	171.977	0.0129801	[91,376]	136.772	0.00341806	[87,224]	167.096	0.0180279	[85,396]	158.615	107.884	0.00539165	[65,184]	93.4482	0.00725091	[53,166]	128.204	0.00672261	[75,232]	109.845	0.031238	1.44
106707	Rpusd1	10442834	157.488	0.0419004	[56,608]	167.189	0.0125311	[86,376]	155.571	0.0164381	[75,378]	160.083	136.69	0.00964235	[75,271]	93.0851	0.00922691	[49,175]	171.504	0.00106344	[125,244]	133.76	0.365539	1.2
106759	Ticam1	10452022	132.953	0.0161079	[62,309]	92.8715	0.0178181	[38,220]	112.557	0.0316479	[38,345]	112.794	164.526	0.00418513	[102,284]	97.3346	0.0160536	[43,219]	144.372	0.00474751	[87,252]	135.411	0.39404	0.83
106795	Tcf19	10450519	209.418	0.0193365	[108,524]	105.091	0.0181098	[44,250]	108.441	0.00385628	[66,181]	140.984	101.601	0.00441779	[62,169]	106.039	0.0144662	[54,218]	114.563	0.0237805	[48,285]	107.401	0.430241	1.31
106878	2010002N04Rik	10459071	97.6475	0.00777994	[53,180]	69.4961	0.00269813	[43,110]	55.7233	0.0281206	[18,143]	74.289	88.0339	0.00369019	[55,141]	101.42	0.000368872	[80,130]	112.698	0.000466511	[87,147]	100.717	0.154843	0.74
106894	A630042L21Rik	10459158	115.161	0.00536864	[66,204]	81.4724	0.0122117	[38,169]	77.5544	0.0236193	[29,190]	91.396	83.8992	0.00965171	[44,160]	91.3607	0.000459511	[69,121]	89.9388	0.00331825	[55,145]	88.3996	0.826849	1.03
106931	Kctd1	10457606	183.195	0.0107951	[100,391]	122.404	0.0483345	[33,484]	177.288	0.0138616	[92,405]	160.962	172.737	0.00693785	[101,328]	165.951	0.00113052	[121,235]	158.176	0.000724002	[117,218]	165.621	0.834236	0.97
106947	Slc39a3	10371037	247.532	0.00923311	[143,521]	142.587	0.0173158	[66,349]	135.137	0.0528598	[39,587]	175.085	155.818	0.00621346	[93,284]	154.803	0.00107789	[113,218]	169.909	0.00574487	[104,302]	160.177	0.722091	1.09
107022	Gramd3	10455784	137.916	0.011958	[70,296]	132.623	0.00751378	[73,255]	114.151	0.018963	[48,279]	128.23	117.924	0.00471292	[70,203]	127.745	0.00349838	[80,211]	172.896	0.00141018	[123,253]	139.521	0.587123	0.92
107035	Fbxo38	10459296	119.097	0.00132853	[83,174]	76.6863	0.00472053	[44,132]	76.204	0.0231625	[29,185]	90.6626	80.8903	0.00479396	[47,138]	93.7623	0.00131196	[66,134]	84.142	0.007451	[45,155]	86.2648	0.790248	1.05
107071	Wdr74	10461164	138.162	0.00275307	[92,216]	109.224	0.0164732	[51,246]	92.3314	0.0111167	[45,187]	113.239	87.7346	0.00517732	[53,147]	128.192	0.0252871	[62,303]	119.687	0.000176491	[98,148]	111.871	0.943665	1.01
107242	AI837181	10460582	106.595	0.00051433	[81,141]	81.7441	0.0015363	[55,120]	65.7227	0.00583297	[37,114]	84.6873	74.4396	0.00235143	[50,111]	96.2636	0.0182964	[49,198]	86.8072	0.0120665	[43,171]	85.8368	0.937273	0.99
107305	Vps37c	10461547	148.98	0.00307121	[97,240]	100.145	0.00676119	[54,186]	90.5284	0.0417496	[24,289]	113.218	78.2499	0.00354638	[48,127]	98.6654	0.00598554	[56,175]	87.474	0.0140993	[39,186]	88.1298	0.298325	1.28
107375	Slc25a45	10460696	177.124	0.00489138	[109,313]	165.696	0.0444494	[57,712]	227.864	0.0110604	[129,494]	190.228	168.725	0.00731309	[100,315]	161.577	0.0160856	[84,363]	169.989	0.0275716	[77,490]	166.764	0.343947	1.14
107522	Ece2	10434441	161.174	0.0080893	[91,315]	155.511	0.00871348	[87,308]	127.733	0.0156223	[61,291]	148.14	153.667	0.00357605	[98,256]	155.501	0.0137961	[84,330]	209.847	0.00200827	[144,326]	173.005	0.320584	0.86
107650	Pi4kb	10494137	246.585	0.00450086	[159,432]	151.198	0.0145174	[74,352]	109.639	0.0289773	[40,310]	169.14	91.7578	0.00350595	[56,149]	97.7447	0.00919384	[53,182]	118.81	0.00248869	[78,185]	102.771	0.240428	1.65
107765	Ankrd1	10467191	106.81	0.00371127	[65,176]	61.1043	0.00582002	[34,108]	70.6401	0.00271241	[45,110]	79.5182	79.9747	0.00365871	[50,127]	86.0535	0.0110251	[47,158]	49.3616	0.00537696	[27,85]	71.7966	0.690304	1.11
107817	Jmjd6	10393387	217.687	0.00701094	[134,407]	107.706	0.0193487	[47,260]	69.055	0.0350538	[19,198]	131.483	127.151	0.00634209	[76,225]	100.074	0.00155835	[69,145]	107.259	0.00921832	[57,206]	111.495	0.699499	1.18
107951	Cdk9	10481670	137.695	0.00244825	[92,213]	89.5347	0.0108032	[44,180]	85.5745	0.0175355	[37,191]	104.268	82.6793	0.00214656	[55,123]	65.4068	0.0339302	[23,163]	108.438	0.000472283	[83,143]	85.5081	0.424022	1.22
108100	Baiap2	10383289	157.702	0.00582881	[94,285]	141.759	0.00333481	[90,233]	99.7101	0.0440571	[29,323]	133.057	82.3313	0.00229201	[54,125]	115.344	0.0128854	[62,228]	92.009	0.0117323	[45,184]	96.5615	0.158932	1.38
108673	Ccdc86	10466104	155.549	0.00521033	[96,271]	93.2531	0.00202603	[61,142]	79.4619	0.00830567	[42,148]	109.421	91.5671	0.00484121	[56,151]	98.4295	0.0136314	[51,195]	88.6183	0.00355297	[55,142]	92.8716	0.55362	1.18
108707	1810008A18Rik	10370320	152.716	0.00199194	[103,235]	118.147	0.0130936	[57,257]	89.3756	0.0530863	[20,318]	120.08	109.502	0.00346967	[69,178]	141.75	0.00649158	[86,250]	130.372	0.00227061	[87,202]	127.208	0.752228	0.94
108767	Pnrc1	10511935	168.041	0.00126848	[120,244]	135.384	0.0189033	[60,341]	92.8035	0.00704184	[50,171]	132.076	137.359	0.00765997	[80,255]	144.312	0.0128282	[77,300]	209.059	0.0194216	[107,536]	163.577	0.37474	0.81
108800	Ston2	10401891	255.177	0.00747433	[155,500]	101.087	0.0103499	[49,207]	83.9628	0.106715	[6,473]	146.743	103.019	0.00866302	[56,195]	107.797	0.00319959	[68,172]	128.239	0.00261969	[85,200]	113.018	0.600006	1.3
108829	Jmjd1c	10363706	110.863	0.0013571	[77,162]	52.5041	0.00836609	[28,99]	30.2665	0.0611041	[6,92]	64.5445	54.9561	0.00564481	[32,93]	73.542	4.48112e-05	[63,85]	68.0915	0.00184298	[45,101]	65.5299	0.971442	0.98
108853	Mtrf1l	10361366	246.56	0.0102641	[142,527]	152.262	0.00808399	[85,299]	108.888	0.0582925	[28,424]	169.237	163.333	0.00450655	[101,283]	207.675	0.00857204	[123,406]	160.967	0.00157252	[113,239]	177.325	0.86594	0.95
108912	Cdca2	10421029	110.239	0.000979967	[79,155]	80.4105	0.0048741	[46,138]	46.1209	0.0375682	[13,125]	78.9236	75.1621	0.00264836	[50,114]	67.7199	0.00230568	[44,103]	93.3752	0.00202099	[64,137]	78.7524	0.993781	1
108954	Ppp1r15b	10349868	94.8346	0.00372412	[57,157]	52.194	0.00917313	[25,102]	39.1404	0.0216605	[15,92]	62.0563	58.3972	0.00825686	[32,105]	60.664	0.00268451	[38,95]	83.2942	0.00205119	[55,126]	67.4518	0.791568	0.92
108961	E2f8	10563780	85.2238	0.0142201	[40,177]	38.0044	0.0135647	[17,81]	28.499	0.0632444	[6,91]	50.5758	63.4007	0.0106984	[34,118]	80.3187	0.00213792	[54,120]	74.8326	0.0026797	[49,114]	72.8507	0.331367	0.69
109050	6530418L21Rik	10495094	308.129	0.00669817	[189,607]	167.363	0.040309	[60,670]	231.831	0.00781947	[136,467]	235.774	196.11	0.015089	[102,466]	322.223	0.000963964	[239,462]	298.55	0.0112101	[173,662]	272.294	0.550984	0.87
109075	Exosc4	10424804	164.148	0.00275177	[109,261]	115.549	0.00728432	[63,218]	101.134	0.00933575	[53,198]	126.944	125.468	0.00937344	[70,240]	131.455	0.00205106	[91,196]	131.659	0.00291902	[86,208]	129.527	0.904881	0.98
109077	Ints5	10461274	138.009	0.00053528	[105,185]	103.632	0.00637752	[58,188]	85.1238	0.0174265	[36,196]	108.922	84.6794	0.00762452	[48,151]	79.025	0.00637253	[44,140]	78.4407	0.0013895	[54,113]	80.715	0.208684	1.35
109113	Uhrf2	10462454	120.264	0.012497	[61,249]	67.5191	0.0121249	[30,141]	48.7769	0.0974489	[4,175]	78.8533	70.8592	0.00232155	[46,108]	73.0024	0.00774408	[40,130]	100.689	2.24768e-06	[94,108]	81.5168	0.917309	0.97
109163	3010003L21Rik	10542875	137.549	0.00259551	[90,218]	138.224	0.0133618	[69,303]	137.006	0.0153628	[65,320]	137.593	209.548	0.00113671	[153,301]	221.359	0.00144347	[157,331]	212.016	0.0313497	[97,694]	214.307	0.00201734	0.64
109275	Actr5	10478133	312.664	0.00201147	[221,484]	178.365	0.010528	[96,384]	152.202	0.0211754	[69,398]	214.41	115.98	0.0104815	[59,237]	245.482	0.00156445	[174,371]	152.008	0.0078617	[86,293]	171.157	0.531805	1.25
109305	Orai1	10525464	166.663	0.00296461	[109,270]	126.602	0.00438544	[76,218]	161.366	0.00205168	[110,247]	151.544	114.759	0.00587226	[66,206]	148.795	0.0292288	[61,442]	186.89	0.00600782	[113,345]	150.148	0.957574	1.01
109359	Fam175b	10558274	142.211	0.00213092	[96,218]	73.0563	0.00721294	[38,135]	63.9547	0.0586651	[13,207]	93.074	67.5332	0.00344325	[42,108]	91.3737	0.00240566	[61,137]	78.7388	0.0167132	[36,166]	79.2152	0.636633	1.17
109658	Txlna	10516666	162.534	0.00176535	[113,244]	95.0444	0.00886971	[49,186]	68.808	0.0397888	[19,195]	108.795	108.608	0.00446456	[66,184]	121.953	0.00142734	[86,175]	119.215	0.00171921	[82,176]	116.592	0.80727	0.93
109663	Hoxc11	10427277	139.588	0.0125674	[70,306]	93.1726	0.0255268	[33,251]	124.663	0.00122185	[89,179]	119.141	89.4591	0.00911014	[46,174]	92.8247	0.00379591	[56,154]	52.7877	0.0561718	[10,165]	78.3572	0.0955407	1.52
109857	Cbr3	10436978	181.279	0.0058139	[109,333]	165.006	0.010776	[88,353]	142.318	0.0301505	[55,440]	162.868	160.568	0.0181677	[78,397]	214.451	0.0178703	[114,519]	254.718	0.00226157	[175,403]	209.912	0.220377	0.78
110033	Kif22	10568150	124.731	0.00299256	[79,201]	116.584	0.0124092	[59,243]	130.173	0.0424643	[42,478]	123.83	95.6552	0.0103049	[51,184]	111.108	0.00778851	[65,198]	115.601	0.0122339	[61,231]	107.455	0.0965592	1.15
110109	Nol1	10541845	171.403	0.00646691	[105,307]	102.923	0.00399522	[61,173]	93.884	0.0106113	[47,187]	122.737	94.8553	0.00570139	[57,161]	90.8616	0.00303007	[58,142]	98.8655	0.00219898	[66,149]	94.8608	0.372658	1.29
110816	Pwp2	10370422	205.016	0.00924607	[117,419]	144.821	0.0186536	[66,367]	114.349	0.0198354	[50,277]	154.729	134.666	0.0060596	[80,242]	146.537	0.00148564	[102,216]	164.862	0.00398522	[104,281]	148.688	0.846261	1.04
112406	Egln2	10561170	229.381	0.0135146	[128,515]	159.235	0.00476843	[97,281]	116.575	0.0301209	[42,345]	168.397	162.26	0.00767698	[94,309]	119.81	0.00782362	[69,218]	142.456	0.0073864	[82,265]	141.508	0.508313	1.19
112415	C030039L03Rik	10551426	98.4687	0.00595248	[56,175]	66.6707	0.0148482	[30,143]	51.7576	0.0860966	[6,165]	72.299	75.8123	0.00416913	[45,126]	76.0477	0.0232128	[29,180]	37.8008	0.0351866	[10,102]	63.2203	0.653594	1.14
114615	Elac1	10459723	250.089	0.00693386	[151,489]	150.25	0.0297664	[59,468]	209.306	0.00752955	[122,416]	203.215	265.809	0.00316975	[176,447]	151.239	0.00217849	[102,233]	264.74	0.00690942	[161,518]	227.262	0.643099	0.89
114716	Spred2	10374464	76.3922	0.0171882	[31,172]	60.0952	0.00606777	[33,107]	75.4202	0.0132646	[38,147]	70.6359	67.8745	0.00773783	[38,120]	55.2727	0.0158815	[27,109]	52.893	0.00632145	[29,91]	58.6801	0.165498	1.2
114872	Psg29	10550424	280.529	0.00531127	[176,521]	220.475	0.0351525	[93,871]	287.925	0.0145417	[156,729]	262.977	516.785	0.00963444	[313,1166]	624.986	0.0899983	[253,Inf]	467.507	0.0118866	[274,1130]	536.426	0.0151508	0.49
116748	Lsm10	10508112	210.412	0.000554063	[161,284]	152.62	0.0141954	[76,349]	107.978	0.0487742	[29,396]	157.003	127.95	0.0104592	[69,254]	129.626	0.00564239	[80,222]	138.23	0.0154711	[70,305]	131.935	0.48732	1.19
116905	Dph1	10388392	149.333	0.0022588	[99,233]	149.079	0.0112086	[77,320]	86.1275	0.0258623	[31,228]	128.18	136.749	0.00846233	[76,266]	97.1623	0.00780057	[52,182]	155.476	0.000248111	[124,197]	129.796	0.955515	0.99
118445	Klf16	10370911	201.56	0.0031969	[133,331]	183.236	0.000896831	[135,259]	142.095	0.0154111	[68,335]	175.631	118.773	0.00960095	[66,227]	83.7058	0.0151515	[37,177]	103.407	0.0121872	[51,212]	101.962	0.0323762	1.72
118451	Mrps2	10470547	142.855	0.000832903	[105,199]	117.851	0.0154657	[53,273]	171.156	0.0253081	[77,499]	143.954	131.299	0.0176682	[63,305]	108.029	0.00969843	[57,210]	138.986	0.00714954	[80,259]	126.104	0.388407	1.14
140482	Zfp358	10569767	283.897	0.0104023	[164,627]	143.119	0.00619994	[83,265]	197.966	0.0147464	[103,474]	208.327	112.397	0.00535351	[67,195]	84.0553	0.00550586	[49,144]	133.405	0.00213526	[90,203]	109.952	0.126628	1.89
140499	Ube2j2	10420237	140.835	0.000309902	[111,180]	124.78	0.00592621	[72,225]	64.4892	0.0400189	[18,180]	110.035	99.1124	0.00708197	[57,177]	120.822	0.0113574	[68,230]	134.555	0.00830763	[78,247]	118.163	0.771877	0.93
140629	Ubox5	10487690	118.286	0.00887104	[62,234]	90.7596	0.0148361	[40,201]	88.168	0.0354131	[28,261]	99.0712	91.226	0.00546638	[52,160]	114.245	0.00161764	[78,170]	111.808	0.00322382	[70,180]	105.76	0.6116	0.94
140721	Caskin2	10392998	223.411	0.00352912	[145,380]	150.163	0.0106717	[79,318]	229.8	0.0541661	[86,1498]	201.125	153.625	0.0103771	[84,314]	143.564	0.00055311	[109,193]	175.732	0.00278444	[117,281]	157.64	0.224788	1.28
140858	Wdr5	10470427	248.121	0.0154136	[133,612]	201.037	0.0156916	[102,500]	163.44	0.0895077	[37,2308]	204.199	116.908	0.0098442	[62,233]	157.175	0.000532596	[120,209]	179.214	0.00023491	[144,227]	151.099	0.16295	1.35
170460	Stard5	10554693	162.392	0.00925993	[89,331]	178.073	0.013052	[92,407]	128.227	0.026215	[50,366]	156.231	165.362	0.0150045	[86,375]	146.979	0.0126864	[78,310]	184.005	0.0121328	[101,396]	165.449	0.641351	0.94
170472	Recql5	10393021	217.062	0.00195855	[150,336]	236.605	0.0131415	[127,563]	94.6792	0.041257	[26,300]	182.782	162.395	0.00221601	[110,251]	153.556	0.00877733	[86,301]	140.754	0.020815	[63,361]	152.235	0.563749	1.2
170625	Snx18	10412227	149.81	0.00821306	[84,290]	121.035	0.0144621	[56,275]	85.5514	0.0466334	[22,295]	118.799	89.3099	0.00717806	[49,163]	106.828	0.00484329	[64,181]	144.524	0.00686952	[83,271]	113.554	0.842466	1.05
170706	Tmem37	10357239	155.782	0.00676288	[91,291]	119.857	0.00664313	[67,222]	119.889	0.0117418	[59,256]	131.843	214.849	0.00332734	[143,354]	164.746	0.00146813	[117,241]	170.083	0.037592	[72,562]	183.226	0.0657244	0.72
170749	Mtmr4	10380087	227.369	0.0117735	[127,503]	227.568	0.00992613	[128,491]	126.744	0.0496125	[40,480]	193.894	129.194	0.00208536	[88,196]	82.5736	0.0155117	[38,172]	132.894	0.00222557	[89,204]	114.887	0.127913	1.69
170760	Acbd3	10352281	155.296	0.00933577	[85,314]	133.052	0.017976	[61,325]	95.7383	0.0367513	[33,278]	128.029	107.952	0.0038093	[68,176]	101.35	0.00244879	[67,155]	96.8378	0.00506018	[56,166]	102.047	0.27163	1.25
170767	Rfxap	10498180	184.18	0.000431577	[143,242]	136.017	0.00298954	[87,221]	156.503	0.0106215	[85,325]	158.9	90.1582	0.005111	[52,156]	116.12	0.000606736	[88,155]	120.951	0.00850749	[66,230]	109.077	0.0490911	1.46
170799	Rtkn2	10363743	255.406	0.000928675	[189,364]	175.167	0.00887183	[97,358]	197.123	0.00730896	[115,387]	209.232	182.862	0.00156323	[130,271]	124.035	0.00321491	[78,202]	152.86	0.00325166	[99,249]	153.252	0.13692	1.37
170826	Ppargc1b	10459193	148.814	0.0051972	[89,266]	122.181	0.0116677	[60,262]	152.668	0.0234901	[66,428]	141.221	130.757	0.00609477	[76,236]	113.083	0.0101966	[57,229]	124.114	0.00242958	[82,193]	122.651	0.184468	1.15
171167	Fut10	10571233	347.206	0.0038385	[231,602]	192.814	0.0121119	[103,430]	151.576	0.0522362	[49,701]	230.532	189.328	0.00780068	[110,372]	160.68	0.00476365	[100,277]	192.146	0.0347249	[81,680]	180.718	0.492049	1.28
192119	Dicer1	10402444	135.872	0.00274571	[88,217]	76.3296	0.00549777	[42,135]	41.1427	0.045149	[10,116]	84.4482	92.5241	0.0135938	[47,186]	82.942	0.0161824	[39,173]	97.6115	0.00177169	[67,143]	91.0259	0.835112	0.93
192160	Casc3	10381032	130.707	0.00764602	[74,246]	87.2216	0.0134873	[39,190]	77.5957	0.0243051	[28,195]	98.508	84.557	0.00853873	[47,155]	112.635	0.00041159	[87,146]	89.715	0.00944902	[47,170]	95.6358	0.886231	1.03
192170	Eif4a3	10539177	236.849	0.00767483	[142,465]	132.187	0.0298034	[49,408]	116.072	0.0105778	[58,241]	161.703	170.395	0.0168635	[87,403]	123.414	0.0175993	[62,269]	178.968	0.0110657	[98,380]	157.592	0.927966	1.03
192191	Med9	10376564	161.824	0.0155483	[81,378]	145.078	0.00294987	[93,236]	130.443	0.0311501	[48,402]	145.782	146.3	0.00930193	[79,297]	136.018	5.32903e-06	[125,148]	161.207	8.47788e-05	[136,193]	147.842	0.868573	0.99
192231	Hexim1	10381697	85.5677	0.00344405	[52,140]	75.5064	0.0184574	[30,177]	79.1806	0.0186148	[32,183]	80.0849	71.1602	0.00918575	[37,134]	91.1467	0.00226231	[62,136]	79.4783	0.0221048	[30,189]	80.5951	0.94243	0.99
192232	Hps4	10524369	213.451	5.51427e-05	[184,251]	124.254	0.00648547	[71,228]	132.172	0.0216229	[59,332]	156.626	124.096	0.00192835	[84,188]	122.664	0.00325957	[80,194]	108.114	0.00119797	[76,155]	118.292	0.309847	1.32
192652	Wdr81	10388451	252.866	0.00071659	[192,349]	168.276	0.0141822	[84,395]	115.767	0.0674537	[23,565]	178.97	134.616	0.00516786	[82,234]	116.195	0.00695481	[67,210]	178.031	0.000107922	[149,216]	142.947	0.476158	1.25
192654	Lypla3	10574976	115.848	0.0210659	[48,290]	112.707	0.0128916	[53,244]	89.6069	0.0158793	[39,200]	106.054	112.037	0.00567326	[66,197]	123.313	0.00599653	[73,217]	129.178	0.0012466	[91,186]	121.509	0.200435	0.87
193670	Rnf185	10383708	149.659	0.00546254	[90,266]	116.671	0.0156238	[54,268]	149.278	0.0204549	[70,375]	138.536	126.632	0.0037183	[79,210]	70.836	0.0194644	[29,157]	108.572	0.0431723	[33,355]	102.014	0.148593	1.36
193736	Zbtb12	10444521	223.844	0.00192986	[157,342]	174.08	0.0164603	[85,432]	138.227	0.0808379	[26,1070]	178.717	147.005	0.00200464	[100,225]	224.136	0.00734932	[136,426]	285.986	0.00824519	[173,577]	219.042	0.45038	0.82
193796	Jmjd2b	10446084	212.942	0.00156764	[152,316]	130.035	0.00962514	[68,264]	131.22	0.0297494	[51,388]	158.066	122.738	0.00707891	[70,226]	89.8425	0.00295163	[57,142]	117.562	0.00186251	[80,176]	110.047	0.215514	1.44
195209	Gm22	10576088	215.843	0.0105424	[123,455]	119.82	0.0113615	[60,251]	94.5192	0.075912	[15,404]	143.394	86.3908	0.00657975	[50,152]	94.2648	0.000445524	[72,124]	101.218	0.000440345	[78,132]	93.9579	0.312282	1.53
207952	Klhl25	10554198	170.601	0.00921594	[94,352]	154.842	0.0141787	[77,357]	155.726	0.0650525	[44,985]	160.389	101.362	0.00728479	[56,186]	116.101	0.017018	[52,268]	146.29	0.000537158	[111,197]	121.251	0.082847	1.32
[truncated: 383 more rows]
