# Supplementary material for: The PARN Deadenylase Targets a Discrete Set of mRNAs for Decay and Regulates Cell Motility in Mouse Myoblasts
Source: PLoS Genet. 2012 Aug 30;8(8):e1002901. doi: 10.1371/journal.pgen.1002901 (PMC3431312; doi:10.1371/journal.pgen.1002901)
Supplement: Dataset S2 — mRNA abundance in PARN KD cells and CTRL cells at 0 minute time point. (XLSX) [file pgen.1002901.s002.xls]

## Sheet: 0 time point mRNA abundance
Dataset S2: mRNA abundance in PARN KD cells and C2C12 Control cells at 0 time point (log2(value))
Gene_id	Gene_sym	transcript_id	PARN (0 min)	CONTROL (0 min)	Fold Change of mRNA abundacne
11287	Pzp	10548207	4.87871	4.79038	0.0883237
11298	Aanat	10382816	5.15091	5.05172	0.0991903
11304	Abca4	10495712	4.91801	4.91939	-0.00137632
11305	Abca2	10470050	6.88831	7.04722	-0.158913
11306	Abcb7	10606217	7.98022	8.24205	-0.261833
11307	Abcg1	10443730	5.88388	5.91126	-0.027383
11308	Abi1	10480423	10.0477	10.196	-0.148326
11350	Abl1	10471201	9.23723	9.25356	-0.0163263
11352	Abl2	10350823	8.53114	8.28545	0.24569
11354	Abpa	10552121	4.77724	4.86598	-0.0887363
11363	Acadl	10355246	9.47123	9.5806	-0.109366
11364	Acadm	10502951	9.33722	9.9983	-0.661086
11370	Acadvl	10387768	8.6038	8.54835	0.0554437
11409	Acads	10532926	8.439	8.31058	0.12842
11416	Slc33a1	10498485	8.02441	8.51815	-0.493733
11419	Accn2	10426782	5.86386	5.8961	-0.032243
11421	Ace	10381962	5.14623	5.59058	-0.44435
11426	Macf1	10516103	9.39255	9.23058	0.16197
11428	Aco1	10503966	9.52162	9.81269	-0.291066
11429	Aco2	10425611	11.2126	11.4853	-0.27268
11430	Acox1	10393177	8.20936	8.57975	-0.370383
11431	Acp1	10355401	9.49579	9.56761	-0.071813
11431	Acp1	10491883	7.77	7.84359	-0.0735896
11431	Acp1	10557199	9.44918	9.4808	-0.0316163
11431	Acp1	10606532	10.0412	9.99739	0.0438037
11431	Acp1	10399820	7.28277	6.73147	0.5513
11432	Acp2	10473847	7.87845	8.17161	-0.293153
11433	Acp5	10591739	5.23745	5.01264	0.224807
11435	Chrna1	10483706	9.85022	8.45023	1.39999
11441	Chrna7	10564272	4.64397	4.56972	0.0742537
11443	Chrnb1	10387625	8.43059	7.66907	0.761517
11447	Chrnd	10348150	6.29662	5.60936	0.687264
11448	Chrne	10387909	5.55565	5.47524	0.080407
11449	Chrng	10348166	6.22922	6.04112	0.1881
11459	Acta1	10582592	9.14297	8.41603	0.72694
11461	Actb	10535381	13.7265	13.7337	-0.00720965
11464	Actc1	10485982	8.33673	7.75854	0.578194
11465	Actg1	10393754	13.5122	13.6268	-0.114543
11465	Actg1	10506424	13.4851	13.6156	-0.130453
11468	Actg2	10545707	11.2632	11.3079	-0.0446463
11470	Actl7a	10505107	4.94802	4.92763	0.020387
11471	Actl7b	10513016	5.68071	5.44918	0.231524
11472	Actn2	10407742	5.55542	5.44043	0.114987
11474	Actn3	10464836	8.30226	7.53455	0.76771
11475	Acta2	10467124	13.2868	13.3958	-0.109023
11477	Acvr1	10482824	7.85098	8.10525	-0.25427
11479	Acvr1b	10427015	6.65878	6.54176	0.11702
11480	Acvr2a	10471953	7.4021	7.65147	-0.249366
11481	Acvr2b	10590169	6.27211	6.17291	0.099197
11482	Acvrl1	10426999	5.855	5.69336	0.16164
11484	Aspa	10388254	4.54539	4.44438	0.10101
11486	Ada	10489391	6.60705	6.87154	-0.264493
11487	Adam10	10586844	8.64797	9.4488	-0.800826
11488	Adam11	10381619	6.31163	6.3175	-0.00586965
11489	Adam12	10568668	6.56502	7.83832	-1.2733
11490	Adam15	10499560	8.65768	8.47516	0.18252
11491	Adam17	10399605	8.74973	8.95584	-0.206113
11492	Adam19	10375402	7.62685	7.72197	-0.0951197
11497	Adam3	10577685	4.10118	4.15323	-0.052053
11498	Adam4	10401320	5.53723	5.50331	0.0339237
11499	Adam5	10577712	4.08882	4.23749	-0.14867
11501	Adam8	10568873	7.13931	6.96299	0.176327
11502	Adam9	10577757	9.54482	10.4194	-0.87457
11504	Adamts1	10440522	8.20664	8.42284	-0.216196
11512	Adcy6	10432190	7.86091	8.3227	-0.46179
11513	Adcy7	10573747	9.49384	9.6513	-0.157453
11515	Adcy9	10437364	6.58869	6.77665	-0.18796
11516	Adcyap1	10447502	5.09876	5.04004	0.0587203
11517	Adcyap1r1	10538482	5.63674	5.48801	0.14873
11518	Add1	10521222	9.42346	9.80848	-0.38502
11519	Add2	10539669	5.56368	5.31383	0.24985
11520	Adfp	10514221	10.4179	10.2069	0.211074
11529	Adh7	10496425	8.46396	8.48197	-0.018003
11532	Adh5	10496475	9.76703	9.6006	0.166434
11534	Adk	10413086	9.00421	9.33208	-0.327873
11539	Adora1	10357878	5.41551	5.35316	0.0623537
11540	Adora2a	10364030	5.74486	5.6366	0.10826
11541	Adora2b	10376832	6.43721	7.00217	-0.56496
11544	Adprh	10439455	7.85594	8.22312	-0.36718
11545	Parp1	10352242	9.28543	9.41175	-0.126326
11546	Parp2	10414497	8.93089	9.11114	-0.180256
11548	Adra1b	10385353	5.72296	5.67964	0.0433203
11550	Adra1d	10487886	6.8027	7.05754	-0.254836
11552	Adra2b	10475800	4.84934	4.64733	0.202014
11554	Adrb1	10464167	6.66146	6.5701	0.091357
11555	Adrb2	10459288	6.47972	6.94514	-0.465423
11564	Adsl	10425461	10.3475	10.2901	0.0573937
11565	Adssl1	10398859	7.46131	7.67202	-0.210706
11566	Adss	10360522	10.1979	10.3973	-0.1994
11567	Avil	10366774	5.28512	5.32581	-0.040693
11568	Aebp1	10374083	7.27702	8.16208	-0.885063
11569	Aebp2	10542557	8.75904	8.67412	0.0849137
11593	Aga	10571774	8.22798	8.2401	-0.012113
11596	Ager	10444407	6.25085	6.2094	0.041447
11600	Angpt1	10428376	8.22688	9.77517	-1.5483
11601	Angpt2	10577315	5.39274	5.71404	-0.321296
11602	Angpt4	10477042	5.80984	5.82945	-0.019613
11603	Agrn	10519270	6.90183	7.40021	-0.49838
11605	Gla	10606714	7.52811	8.17684	-0.648733
11606	Agt	10582658	6.1185	6.08062	0.037887
11608	Agtr1b	10497475	6.11126	6.08146	0.0298004
11609	Agtr2	10599001	4.32653	4.5238	-0.197263
11610	Agtrap	10518455	6.67287	6.98406	-0.31119
11622	Ahr	10400006	7.68713	8.07374	-0.38661
11630	Aim1	10368947	8.07669	9.38932	-1.31263
11632	Aip	10464603	8.98613	9.09785	-0.111716
11634	Aire	10370397	6.27855	6.075	0.20355
11636	Ak1	10471474	9.99359	9.9669	0.0266903
11637	Ak2	10508382	10.5309	10.3897	0.141234
11639	Ak3l1	10472923	8.15631	7.50704	0.649277
11640	Akap1	10389701	8.06926	7.85228	0.216984
11641	Akap2	10505132	8.62901	8.96241	-0.3334
11648	Akp3	10348131	6.28523	6.14761	0.137627
11651	Akt1	10402766	10.4997	10.254	0.245624
11652	Akt2	10374364	9.93827	10.2267	-0.28844
11652	Akt2	10551393	9.45117	9.7299	-0.27873
11655	Alas1	10596454	8.02379	8.2897	-0.265906
11656	Alas2	10602372	4.9483	5.02058	-0.0722763
11658	Alcam	10439895	9.0608	9.6024	-0.541606
11666	Abcd1	10600235	6.51827	7.39482	-0.876546
11668	Aldh1a1	10461979	4.76962	4.73479	0.0348303
11669	Aldh2	10533345	9.8158	10.1619	-0.34614
11670	Aldh3a1	10376765	8.01791	9.23304	-1.21513
11671	Aldh3a2	10386652	8.0619	8.51956	-0.457653
11674	Aldoa	10513912	6.05218	5.93947	0.11271
11674	Aldoa	10568050	12.185	12.3342	-0.149153
11676	Aldoc	10379153	5.56432	6.41778	-0.853466
11677	Akr1b3	10354768	10.5891	10.4394	0.149647
11677	Akr1b3	10385236	10.7589	10.6196	0.139384
11677	Akr1b3	10399457	10.7141	10.7569	-0.0428697
11677	Akr1b3	10543859	10.7088	10.6004	0.108437
11684	Alox12	10387821	4.45723	4.36846	0.0887637
11686	Alox12b	10377490	5.04871	4.97481	0.0739003
11687	Alox15	10387855	4.90291	4.94315	-0.0402363
11688	Alox8	10387257	5.3503	5.26032	0.0899737
11689	Alox5	10547153	10.2008	7.89734	2.30345
11690	Alox5ap	10527638	7.08551	6.99768	0.0878304
11692	Gfer	10448700	7.94002	7.67612	0.263897
11698	Ambn	10522946	4.52049	4.6337	-0.113213
11702	Amd1	10368670	10.5715	10.4151	0.156384
11702	Amd1	10368748	10.6178	10.4715	0.146274
11702	Amd1	10459389	10.799	10.6359	0.16306
11702	Amd1	10512935	10.8087	10.6331	0.175627
11717	Ampd3	10556302	6.69566	7.63071	-0.93505
11722	Amy1	10501555	4.19641	4.0625	0.133904
11731	Ang2	10419566	4.56598	4.47867	0.087307
11732	Ank	10423363	10.1895	11.1328	-0.9433
11733	Ank1	10570894	6.2526	6.65146	-0.398863
11735	Ank3	10363786	6.96565	7.45049	-0.484836
11736	Ankfy1	10378126	8.67091	9.05798	-0.387063
11737	Anp32a	10586064	10.3171	10.0109	0.306194
11739	Slc25a4	10578539	11.7629	11.9257	-0.162783
11744	Anxa11	10413229	8.4168	8.37585	0.0409537
11745	Anxa3	10523451	11.4151	10.912	0.503067
11746	Anxa4	10545958	9.63362	9.85401	-0.220383
11747	Anxa5	10497817	11.6553	11.8579	-0.202633
11749	Anxa6	10385966	11.555	11.8668	-0.311746
11750	Anxa7	10417869	8.34972	8.37391	-0.0241863
11752	Anxa8	10414065	7.99551	10.0935	-2.09797
11757	Prdx3	10468869	10.3592	10.7514	-0.392153
11758	Prdx6	10359422	10.3847	10.1072	0.27743
11761	Aox1	10346374	6.34434	7.0003	-0.655956
11764	Ap1b1	10373986	8.90197	8.99455	-0.0925763
11765	Ap1g1	10575302	8.92951	9.30879	-0.37928
11766	Ap1g2	10419977	6.11296	6.42021	-0.30725
11767	Ap1m1	10572786	9.15582	9.69364	-0.537826
11768	Ap1m2	10591522	4.79679	4.8227	-0.0259096
11769	Ap1s1	10534660	9.84344	9.6752	0.168234
11770	Fabp4	10497265	4.20563	4.28438	-0.0787496
11771	Ap2a1	10562965	9.32117	9.26935	0.0518204
11772	Ap2a2	10558971	9.68742	9.90684	-0.219416
11773	Ap2m1	10434384	10.2719	10.9019	-0.630013
11774	Ap3b1	10406681	8.72387	9.00985	-0.285976
11776	Ap3d1	10370950	9.52319	9.42794	0.0952503
11777	Ap3s1	10455542	9.24653	9.81119	-0.56466
11777	Ap3s1	10574096	9.69685	10.2923	-0.59547
11777	Ap3s1	10604230	9.22273	9.80893	-0.586206
11778	Ap3s2	10564839	7.0546	7.18499	-0.130393
11781	Ap4m1	10526754	7.08355	7.27152	-0.187963
11782	Ap4s1	10395672	5.87285	6.15864	-0.28579
11783	Apaf1	10371846	8.08431	8.1909	-0.10659
11785	Apbb1	10566457	6.80897	7.04131	-0.232336
11787	Apbb2	10530287	9.18324	8.93797	0.245274
11789	Apc	10454655	8.08566	7.7938	0.291857
11790	Speg	10347593	7.08481	7.18861	-0.103793
11792	Apex1	10414522	10.5671	10.7297	-0.162523
11793	Atg5	10362922	8.22529	8.02275	0.20254
11796	Birc3	10590801	5.11473	5.04048	0.0742437
11797	Birc2	10590791	6.45542	6.60782	-0.152393
11798	Xiap	10599369	7.92914	8.13392	-0.204783
11799	Birc5	10382998	8.86271	8.71993	0.142784
11800	Api5	10485344	9.11217	9.27881	-0.16664
11803	Aplp1	10561927	5.27284	5.36693	-0.094093
11804	Aplp2	10592023	9.2802	10.0736	-0.793383
11808	Apoa4	10585010	5.72651	5.6071	0.11941
11810	Apobec1	10547621	5.83705	6.23562	-0.398573
11813	Apoc2	10560614	5.82007	5.80658	0.0134904
11816	Apoe	10560624	7.42878	7.35397	0.0748037
11819	Nr2f2	10564527	8.36425	8.37712	-0.0128663
11820	App	10440491	10.6046	11.0027	-0.398153
11821	Aprt	10582390	9.33883	9.1556	0.183227
11826	Aqp1	10538459	10.5624	10.8353	-0.272903
11827	Aqp2	10426760	6.61821	6.41058	0.207624
11828	Aqp3	10512156	5.75422	5.50995	0.24427
11829	Aqp4	10457614	4.54004	4.49519	0.0448503
11830	Aqp5	10426767	7.98994	8.12401	-0.13407
11832	Aqp7	10512145	4.70586	4.63213	0.0737337
11833	Aqp8	10557300	5.34894	5.26141	0.0875304
11834	Aqr	10485989	9.18815	9.2691	-0.0809463
11836	Araf	10598956	7.50371	7.86656	-0.36285
11837	Rplp0	10405935	13.0266	13.0716	-0.044983
11837	Rplp0	10524718	13.2252	13.2302	-0.00506632
11837	Rplp0	10581027	12.9189	12.9651	-0.0462163
11838	Arc	10429491	6.58763	6.45884	0.12879
11839	Areg	10523182	7.8605	7.38336	0.47714
11840	Arf1	10386370	11.9154	12.1231	-0.207683
11840	Arf1	10456974	12.4683	12.6009	-0.132536
11841	Arf2	10381744	9.17298	9.01986	0.153124
11842	Arf3	10432256	10.3218	10.4846	-0.16285
11843	Arf4	10413304	10.8304	11.2203	-0.389933
11844	Arf5	10536746	9.26359	9.24634	0.0172504
11845	Arf6	10396108	10.4387	10.6878	-0.24907
11846	Arg1	10368343	4.67115	4.67454	-0.00339299
11848	Rhoa	10515493	11.9342	12.0433	-0.10915
11848	Rhoa	10588893	11.5037	11.6846	-0.18089
11852	Rhob	10399360	9.76192	9.22184	0.54008
11853	Rhoc	10495054	10.4922	10.415	0.0771504
11854	Rhod	10464754	7.58727	7.72011	-0.132836
11855	Arhgap5	10395692	7.89652	8.31321	-0.41669
11857	Arhgdib	10548892	6.4925	7.66285	-1.17035
11858	Rnd2	10381416	7.13422	7.40009	-0.265873
11861	Arl4a	10400057	6.05579	6.14017	-0.0843797
11863	Arnt	10494238	8.6819	8.81664	-0.134736
11864	Arnt2	10565292	6.02282	5.9194	0.10342
11865	Arntl	10556463	6.94941	6.75559	0.193814
11867	Arpc1b	10527441	11.051	11.2759	-0.224966
11867	Arpc1b	10604763	10.2841	10.7054	-0.42137
11870	Art1	10555662	5.55514	5.33251	0.222634
11871	Art2a	10565990	3.79337	3.67297	0.1204
11875	Art5	10566079	5.47529	5.56151	-0.086213
11877	Arvcf	10434165	6.60773	6.64508	-0.0373463
11878	Arx	10600755	6.16271	6.12883	0.033877
11881	Arsb	10406663	7.58439	7.90883	-0.324433
11881	Arsb	10406672	6.93709	7.23804	-0.300946
11883	Arsa	10431601	6.59284	6.90009	-0.307256
11886	Asah1	10578361	8.9761	9.54031	-0.56421
11889	Asgr1	10377751	5.34918	5.56636	-0.21718
11890	Asgr2	10377763	5.28514	5.15126	0.13388
11891	Rab27a	10587023	4.96203	5.6986	-0.736573
11898	Ass1	10363541	10.3105	11.5903	-1.27984
11898	Ass1	10471154	10.2925	11.5289	-1.23636
11899	Astn1	10350896	5.40382	5.28081	0.123004
11905	Serpinc1	10351015	5.23993	4.90021	0.339717
11906	Zfhx3	10575213	8.49721	8.19002	0.307184
11907	Ate1	10568464	8.03757	8.60597	-0.568403
11908	Atf1	10426875	9.28953	9.39641	-0.106873
11909	Atf2	10483737	8.60246	8.78248	-0.180016
11910	Atf3	10361091	6.79181	5.94794	0.843877
11911	Atf4	10425364	10.1673	10.1435	0.023857
11920	Atm	10593526	7.26742	7.41413	-0.14671
11921	Atoh1	10538751	5.4312	5.21049	0.220707
11924	Neurog2	10495964	4.7462	4.69721	0.0489904
11927	Atox1	10386070	9.73994	9.3746	0.365337
11928	Atp1a1	10500685	10.4385	10.291	0.147514
11931	Atp1b1	10359689	5.70168	5.64856	0.0531203
11932	Atp1b2	10387505	5.51097	5.546	-0.0350297
11933	Atp1b3	10595793	9.99652	10.4313	-0.43477
11937	Atp2a1	10567879	6.15605	5.99787	0.158174
11938	Atp2a2	10533483	10.8502	10.6994	0.15083
11941	Atp2b2	10546977	6.37296	6.16063	0.212324
11944	Atp4a	10552008	5.32984	5.21404	0.115804
11945	Atp4b	10577154	5.96202	5.77623	0.185787
11946	Atp5a1	10456891	12.2377	12.2248	0.0129137
11947	Atp5b	10367106	12.6398	12.5216	0.11814
11949	Atp5c1	10479996	11.8957	12.0374	-0.141683
11950	Atp5f1	10500990	9.86518	9.85826	0.00692035
11951	Atp5g1	10390237	9.69734	9.26589	0.431457
11951	Atp5g1	10391100	9.80638	9.33783	0.468547
11957	Atp5j	10440483	11.0382	11.1236	-0.085353
11958	Atp5k	10532164	8.65584	8.11947	0.53637
11964	Atp6v1a	10439566	9.1063	9.6322	-0.5259
11966	Atp6v1b2	10572146	9.91841	10.3148	-0.396416
11972	Atp6v0d1	10581289	8.04226	9.18065	-1.13839
11973	Atp6v1e1	10547521	9.20134	9.26096	-0.0596163
11974	Atp6v0e	10443021	9.59073	9.18683	0.4039
11975	Atp6v0a1	10381187	7.88818	8.64277	-0.754593
11977	Atp7a	10601360	7.08701	7.51134	-0.424323
11982	Atp10a	10553788	7.56607	7.83919	-0.27312
11983	Atpif1	10516943	11.1933	11.1523	0.041067
11984	Atp6v0c	10448455	10.5415	10.93	-0.38847
11984	Atp6v0c	10537316	10.6284	11.0931	-0.464743
11984	Atp6v0c	10549653	10.7277	11.2188	-0.49107
11987	Slc7a1	10535852	8.84937	8.72812	0.12125
11988	Slc7a2	10571444	4.78601	4.733	0.0530137
11990	Atrn	10476207	7.99922	8.39685	-0.397623
11991	Hnrnpd	10531633	11.3557	11.2978	0.0579003
11992	Auh	10409265	7.337	7.73122	-0.394226
11993	Aup1	10539279	9.77422	10.0324	-0.258183
11997	Akr1b7	10537169	4.50699	4.50431	0.00268035
11998	Avp	10487685	6.17964	5.94708	0.23256
12005	Axin1	10442954	7.77689	7.60288	0.174007
12009	Azi1	10393687	6.34555	6.39155	-0.0459997
12010	B2m	10475414	10.6359	10.6643	-0.0284397
12012	Baat	10512895	3.76796	3.66323	0.10473
12013	Bach1	10436734	7.789	7.55035	0.238657
12014	Bach2	10503695	5.90746	5.88561	0.0218504
12015	Bad	10461017	7.56717	7.58926	-0.022093
12017	Bag1	10512136	9.72448	9.27289	0.451597
12018	Bak1	10449303	9.16149	8.59307	0.568424
12021	Bard1	10355325	6.88132	6.58698	0.294347
12021	Bard1	10355327	6.89125	6.80983	0.081427
12021	Bard1	10355329	7.16529	7.17599	-0.0106963
12022	Barx1	10404982	6.80095	6.50369	0.29726
12023	Barx2	10592050	5.65714	5.57157	0.0855704
12028	Bax	10563303	8.69	8.01938	0.67062
12033	Bcap29	10399874	8.87526	8.45046	0.4248
12034	Phb2	10541711	11.0675	11.1259	-0.058393
12035	Bcat1	10549222	10.3374	10.1281	0.209207
12036	Bcat2	10553015	8.16758	8.44518	-0.2776
12039	Bckdha	10561063	7.16161	7.41446	-0.252853
12040	Bckdhb	10587534	4.36259	4.32803	0.0345637
12041	Bckdk	10557816	8.61633	9.19654	-0.580203
12042	Bcl10	10496737	7.34378	7.33932	0.00446035
12043	Bcl2	10357043	6.68923	6.79141	-0.102183
12046	Bcl2a1c	10587690	3.90773	4.00252	-0.0947896
12046	Bcl2a1c	10595633	5.08729	5.17645	-0.0891596
12046	Bcl2a1c	10587683	3.83037	3.90124	-0.0708663
12048	Bcl2l1	10488655	8.20673	8.39345	-0.186726
12050	Bcl2l2	10415111	6.85698	6.90731	-0.0503297
12051	Bcl3	10560685	5.80911	5.68892	0.120187
12053	Bcl6	10438738	6.9221	7.02919	-0.107083
12054	Bcl7b	10526311	8.14525	7.90698	0.238274
12055	Bcl7c	10568282	8.89559	8.97012	-0.0745363
12061	Bdkrb1	10398121	5.52358	5.77019	-0.246603
12064	Bdnf	10474399	6.85526	6.99418	-0.138916
12068	Bet1	10542959	7.17989	7.53169	-0.351793
12070	Ngfrap1	10601857	9.78914	9.54681	0.24233
12075	Bfsp1	10488185	5.37936	5.35194	0.027417
12091	Glb1	10589889	7.87875	8.40711	-0.52836
12091	Glb1	10589907	6.70883	6.75365	-0.0448196
12095	Bglap-rs1	10499358	6.20756	6.01436	0.193197
12111	Bgn	10600169	5.48358	11.2482	-5.76466
12116	Bhmt	10411142	3.64674	3.61123	0.0355103
12116	Bhmt	10457114	5.32496	5.32091	0.00404702
12116	Bhmt	10511886	4.89036	4.86793	0.0224304
12121	Bicd1	10542896	5.6586	5.70316	-0.0445563
12122	Bid	10547531	8.61484	8.47779	0.137054
12123	Hrk	10524969	6.97693	6.82188	0.15505
12125	Bcl2l11	10475866	6.10918	6.49106	-0.381876
12140	Fabp7	10363224	4.29593	4.23259	0.063347
12144	Blm	10564978	7.00238	7.26882	-0.266436
12151	Bmi1	10469514	9.03105	9.44426	-0.413213
12151	Bmi1	10607244	4.03493	4.10291	-0.067983
12153	Bmp1	10421361	9.8419	9.73184	0.110064
12159	Bmp4	10419261	4.71887	5.97296	-1.25408
12160	Bmp5	10587231	4.54274	4.51937	0.0233704
12166	Bmpr1a	10418927	9.20265	9.56275	-0.360106
12167	Bmpr1b	10502451	4.13676	4.09328	0.043477
12168	Bmpr2	10346651	9.00779	9.00299	0.00480034
12175	Bnip2	10586759	10.344	10.4595	-0.115536
12176	Bnip3	10568785	8.90495	8.31044	0.594507
12177	Bnip3l	10394800	10.4396	10.5105	-0.070923
12177	Bnip3l	10421003	10.0134	10.0707	-0.057233
12180	Smyd1	10545283	5.28685	5.14387	0.14298
12181	Bop1	10429908	10.1202	9.90727	0.212947
12183	Bpgm	10537179	7.09928	7.21341	-0.114126
12189	Brca1	10391461	8.07668	8.17446	-0.097783
12190	Brca2	10527801	6.55773	6.83902	-0.281293
12192	Zfp36l1	10401238	6.5352	6.62008	-0.084883
12193	Zfp36l2	10453272	10.0357	10.0902	-0.0544463
12211	Birc6	10446833	9.52545	9.6137	-0.088243
12212	Chic1	10601303	5.49996	5.70278	-0.202826
12215	Bsg	10364468	10.7705	10.6316	0.1389
12217	Bsn	10596880	5.95677	5.71819	0.238577
12223	Btc	10531274	6.04499	6.4471	-0.40211
12224	Klf5	10416777	8.89719	8.72133	0.17586
12226	Btg1	10365971	10.081	10.2834	-0.202403
12227	Btg2	10357875	6.32831	6.71553	-0.38722
12228	Btg3	10440419	9.06912	8.55962	0.5095
12228	Btg3	10445875	9.02912	8.5095	0.519627
12234	Btrc	10463486	7.65622	8.13998	-0.483763
12235	Bub1	10487480	9.53623	9.81408	-0.277846
12236	Bub1b	10474769	9.57187	10.0869	-0.51503
12237	Bub3	10558248	10.1916	10.4578	-0.266166
12238	Commd3	10469505	9.37394	9.52769	-0.153746
12257	Tspo	10425808	10.7385	11.145	-0.40653
12258	Serping1	10484463	4.96229	5.47005	-0.507763
12259	C1qa	10517517	5.47332	5.28534	0.187977
12261	C1qbp	10388010	10.3352	9.75843	0.57679
12266	C3	10452316	5.22518	5.12704	0.0981403
12267	C3ar1	10547657	6.03441	6.17789	-0.14348
12282	Hyou1	10584712	9.47021	9.62313	-0.152916
12283	Cab39	10347970	9.10406	9.45986	-0.355803
12286	Cacna1a	10573348	5.19951	5.21143	-0.011923
12287	Cacna1b	10480492	5.35231	5.48566	-0.13335
12289	Cacna1d	10418355	4.96111	4.81014	0.15097
12290	Cacna1e	10358928	4.68935	4.66529	0.0240637
12291	Cacna1g	10389929	5.3865	5.23614	0.150364
12292	Cacna1s	10350199	5.45412	5.33479	0.11933
12293	Cacna2d1	10519855	8.00157	8.79355	-0.791983
12293	Cacna2d1	10519815	7.92939	8.65858	-0.729193
12295	Cacnb1	10390542	6.32144	6.29431	0.0271303
12296	Cacnb2	10469404	6.22453	6.76184	-0.537303
12297	Cacnb3	10426611	8.38471	9.1145	-0.729786
12299	Cacng1	10392364	8.71258	9.505	-0.792416
12301	Cacybp	10359334	11.2767	11.1137	0.16308
12304	Pdia4	10544525	10.112	10.6016	-0.489523
12305	Ddr1	10450579	7.92816	7.89127	0.036887
12306	Anxa2	10586744	11.9387	12.2654	-0.326766
12309	S100g	10607705	5.36437	5.31567	0.0487037
12310	Calca	10567095	4.65839	4.66627	-0.00787965
12314	Calm2	10453451	11.773	11.8577	-0.084753
12314	Calm2	10599461	11.9313	12.2521	-0.320723
12315	Calm3	10397752	10.6227	10.8673	-0.244613
12315	Calm3	10560304	10.4148	10.5436	-0.12886
12316	Aspm	10350392	7.93188	8.63243	-0.70055
12317	Calr	10580219	11.5982	11.9824	-0.38425
12319	Car8	10511429	5.62885	8.80663	-3.17778
12321	Calu	10536818	11.3902	11.684	-0.293723
12323	Camk2b	10384064	5.57686	5.66775	-0.0908897
12325	Camk2g	10417972	9.05329	9.50589	-0.4526
12328	Caml	10405504	7.49044	7.59424	-0.1038
12330	Canx	10385599	11.7274	11.8378	-0.110406
12331	Cap1	10516051	11.4804	11.6831	-0.202736
12332	Capg	10539135	10.4953	10.5728	-0.0775563
12333	Capn1	10465314	7.81079	8.14395	-0.333153
12334	Capn2	10360806	10.7323	10.7831	-0.0508363
12336	Capns1	10561842	11.1441	11.7477	-0.603566
12337	Capn5	10565689	6.60024	7.24969	-0.649446
12338	Capn6	10607143	6.28286	8.40082	-2.11796
12339	Capn7	10413771	7.91561	8.19147	-0.275853
12340	Capza1	10349014	10.6615	10.6706	-0.00912632
12340	Capza1	10500928	10.7059	10.7453	-0.0394897
12343	Capza2	10536527	10.6812	10.9147	-0.23344
12345	Capzb	10509620	10.1842	10.4025	-0.218243
12348	Car11	10553080	6.60669	6.43223	0.174457
12349	Car2	10490923	4.65465	5.51414	-0.85949
12350	Car3	10490913	5.30237	5.71	-0.407633
12354	Car7	10574480	5.2529	5.22871	0.0241904
12355	Nr1i3	10351533	4.99424	4.93504	0.0592003
12359	Cat	10485466	8.69865	8.33685	0.361794
12361	Cask	10603708	8.67583	8.99033	-0.314503
12362	Casp1	10582985	3.50662	3.61155	-0.104926
12363	Casp4	10582997	5.37439	5.63113	-0.256736
12364	Casp12	10583008	6.726	7.16101	-0.435013
12365	Casp14	10370522	4.87043	4.76263	0.1078
12366	Casp2	10537728	7.55744	8.15923	-0.60179
12367	Casp3	10571696	9.08149	9.31208	-0.23059
12368	Casp6	10496023	7.7961	7.64517	0.150934
12369	Casp7	10464128	7.13992	7.78916	-0.64924
12370	Casp8	10346564	8.70383	8.22434	0.47949
12371	Casp9	10510034	7.67641	8.03017	-0.353763
12372	Casq1	10360235	4.69257	4.62394	0.0686337
12373	Casq2	10494804	5.15777	4.9084	0.249374
12377	Gprc2a-rs3	10536083	3.39636	3.19133	0.205034
12377	Gprc2a-rs3	10552335	3.39636	3.19133	0.205034
12377	Gprc2a-rs3	10552341	4.12522	3.99869	0.126534
12377	Gprc2a-rs3	10562641	3.65016	3.55347	0.0966937
12377	Gprc2a-rs3	10552339	4.64204	4.42745	0.214594
12380	Cast	10410656	9.45554	9.82268	-0.367143
12385	Ctnna1	10454786	10.5122	10.7382	-0.22598
12386	Ctnna2	10545538	4.55204	4.35806	0.193977
12387	Ctnnb1	10590325	10.4241	10.832	-0.40789
12388	Ctnnd1	10484402	9.75137	10.1389	-0.387506
12389	Cav1	10536499	8.23692	9.76735	-1.53043
12390	Cav2	10536494	7.26533	7.45532	-0.189993
12391	Cav3	10540533	5.06801	4.96113	0.106884
12393	Runx2	10451061	7.97675	7.83535	0.141407
12394	Runx1	10441003	9.18505	8.91427	0.270777
12395	Runx1t1	10503382	5.03811	4.95645	0.081657
12396	Cbfa2t2	10477543	7.89826	8.27413	-0.375866
12396	Cbfa2t2	10521982	7.30436	7.46515	-0.16079
12398	Cbfa2t3	10582427	6.48264	6.45302	0.0296237
12398	Cbfa2t3	10582429	5.58712	5.39974	0.18738
12399	Runx3	10509030	7.9129	7.65621	0.25669
12400	Cbfb	10574632	8.98509	9.2571	-0.272003
12402	Cbl	10592734	8.18883	8.12661	0.0622204
12404	Cbln1	10580469	5.51717	5.58612	-0.0689496
12406	Serpinh1	10565794	9.18166	9.47598	-0.294326
12408	Cbr1	10436967	7.03633	7.63211	-0.595773
12409	Cbr2	10393936	9.09355	10.1624	-1.06888
12411	Cbs	10449712	6.12309	6.0701	0.0529837
12412	Cbx1	10380689	8.9899	8.9251	0.064797
12416	Cbx2	10383055	8.29232	8.35939	-0.0670763
12417	Cbx3	10346549	10.5833	10.8971	-0.31376
12417	Cbx3	10405868	10.054	10.2868	-0.232883
12417	Cbx3	10421573	11.0718	11.3613	-0.289473
12417	Cbx3	10538282	10.8927	11.2103	-0.317523
12417	Cbx3	10405874	9.67616	9.86971	-0.19355
12417	Cbx3	10405888	9.15506	9.38946	-0.234403
12417	Cbx3	10410207	9.67616	9.86971	-0.19355
12418	Cbx4	10393620	7.90064	8.19087	-0.290236
12419	Cbx5	10433088	10.5171	10.7138	-0.19676
12421	Rb1cc1	10344658	7.93496	8.14919	-0.214226
12424	Cck	10597817	4.67814	4.55476	0.123387
12428	Ccna2	10497831	10.6803	10.7717	-0.0914263
12442	Ccnb2	10594774	10.0535	10.4758	-0.422306
12443	Ccnd1	10569646	11.2804	11.3184	-0.0380096
12444	Ccnd2	10548105	10.4685	9.56557	0.902977
12445	Ccnd3	10445688	7.92109	7.93216	-0.011073
12447	Ccne1	10562563	9.14645	9.24099	-0.0945363
12448	Ccne2	10503264	7.80085	7.78797	0.0128804
12449	Ccnf	10448506	8.88592	9.2593	-0.373373
12450	Ccng1	10385271	11.4931	11.18	0.313104
12452	Ccng2	10523297	7.04119	7.38407	-0.342883
12453	Ccni	10415574	10.3006	10.3378	-0.0372296
12453	Ccni	10531488	9.84035	9.86618	-0.025833
12454	Ccnk	10398195	8.11897	7.6786	0.440364
12455	Ccnt1	10432180	8.36159	8.20317	0.158417
12457	Ccrn4l	10491915	8.06425	7.61812	0.446127
12460	Ccs	10464825	7.08609	7.21898	-0.132893
12461	Cct2	10372600	12.1736	12.1014	0.0722403
12462	Cct3	10493193	11.472	11.0643	0.40774
12464	Cct4	10374564	11.293	11.309	-0.015953
12465	Cct5	10428052	11.8985	11.7467	0.15182
12466	Cct6a	10526069	11.7595	11.4385	0.320984
12467	Cct6b	10389072	4.02759	3.87171	0.155877
12468	Cct7	10539606	11.4112	11.343	0.068107
12469	Cct8	10440600	11.6024	11.3795	0.22298
12475	Cd14	10458382	5.58099	5.46555	0.11544
12476	Cd151	10558948	9.68746	9.98524	-0.297786
12479	Cd1d1	10499160	4.9853	4.78091	0.20439
12480	Cd1d2	10492957	6.34809	6.27361	0.074477
12483	Cd22	10562132	4.44499	4.39013	0.054857
12484	Cd24a	10362896	5.48455	6.41831	-0.933763
12487	Cd28	10346783	4.47985	4.36499	0.11486
12488	Cd2ap	10451004	8.92647	8.38721	0.53926
12489	Cd33	10562709	5.01241	5.00892	0.00349369
12490	Cd34	10352905	6.37155	8.38062	-2.00907
12492	Scarb2	10531437	8.6749	8.66353	0.011367
12496	Entpd2	10470014	5.28822	5.08711	0.201104
12497	Entpd6	10476952	7.92537	8.21759	-0.29222
12499	Entpd5	10401454	7.10978	7.41094	-0.301156
12501	Cd3e	10593024	5.4957	5.55638	-0.060673
12503	Cd247	10351353	5.14358	5.10853	0.0350503
12505	Cd44	10485405	8.85599	8.54929	0.306704
12508	Cd53	10501063	5.71087	6.89706	-1.18619
12509	Cd59a	10474229	4.02072	5.10799	-1.08726
12512	Cd63	10367436	9.7552	9.07911	0.676084
12514	Cd68	10387536	5.66137	5.87249	-0.211123
12516	Cd7	10394054	4.66727	4.58513	0.082137
12519	Cd80	10435712	7.21543	6.67818	0.537247
12519	Cd80	10435704	8.43909	7.62322	0.815867
12520	Cd81	10559261	11.305	11.7645	-0.459506
12521	Cd82	10485213	10.8649	11.2021	-0.337236
12525	Cd8a	10538993	5.59257	5.51295	0.0796204
12526	Cd8b1	10538979	4.7874	4.76161	0.025797
12527	Cd9	10548030	10.5538	11.2483	-0.694493
12530	Cdc25a	10589420	8.878	8.83297	0.0450304
12531	Cdc25b	10476252	9.0358	9.59039	-0.55459
12532	Cdc25c	10458195	7.78678	7.71267	0.074107
12534	Cdc2a	10369815	10.4678	10.5458	-0.0780063
12537	Cdc2l1	10511113	8.80649	8.29388	0.51261
12539	Cdc37	10591472	10.0048	9.88539	0.11938
12540	Cdc42	10517559	10.9048	10.8804	0.0243237
12544	Cdc45l	10438378	8.45592	8.64166	-0.18574
12545	Cdc7	10523802	6.45531	6.53647	-0.0811563
12549	Cdgap	10439483	9.1813	9.16317	0.018127
12550	Cdh1	10575052	5.46079	5.29316	0.167627
12552	Cdh11	10581013	4.81486	4.77311	0.041747
12554	Cdh13	10575844	7.6823	8.20659	-0.524286
12555	Cdh15	10576175	9.30229	9.42325	-0.12096
12556	Cdh16	10581132	5.46865	5.41532	0.053327
12557	Cdh17	10503341	4.49561	4.54073	-0.0451197
12558	Cdh2	10457644	9.5782	9.25143	0.32677
12561	Cdh4	10479274	5.98302	5.78301	0.200017
12563	Cdh6	10427862	5.11321	5.1807	-0.067493
12564	Cdh8	10580990	4.37461	4.24013	0.134477
12566	Cdk2	10373530	9.38172	9.44829	-0.0665697
12567	Cdk4	10366814	12.0767	12.0291	0.0475937
12568	Cdk5	10528583	8.47784	8.79648	-0.318643
12569	Cdk5r1	10379482	7.32438	7.46588	-0.141496
12570	Cdk5r2	10347503	7.16837	7.0965	0.071877
12571	Cdk6	10519324	9.67199	9.46127	0.210717
12572	Cdk7	10411709	5.49797	6.18838	-0.69041
12572	Cdk7	10411711	8.57551	8.71798	-0.14247
12575	Cdkn1a	10443463	9.70344	9.40344	0.3
12576	Cdkn1b	10542310	8.16614	8.60929	-0.44315
12576	Cdkn1b	10542317	6.77029	6.79105	-0.020763
12577	Cdkn1c	10569429	6.26172	6.08473	0.176987
12578	Cdkn2a	10514340	6.1078	5.96977	0.138034
12579	Cdkn2b	10514347	6.09856	5.98238	0.11618
12580	Cdkn2c	10515090	7.80629	8.28838	-0.48209
12581	Cdkn2d	10591517	7.79273	8.0382	-0.24547
12583	Cdo1	10458828	5.20014	5.37038	-0.170236
12585	Cdr2	10567564	8.79135	8.9324	-0.14105
12589	Ift81	10533504	6.72242	6.82238	-0.0999563
12590	Cdx1	10459153	7.42997	7.15288	0.277087
12593	Cdyl	10404578	5.82889	6	-0.17111
12606	Cebpa	10552140	6.23018	7.0731	-0.842916
12607	Cebpz	10453006	8.53694	8.10021	0.436724
12608	Cebpb	10478890	7.91664	8.11973	-0.20309
12611	Cebpg	10562416	7.95698	8.18528	-0.228306
12615	Cenpa	10520521	9.42992	9.42539	0.00452368
12616	Cenpb	10487871	9.5006	9.3837	0.116894
12617	Cenpc1	10530892	7.03032	7.1414	-0.11108
12623	Ces1	10580678	4.71831	5.00682	-0.288516
12626	Cetn3	10406426	8.70372	8.5585	0.145217
12627	Cfc1	10345393	5.58608	5.3127	0.27338
12628	Cfh	10358339	5.36309	7.17228	-1.80918
12631	Cfl1	10460616	12.4493	12.4734	-0.0240563
12632	Cfl2	10400350	10.46	10.6934	-0.23342
12633	Cflar	10346551	7.54098	7.66779	-0.126806
12633	Cflar	10346562	8.26991	7.73212	0.537794
12633	Cflar	10497931	7.59916	7.5866	0.0125604
12648	Chd1	10441987	9.00628	8.81409	0.192187
12649	Chek1	10592201	8.2159	8.60377	-0.38787
12651	Chkb	10431585	7.53602	7.46154	0.074487
12652	Chga	10397882	5.74846	5.62869	0.11977
12654	Chi3l1	10349968	4.93474	4.81572	0.119017
12659	Ovgp1	10495120	4.86829	4.81301	0.0552737
12660	Chka	10460221	7.64646	7.67561	-0.029143
12662	Chm	10606513	7.92576	8.31224	-0.38648
12663	Chml	10360460	7.18922	7.22327	-0.0340463
12667	Chrd	10434528	5.5289	5.55408	-0.0251763
12669	Chrm1	10461143	6.51465	6.33664	0.178007
12672	Chrm4	10474002	5.9196	5.62239	0.297207
12675	Chuk	10467921	8.18476	8.3629	-0.178143
12677	Vsx2	10397257	4.99197	4.88022	0.111744
12684	Cideb	10420165	5.68141	5.70146	-0.0200497
12695	Inadl	10506058	5.68928	5.42382	0.265464
12696	Cirbp	10364712	7.86784	8.15094	-0.2831
12700	Cish	10588577	5.54867	5.49625	0.0524237
12702	Socs3	10383010	5.68259	5.90727	-0.224683
12702	Socs3	10393449	7.59778	7.89564	-0.297866
12703	Socs1	10437668	6.99157	6.76733	0.22424
12704	Cit	10524790	8.33839	8.26344	0.0749537
12705	Cited1	10606083	7.18336	6.92162	0.261744
12709	Ckb	10402708	7.47977	7.97338	-0.49361
12715	Ckm	10550698	6.16912	5.94296	0.226157
12716	Ckmt1	10475324	5.29394	5.25361	0.0403337
12723	Clcn1	10537742	4.91339	4.9504	-0.0370096
12724	Clcn2	10438530	6.42066	6.39718	0.0234837
12725	Clcn3	10578810	6.75781	6.44672	0.311087
12727	Clcn4-2	10559853	8.17984	8.31722	-0.13738
12729	Clns1a	10555108	8.98837	9.22949	-0.24112
12733	Clcnka	10517901	5.47767	5.29595	0.181727
12737	Cldn1	10438769	3.81542	3.77272	0.0427003
12740	Cldn4	10534395	5.9823	5.97729	0.00501035
12747	Clk1	10354816	9.13498	9.42759	-0.292603
12750	Clk4	10375820	7.85037	8.03832	-0.187946
12751	Tpp1	10566529	8.06618	8.55462	-0.488433
12753	Clock	10530733	8.5443	8.63836	-0.094063
12757	Clta	10504458	9.09305	9.18682	-0.093763
12763	Cmah	10404132	8.24107	5.15282	3.08825
12764	Cmas	10542665	9.17772	9.03187	0.145854
12766	Cxcr3	10606058	5.17972	5.2805	-0.100776
12767	Cxcr4	10357472	7.50076	8.17003	-0.66927
12770	Ccr1l1	10598010	3.50247	3.43374	0.0687337
12771	Ccr3	10590628	3.81273	3.81601	-0.00327298
12775	Ccr7	10390763	5.40422	5.39619	0.00802701
12777	Ccr10	10391373	5.73375	5.54509	0.188664
12778	Cxcr7	10348451	6.70152	6.13042	0.5711
12785	Cnbp	10546079	11.8688	11.7636	0.105167
12793	Cnih	10419267	9.9582	9.97055	-0.0123497
12794	Cnih2	10464917	5.8375	6.01593	-0.178433
12795	Plk3	10515399	7.626	7.5317	0.0942937
12796	Camp	10597098	5.45299	5.31489	0.138094
12797	Cnn1	10583809	6.30544	7.34948	-1.04404
12798	Cnn2	10364593	11.1116	11.1527	-0.041123
12799	Cnp	10381154	6.01753	6.94156	-0.92403
12801	Cnr1	10503902	4.36885	4.18354	0.185307
12807	Hps3	10497421	7.26351	7.32863	-0.0651163
12808	Cobl	10384423	6.25869	6.1361	0.12259
12812	Coil	10380252	6.38521	6.39826	-0.0130497
12814	Col11a1	10495449	6.12759	6.04168	0.085907
12815	Col11a2	10444152	6.84255	6.67697	0.165574
12816	Col12a1	10595211	8.6389	9.79193	-1.15303
12817	Col13a1	10369485	6.46933	6.24972	0.21961
12818	Col14a1	10424140	5.53272	5.49016	0.0425637
12819	Col15a1	10504775	5.96302	6.16256	-0.199546
12821	Col17a1	10468344	5.90949	5.87408	0.0354103
12822	Col18a1	10370259	8.15569	7.78561	0.370084
12823	Col19a1	10353574	5.50655	5.50705	-0.000499655
12824	Col2a1	10432045	7.25472	7.316	-0.061283
12825	Col3a1	10346015	11.1152	11.9768	-0.861566
12826	Col4a1	10576973	9.36075	9.27872	0.0820304
12827	Col4a2	10570068	9.25902	9.29438	-0.0353596
12828	Col4a3	10347807	5.80714	5.70039	0.106754
12829	Col4a4	10356088	5.71449	5.68948	0.0250103
12830	Col4a5	10602105	6.4346	6.65937	-0.224766
12831	Col5a1	10470462	9.31455	9.31805	-0.00349965
12832	Col5a2	10354309	9.88911	10.22	-0.33093
12832	Col5a2	10354368	8.64625	8.46626	0.179987
12833	Col6a1	10370210	8.65346	10.1029	-1.44949
12834	Col6a2	10370180	7.64093	8.70258	-1.06165
12835	Col6a3	10356520	10.5382	11.0178	-0.479623
12836	Col7a1	10589212	6.97676	6.91665	0.060107
12837	Col8a1	10440091	8.43205	8.63746	-0.205406
12839	Col9a1	10345101	6.09008	6.05162	0.0384637
12840	Col9a2	10507742	7.19406	7.03227	0.161787
12841	Col9a3	10479423	7.27347	7.20545	0.068017
12842	Col1a1	10380419	7.92628	12.0993	-4.17307
12843	Col1a2	10536220	10.6674	12.6886	-2.02125
12846	Comt1	10438340	8.87101	9.38961	-0.518593
12847	Copa	10351703	10.9261	11.5851	-0.658933
12848	Cops2	10487175	9.71265	9.99752	-0.28487
12850	Coq7	10567303	7.9907	7.99635	-0.00565631
12854	Cort	10518557	6.45017	6.37351	0.076667
12856	Cox17	10435693	8.46244	7.81326	0.649184
12857	Cox4i1	10576029	10.5299	10.0841	0.44582
12858	Cox5a	10585706	9.59997	9.09135	0.50862
12859	Cox5b	10345504	11.1572	11.0715	0.0857503
12859	Cox5b	10408044	11.0315	10.9075	0.123954
12861	Cox6a1	10532993	10.2395	9.50103	0.738454
12862	Cox6a2	10568369	6.34158	6.21558	0.125994
12864	Cox6c	10400470	11.4819	10.9645	0.517397
12864	Cox6c	10428119	11.2378	10.6888	0.549007
12865	Cox7a1	10551836	5.42953	5.37697	0.0525604
12866	Cox7a2	10595280	9.58101	8.93149	0.649524
12867	Cox7c	10388461	10.2363	9.8815	0.354837
12867	Cox7c	10410921	10.3362	9.96512	0.371127
12868	Cox8a	10465633	9.92381	9.63582	0.28799
12870	Cp	10490989	5.86236	6.69592	-0.83356
12874	Cpd	10388591	8.81853	9.17347	-0.354943
12876	Cpe	10578904	9.329	9.59064	-0.26164
12877	Cpeb1	10565089	5.10612	5.25629	-0.150173
12879	Cys1	10399680	5.51438	5.75243	-0.238053
12889	Cplx1	10532180	6.18883	6.00396	0.18487
12890	Cplx2	10405253	6.04677	6.04919	-0.00241965
12891	Cpne6	10415228	5.39625	5.37691	0.0193437
12892	Cpox	10436392	8.20091	7.96475	0.23616
12894	Cpt1a	10460157	7.98934	9.32528	-1.33594
12895	Cpt1b	10431564	5.9421	5.89846	0.0436437
12896	Cpt2	10514933	7.64077	7.98954	-0.348773
12902	Cr2	10361292	3.69049	3.6401	0.050387
12903	Crabp1	10585438	6.01802	5.93639	0.0816337
12904	Crabp2	10493108	6.09061	7.11144	-1.02083
12905	Cradd	10372060	6.66028	6.67518	-0.014893
12908	Crat	10481474	8.55975	8.85755	-0.297803
12909	Crcp	10526113	7.9136	7.6615	0.252094
12912	Creb1	10346943	8.49104	9.03655	-0.54551
12913	Creb3	10504349	8.88346	8.89015	-0.00668965
12914	Crebbp	10437330	7.16812	7.07716	0.0909537
12914	Crebbp	10437332	9.1921	9.18593	0.00616702
12915	Crebl1	10444439	8.17912	8.19172	-0.012603
12916	Crem	10457205	5.50506	5.32607	0.17899
12919	Crhbp	10411215	5.12996	5.00176	0.1282
12921	Crhr1	10381753	5.17018	4.88157	0.288604
12925	Crip1	10399005	10.4574	10.6594	-0.201946
12927	Bcar1	10581890	8.39978	8.3927	0.00708035
12928	Crk	10378732	9.86657	9.98748	-0.120903
12929	Crkl	10434003	8.65681	8.98831	-0.331506
12931	Crlf1	10572398	8.00124	9.18294	-1.1817
12934	Dpysl2	10420988	10.6431	11.0613	-0.418233
12944	Crp	10351852	3.52844	3.5999	-0.071463
12946	Cr1l	10361282	7.59158	7.71698	-0.125396
12952	Cry1	10371400	7.42353	7.22262	0.200907
12953	Cry2	10485170	6.69812	7.08793	-0.389806
12954	Cryaa	10443830	4.89572	4.91788	-0.0221597
12955	Cryab	10585214	9.08632	9.202	-0.11568
12959	Cryba4	10532517	6.20695	6.04695	0.160007
12960	Crybb1	10524338	6.35519	6.23877	0.116414
12961	Crybb2	10532652	6.4123	6.40649	0.00581368
12962	Crybb3	10532660	6.40323	6.18119	0.22204
12969	Crygf	10347033	4.29165	4.43864	-0.146986
12970	Crygs	10438668	4.10777	4.2834	-0.175626
12971	Crym	10567546	6.13287	6.05424	0.0786304
12972	Cryz	10497001	8.35421	8.39329	-0.0390796
12974	Cs	10367292	11.1438	11.1452	-0.00146298
12977	Csf1	10501164	10.1987	10.456	-0.257353
12978	Csf1r	10456071	4.57924	4.588	-0.00875632
12984	Csf2rb2	10430302	5.31327	5.3919	-0.078633
12988	Csk	10593966	8.68978	8.64544	0.0443437
12990	Csn1s1	10522827	2.86333	2.89435	-0.031023
12991	Csn2	10531120	3.48132	3.54482	-0.063503
12992	Csn1s2b	10522858	3.83066	3.88635	-0.0556897
12994	Csn3	10522895	3.77822	3.18527	0.592954
12995	Csnk2a1	10350819	10.4562	10.569	-0.112786
12995	Csnk2a1	10477073	10.2055	10.302	-0.0965196
13000	Csnk2a2	10580885	9.80283	10.0659	-0.263083
13001	Csnk2b	10450435	10.8117	10.9666	-0.15489
13002	Dnajc5	10479639	8.70652	8.67575	0.0307703
13003	Vcan	10410931	9.68303	10.8205	-1.13747
13004	Ncan	10579165	6.37079	6.22913	0.14166
13006	Smc3	10463951	9.79297	9.99705	-0.204076
13007	Csrp1	10350136	11.9005	12.2153	-0.314863
13008	Csrp2	10366293	9.93522	9.62646	0.308757
13009	Csrp3	10563770	5.8746	5.79348	0.0811204
13010	Cst3	10488415	11.1702	11.589	-0.41888
13014	Cstb	10364375	8.30825	7.87395	0.434297
13016	Ctbp1	10529273	10.17	10.2131	-0.0430497
13017	Ctbp2	10568605	8.38883	8.44924	-0.060403
13018	Ctcf	10574812	8.98919	9.32497	-0.335776
13019	Ctf1	10557738	5.09116	5.09576	-0.00459632
13025	Ctla2b	10409866	4.7874	5.10869	-0.32129
13026	Pcyt1a	10435057	7.76561	8.07238	-0.30677
13030	Ctsb	10415844	10.0022	10.4705	-0.46831
13033	Ctsd	10569319	10.4991	10.7212	-0.222103
13034	Ctse	10349648	3.89611	3.9109	-0.0147897
13036	Ctsh	10587733	4.74162	5.39047	-0.648846
13039	Ctsl	10410124	10.5214	10.3649	0.156557
13040	Ctss	10494271	4.80687	4.64801	0.15886
13041	Ctsw	10465059	6.6929	6.38371	0.309194
13043	Cttn	10569569	10.3768	10.4801	-0.103306
13046	Cugbp1	10473760	9.85033	10.0282	-0.177833
13046	Cugbp1	10473779	9.09417	8.9656	0.128567
13047	Cux1	10534596	8.3219	8.34277	-0.0208696
13048	Cux2	10533403	6.24114	6.18952	0.051617
13051	Cx3cr1	10597743	6.00105	5.92689	0.074167
13052	Cxadr	10436608	4.98887	4.77763	0.211244
13056	Cyb561	10392056	5.33675	5.23952	0.097227
13063	Cycs	10544687	5.58912	5.86229	-0.273176
13072	Cyp11b2	10429547	5.31455	5.34912	-0.0345697
13078	Cyp1b1	10453057	8.65327	9.69196	-1.0387
13081	Cyp24a1	10490080	6.08128	6.01858	0.0626937
13087	Cyp2a5	10551226	4.64285	4.66052	-0.0176663
13096	Cyp2c37	10463043	3.85591	3.96736	-0.111446
13110	Cyp2j6	10514510	4.90483	4.11021	0.794617
13115	Cyp27b1	10366803	4.95219	4.74095	0.211234
13116	Cyp46a1	10398224	5.67126	5.85745	-0.186186
13121	Cyp51	10527920	9.02231	9.41678	-0.394466
13132	Dab2	10422728	8.86566	9.75301	-0.887353
13135	Dad1	10419736	10.3718	10.6771	-0.30528
13136	Cd55	10357488	3.17239	3.74697	-0.57458
13138	Dag1	10596893	8.80242	9.32167	-0.51925
13139	Dgka	10373542	8.00277	8.47727	-0.474503
13143	Dapk2	10586491	6.4357	6.50602	-0.0703263
13144	Dapk3	10365005	9.02662	9.30942	-0.282806
13163	Daxx	10444056	7.72641	7.47638	0.25003
13167	Dbi	10357242	9.32412	9.27869	0.0454237
13169	Dbnl	10374068	8.96425	9.31793	-0.35368
13170	Dbp	10553092	7.16921	8.17895	-1.00974
13171	Dbt	10495549	6.31328	6.71722	-0.403943
13172	Dbx1	10563797	6.2605	6.05687	0.203634
13175	Dclk1	10492136	6.86072	7.44979	-0.589066
13176	Dcc	10459671	5.09121	5.05956	0.0316437
13177	Dci	10442445	8.59365	8.86758	-0.273933
13178	Dck	10523012	8.50571	8.65805	-0.15234
13179	Dcn	10365974	5.02408	5.01596	0.00812035
13180	Pcbd1	10363455	4.90869	4.74401	0.16468
13185	Dscr3	10441064	8.78452	9.47344	-0.68892
13191	Dctn1	10539364	8.83482	9.16588	-0.331053
13193	Dcx	10607156	4.38118	4.2651	0.116074
13194	Ddb1	10461497	11.5813	12.0838	-0.50251
13195	Ddc	10384378	4.45594	4.46202	-0.00608299
13196	Ddef1	10428998	9.35268	10.1667	-0.813993
13197	Gadd45a	10545130	8.2757	7.77996	0.495734
13198	Ddit3	10366881	7.10127	7.2268	-0.125533
13200	Ddost	10509542	9.78265	10.189	-0.406316
13202	Ddt	10369989	7.43485	6.7963	0.63855
13204	Dhx15	10529995	11.2061	11.0765	0.12961
13205	Ddx3x	10546760	10.2563	10.5111	-0.25479
13205	Ddx3x	10598723	11.2136	11.3572	-0.143543
13206	Ddx4	10412155	3.34374	3.46772	-0.123976
13207	Ddx5	10385484	11.3061	11.3185	-0.0123463
13207	Ddx5	10392251	11.2083	11.356	-0.147766
13209	Ddx6	10584777	11.0219	11.3625	-0.340643
13211	Dhx9	10358849	10.2991	10.104	0.195044
13214	Defb1	10570741	3.75386	3.69598	0.0578804
13215	Defb2	10570749	4.91056	4.75154	0.159024
13231	Defcr12	10570668	4.5515	4.58424	-0.0327463
13234	Defcr15	10570690	3.99403	3.98263	0.0114037
13234	Defcr15	10570729	3.99403	3.98263	0.0114037
13236	Defcr25	10570663	4.64431	4.76486	-0.12055
13244	Degs1	10360789	9.92809	10.0506	-0.122493
13340	Slc29a2	10460498	7.02848	6.96964	0.0588403
13345	Twist2	10348632	8.26497	8.76192	-0.496946
13346	Des	10347583	10.3922	10.4756	-0.0833563
13347	Dffa	10510452	7.04765	6.99421	0.053437
13350	Dgat1	10429926	7.63135	8.0323	-0.400953
13353	Dgcr6	10434133	7.9532	7.95512	-0.00191299
13356	Dgcr2	10438232	8.49945	8.72535	-0.2259
13358	Slc25a1	10438262	7.83778	8.82717	-0.989383
13360	Dhcr7	10559312	7.79621	8.13764	-0.341433
13361	Dhfr	10406581	8.38458	8.56413	-0.17955
13363	Dhh	10432372	5.18385	5.09739	0.086457
13367	Diap1	10458430	8.10307	7.58415	0.518914
13368	Dffb	10518957	6.06352	5.95264	0.110884
13371	Dio2	10401841	5.74629	5.17326	0.57303
13380	Dkk1	10467006	5.51221	5.34892	0.16329
13382	Dld	10399825	9.35389	9.47154	-0.117653
13384	Mpp3	10391518	5.66343	5.573	0.0904303
13385	Dlg4	10377725	7.59926	7.88329	-0.284033
13386	Dlk1	10398319	7.11823	6.81427	0.30396
13390	Dlx1	10472809	6.8955	7.24356	-0.348063
13392	Dlx2	10483626	6.9059	6.8779	0.0280037
13393	Dlx3	10380501	8.06228	8.14243	-0.0801497
13395	Dlx5	10543058	5.6805	6.14587	-0.46537
13396	Dlx6	10536353	5.29241	5.32774	-0.035333
13400	Dmpk	10550574	9.49573	9.41574	0.0799837
13401	Dmwd	10550564	7.43999	7.45704	-0.0170496
13404	Dmc1	10430555	4.50475	4.29054	0.214214
13406	Dmp1	10523693	5.10939	5.21735	-0.107963
13409	Tmc1	10466636	4.46593	4.43382	0.032117
13418	Dnajc1	10480329	7.36223	7.51606	-0.15383
13423	Dnase2a	10573461	6.2298	6.52722	-0.297423
13424	Dync1h1	10398483	9.90415	9.98871	-0.0845597
13427	Dync1i2	10472764	9.64429	9.8395	-0.19521
13429	Dnm1	10481592	7.53882	8.1941	-0.655283
13430	Dnm2	10583647	8.48041	8.75878	-0.278366
13433	Dnmt1	10591369	9.63963	9.80809	-0.168466
13434	Trdmt1	10480224	6.59223	7.05836	-0.46613
13435	Dnmt3a	10394209	6.72705	6.67987	0.047177
13436	Dnmt3b	10477325	6.03982	5.8803	0.159524
13437	Dnpep	10355844	8.36793	8.67175	-0.30382
13445	Cdk2ap1	10385495	10.907	10.9958	-0.0887663
13445	Cdk2ap1	10533807	10.9133	10.924	-0.0106963
13446	Doc2a	10557508	5.24214	5.34044	-0.0982996
13447	Doc2b	10388465	4.80517	4.82764	-0.022473
13448	Dok1	10545623	9.11522	9.53522	-0.419993
13476	Reep5	10458090	10.0518	9.4706	0.58122
13478	Dpagt1	10584700	7.78585	8.34884	-0.562983
13480	Dpm1	10489936	8.88754	8.88626	0.00128035
13480	Dpm1	10489946	8.80181	8.82773	-0.0259197
13481	Dpm2	10471438	8.47361	8.72232	-0.24871
13486	Dr1	10523955	9.05381	8.93072	0.123087
13488	Drd1a	10409319	5.97956	6.00231	-0.022743
13489	Drd2	10585169	4.85098	4.88358	-0.032603
13490	Drd3	10435793	4.67017	4.68868	-0.018513
13491	Drd4	10558866	6.29292	6.04705	0.245877
13492	Drd5	10521583	4.97832	4.88865	0.089677
13494	Drg1	10383671	9.82927	9.79251	0.036757
13495	Drg2	10376603	9.01411	9.12954	-0.11543
13496	Arid3a	10364559	6.85333	6.58006	0.273274
13497	Drp2	10601729	6.35488	7.82049	-1.4656
13498	Atn1	10547795	8.43987	8.29729	0.14258
13505	Dsc1	10457729	3.27387	3.21273	0.0611403
13506	Dsc2	10457686	3.93225	3.99085	-0.0586063
13518	Dst	10345241	9.35917	9.24527	0.113904
13521	Slc26a2	10459183	7.25435	7.2077	0.046647
13522	Adam28	10421143	4.74483	4.5777	0.167124
13526	Adam24	10571432	3.78561	3.93231	-0.1467
13527	Dtna	10454254	7.15945	6.66695	0.492497
13528	Dtnb	10394186	6.55012	6.23625	0.313867
13532	Dub2	10555789	4.63486	4.99749	-0.362636
13537	Dusp2	10475782	6.33022	6.74018	-0.409963
13542	Dvl1	10511190	8.4445	8.40956	0.034947
13543	Dvl2	10377704	7.84325	8.30958	-0.46633
13544	Dvl3	10434366	7.544	7.53862	0.00538035
13548	Dyrk1a	10437134	8.16149	8.18186	-0.020363
13548	Dyrk1a	10437136	9.06938	9.13484	-0.0654563
13549	Dyrk1b	10551469	6.71143	7.06005	-0.348616
13555	E2f1	10488785	8.1921	8.32193	-0.129833
13557	E2f3	10408475	7.98694	7.9342	0.052747
13557	E2f3	10408477	8.18807	8.02119	0.166884
13559	E2f5	10490894	6.58047	7.23761	-0.65714
13560	E4f1	10448563	7.76562	7.80866	-0.0430463
13589	Mapre1	10477353	9.88654	10.1132	-0.226663
13591	Ebf1	10375360	8.41682	8.75903	-0.34221
13591	Ebf1	10375358	7.28766	7.44736	-0.159696
13593	Ebf3	10568735	7.3187	7.44549	-0.126793
13595	Ebp	10603485	8.25698	8.85688	-0.599896
13599	Ecel1	10356379	5.957	5.81315	0.143844
13601	Ecm1	10500204	9.31149	10.1672	-0.85576
13603	Opn3	10360454	6.98904	6.99214	-0.00309965
13605	Ect2	10497520	9.62456	9.873	-0.248436
13607	Eda	10600953	4.79627	4.73637	0.0599004
13608	Edar	10369236	5.20194	5.21472	-0.0127763
13609	S1pr1	10501586	7.33777	8.0353	-0.697533
13611	S1pr4	10371217	6.45888	6.26807	0.19081
13612	Edil3	10406504	6.2094	6.94532	-0.735916
13614	Edn1	10404783	7.36263	6.74826	0.61437
13616	Edn3	10479165	5.57604	5.59382	-0.0177863
13619	Phc1	10547597	7.58997	7.59206	-0.00209298
13626	Eed	10565486	8.34226	8.03963	0.302627
13627	Eef1a1	10595183	13.7264	13.7725	-0.046073
13628	Eef1a2	10490602	6.6167	6.62724	-0.0105363
13629	Eef2	10364990	12.6063	12.6173	-0.011083
13631	Eef2k	10557009	7.51975	7.73255	-0.212793
13631	Eef2k	10557033	6.15096	6.41395	-0.262993
13636	Efna1	10499536	6.65333	6.6139	0.0394237
13637	Efna2	10364722	6.01784	6.20162	-0.18378
13638	Efna3	10499545	5.97162	5.86939	0.102237
13639	Efna4	10499552	7.54823	7.43804	0.110187
13640	Efna5	10452419	6.87445	6.24347	0.63098
13641	Efnb1	10600936	7.15285	8.12856	-0.975703
13642	Efnb2	10576911	8.67402	8.63631	0.037717
13643	Efnb3	10387483	6.16653	5.85339	0.313137
13645	Egf	10502105	5.60349	5.62621	-0.0227197
13648	Klk1b9	10552566	4.72728	4.4818	0.24548
13649	Egfr	10374366	6.02019	8.12994	-2.10975
13650	Rhbdf1	10384985	7.93995	8.27609	-0.336143
13653	Egr1	10454782	7.35756	7.60944	-0.251873
13654	Egr2	10363735	6.72514	8.12821	-1.40308
13655	Egr3	10416251	7.28877	7.60505	-0.31628
13660	Ehd1	10460833	9.39907	9.47058	-0.0715063
13663	Ei24	10592237	8.40857	8.20008	0.208484
13664	Eif1a	10455533	8.31627	8.05274	0.263527
13665	Eif2s1	10396795	11.3867	11.1868	0.19988
13666	Eif2ak3	10538939	7.13947	7.67162	-0.532153
13666	Eif2ak3	10538957	6.26215	5.84975	0.412404
13667	Eif2b4	10529118	7.42772	6.86621	0.561517
13669	Eif3a	10468828	11.2883	11.3344	-0.0460363
13680	Ddx19a	10581729	8.34124	8.36423	-0.0229896
13681	Eif4a1	10346780	12.5183	12.4235	0.0948037
13681	Eif4a1	10387545	12.3898	12.2615	0.12829
13681	Eif4a1	10466402	12.7173	12.7166	0.00066035
13682	Eif4a2	10434733	9.90643	10.3508	-0.44438
13684	Eif4e	10496485	6.57628	6.52423	0.0520537
13684	Eif4e	10496490	6.52591	6.54924	-0.0233263
13684	Eif4e	10599855	10.6198	10.6307	-0.0109263
13685	Eif4ebp1	10571162	9.55136	9.46263	0.0887304
13688	Eif4ebp2	10369474	9.13581	8.41442	0.721397
13690	Eif4g2	10566966	11.9862	11.9687	0.017497
13706	RP23-395H4.4	10518050	5.80113	5.69002	0.111107
13709	Elf1	10416657	6.72133	6.9519	-0.230576
13711	Elf5	10474171	4.77595	4.79984	-0.0238897
13712	Elk1	10603870	7.57512	7.61738	-0.0422596
13713	Elk3	10371959	9.61011	9.42308	0.187027
13714	Elk4	10349752	7.79938	8.00192	-0.20254
13716	Ell	10572419	7.13192	7.25271	-0.120796
13717	Eln	10534343	6.07604	5.85625	0.21979
13722	Scye1	10502232	9.29335	9.01315	0.2802
13723	Emb	10407327	5.82284	7.91693	-2.0941
13726	Emd	10600341	9.37335	9.61149	-0.23814
13728	Mark2	10465649	8.05393	8.46758	-0.41365
13728	Mark2	10465651	8.17508	8.42533	-0.250253
13730	Emp1	10542355	11.6198	12.3978	-0.778006
13731	Emp2	10437639	9.06197	10.1867	-1.12469
13732	Emp3	10563441	10.8182	11.1358	-0.317536
13798	En1	10349345	7.08313	6.93495	0.14818
13800	Enah	10360764	6.8513	6.71539	0.135917
13803	Enc1	10406817	9.14736	9.14651	0.000847014
13804	Endog	10470950	6.12743	6.04379	0.083637
13805	Eng	10471486	5.43275	5.38332	0.049427
13806	Eno1	10510546	12.5948	12.5871	0.00767702
13807	Eno2	10547807	6.39321	6.71106	-0.317853
13808	Eno3	10377938	11.6478	11.8953	-0.24757
13809	Enpep	10502081	4.72497	5.01932	-0.29435
13813	Eomes	10589994	4.82503	4.71874	0.106297
13821	Epb4.1l1	10477854	8.59507	8.75135	-0.15628
13822	Epb4.1l2	10362245	9.80765	10.1362	-0.328556
13823	Epb4.1l3	10446553	9.79072	9.78514	0.00557702
13824	Epb4.1l4a	10458052	8.56009	7.36393	1.19616
13829	Epb4.9	10421418	5.63887	5.50257	0.136297
13830	Stom	10482030	9.0177	9.54166	-0.52396
13831	Epc1	10457302	8.0118	8.1501	-0.138303
13835	Epha1	10544417	5.04513	5.45942	-0.414286
13836	Epha2	10509965	9.34635	9.32685	0.019497
13838	Epha4	10355893	6.02018	6.73227	-0.712093
13841	Epha7	10503659	4.43645	4.53106	-0.0946096
13844	Ephb2	10517488	6.61609	7.22338	-0.607283
13845	Ephb3	10434559	6.26637	7.49182	-1.22544
13846	Ephb4	10526566	7.94303	8.13902	-0.195993
13848	Ephb6	10537657	6.83229	7.65167	-0.819376
13849	Ephx1	10360684	9.89269	10.2292	-0.33652
13852	Stx2	10534041	8.27111	8.58227	-0.311163
13854	Epn1	10549780	8.3266	8.26344	0.0631537
13855	Epn2	10386743	7.81616	8.25517	-0.439006
13857	Epor	10591660	6.12577	6.58005	-0.45428
13858	Eps15	10506939	9.3733	9.44861	-0.0753063
13859	Eps15l1	10579663	7.95772	8.18668	-0.22896
13860	Eps8	10548905	8.38913	8.59986	-0.21073
13863	Lcn5	10470149	4.80051	4.77714	0.023367
13864	Nr2f6	10579479	7.87099	8.0634	-0.19241
13865	Nr2f1	10410766	6.42752	6.71399	-0.286466
13866	Erbb2	10380896	7.79119	8.09786	-0.30667
13867	Erbb3	10373467	6.13319	5.61867	0.51452
13869	Erbb4	10355278	4.51153	4.47273	0.0388037
13870	Ercc1	10550650	9.44308	8.97326	0.469814
13871	Ercc2	10550674	6.62117	6.49616	0.12501
13872	Ercc3	10454564	9.23961	8.86524	0.374367
13874	Ereg	10523175	7.10376	7.21183	-0.108066
13875	Erf	10561004	7.11003	7.42536	-0.315323
13876	Erg	10441093	4.80308	4.77992	0.0231603
13877	Erh	10401278	10.8815	10.0762	0.80525
13877	Erh	10445894	10.9083	10.0574	0.850937
13877	Erh	10578145	10.9084	10.1175	0.790894
13885	Esd	10416411	11.5699	11.6154	-0.045493
13885	Esd	10417273	11.6131	11.7311	-0.11803
13885	Esd	10417275	4.32866	4.20348	0.125177
13924	Ptprv	10357986	5.69803	5.99869	-0.300656
13929	Amz2	10382257	7.56764	7.77047	-0.202836
13972	Gnb1l	10434211	6.51959	6.78308	-0.263493
13972	Gnb1l	10434224	6.84549	7.54846	-0.702973
13982	Esr1	10367600	6.15332	6.19775	-0.0444263
13990	Smarcad1	10538755	8.36128	8.5077	-0.14642
13992	Khdrbs3	10424559	7.82108	6.52218	1.2989
13998	Fgd6	10365845	5.94789	5.91524	0.032647
13999	Etohi1	10479228	8.67117	8.96521	-0.294036
14000	Rnasen	10423185	9.64282	9.6182	0.0246237
14007	Cugbp2	10479950	8.41758	8.41106	0.00652035
14009	Etv1	10395457	5.82824	6.38436	-0.55612
14009	Etv1	10406934	6.0171	6.98557	-0.968466
14011	Etv6	10542275	7.66989	7.54204	0.127854
14013	Evi1	10497590	6.56671	6.35329	0.213427
14017	Evi2a	10388958	5.85685	5.91089	-0.0540363
14020	Evi5	10532133	7.73976	7.53731	0.202457
14025	Bcl11a	10374727	5.79368	5.82007	-0.0263897
14026	Evl	10398267	8.7583	8.50952	0.24878
14027	Evpl	10393197	6.63948	6.48229	0.15719
14028	Evx1	10538310	5.2102	5.06162	0.14858
14029	Evx2	10483789	6.12607	5.9372	0.188877
14030	Ewsr1	10383943	10.931	10.9359	-0.00495299
14042	Ext1	10428579	10.1608	10.7625	-0.601736
14043	Ext2	10485225	8.9684	9.49395	-0.525546
14048	Eya1	10353192	6.42243	6.78561	-0.36318
14050	Eya3	10508737	8.53834	8.57169	-0.033353
14051	Eya4	10368243	7.74471	8.8534	-1.10869
14055	Ezh1	10391378	7.46738	7.9766	-0.50922
14056	Ezh2	10544501	10.1359	10.1466	-0.0107197
14057	Sfxn1	10405236	9.64647	9.94109	-0.294623
14062	F2r	10411229	9.95367	10.4918	-0.538133
14064	F2rl2	10406736	6.22857	6.68542	-0.456846
14065	F2rl3	10572861	5.24161	5.03968	0.201934
14066	F3	10495675	7.28983	8.43454	-1.14471
14069	F8	10605392	5.06661	5.12728	-0.060663
14070	F8a	10600144	5.59407	5.59423	-0.00016298
14071	F9	10599826	2.79748	2.90971	-0.112226
14073	Faah	10515220	5.30715	5.30612	0.00103035
14077	Fabp3	10371502	5.57081	5.54195	0.0288637
14081	Acsl1	10571657	6.93764	7.43512	-0.497473
14082	Fadd	10569611	6.82785	7.13865	-0.3108
14083	Ptk2	10429341	9.29361	9.38813	-0.094513
14084	Faf1	10506989	8.70547	8.67025	0.0352237
14085	Fah	10565315	8.02819	8.36606	-0.33787
14086	Fscn1	10527158	10.9631	10.8352	0.127944
14087	Fanca	10582501	7.42992	7.74988	-0.31996
14088	Fancc	10410016	6.33416	6.61243	-0.27827
14102	Fas	10462603	4.88094	5.33545	-0.454513
14104	Fasn	10393970	10.0785	10.0671	0.011467
14105	Fusip1	10407993	10.593	10.8826	-0.289643
14105	Fusip1	10509113	7.07241	7.1257	-0.053293
14107	Fat1	10571530	8.75509	9.47237	-0.717286
14109	Fau	10440414	10.7263	10.478	0.248314
14109	Fau	10460726	11.2268	10.9375	0.289254
14113	Fbl	10447589	9.65587	9.18847	0.4674
14114	Fbln1	10425945	8.65181	8.8571	-0.205286
14115	Fbln2	10540085	9.58312	9.69232	-0.109206
14118	Fbn1	10487040	9.45274	9.93354	-0.480796
14119	Fbn2	10458999	5.29949	5.27956	0.019927
14123	Fbrs	10557644	7.32226	6.92942	0.392837
14126	Ms4a2	10466216	3.2146	3.22721	-0.0126063
14127	Fcer1g	10360070	4.86877	4.80779	0.0609803
14129	Fcgr1	10500335	4.90556	4.9456	-0.040033
14130	Fcgr2b	10360028	4.95522	4.73413	0.221097
14131	Fcgr3	10360040	5.28798	5.2629	0.0250803
14132	Fcgrt	10563085	7.55563	8.45365	-0.898023
14133	Fcna	10480849	6.67043	6.5293	0.14113
14137	Fdft1	10412909	8.91525	9.76558	-0.850336
14137	Fdft1	10412911	11.3268	11.476	-0.14923
14137	Fdft1	10420730	9.99325	10.5954	-0.60211
14148	Fdx1	10593483	6.98666	6.8973	0.0893637
14149	Fdxr	10392881	6.88722	7.252	-0.36478
14151	Fech	10459391	7.39814	7.4346	-0.036453
14154	Fem1a	10446071	8.13383	7.83718	0.296644
14155	Fem1b	10594315	9.21387	9.46506	-0.25119
14156	Fen1	10465912	8.66611	8.71418	-0.048073
14158	Fert2	10446351	8.25164	8.76405	-0.512403
14159	Fes	10564938	5.90716	5.81632	0.090837
14160	Lgr5	10372503	4.55557	4.53549	0.0200803
14163	Fgd1	10602401	7.48799	7.76617	-0.278176
14165	Fgf10	10407350	4.52125	4.45499	0.066257
14166	Fgf11	10387638	6.06005	5.64	0.420054
14170	Fgf15	10559373	5.86465	5.70038	0.164264
14171	Fgf17	10421436	5.51723	5.42602	0.0912137
14172	Fgf18	10385036	6.07096	6.21593	-0.144973
14175	Fgf4	10559367	6.23688	5.95015	0.286727
14176	Fgf5	10523490	5.78965	5.55112	0.238527
14178	Fgf7	10475643	7.70885	9.72278	-2.01393
14179	Fgf8	10468070	7.39944	7.05589	0.343554
14180	Fgf9	10415651	6.07592	5.86564	0.210287
14182	Fgfr1	10570982	9.05831	9.51047	-0.45216
14184	Fgfr3	10521111	6.34323	6.33383	0.00939702
14187	Akr1b8	10537146	9.12004	9.41518	-0.295143
14190	Fgl2	10519983	6.86374	4.74906	2.11468
14194	Fh1	10360443	10.2053	10.5202	-0.31496
14198	Fhit	10417605	4.63321	4.67591	-0.0426963
14199	Fhl1	10599736	10.5868	10.367	0.219804
14200	Fhl2	10354247	9.43022	9.39589	0.0343303
14201	Fhl3	10507908	10.0295	10.1297	-0.100133
14204	Il4i1	10552743	5.14874	5.18593	-0.0371896
14205	Figf	10603099	7.45707	8.38712	-0.930056
14208	Ppm1g	10529142	9.98782	9.4023	0.585524
14210	LOC14210	10538269	5.95097	5.58428	0.366687
14210	LOC14210	10544644	3.85576	4.13779	-0.282033
14211	Smc2	10504957	9.24379	9.36019	-0.1164
14218	Sh3pxd2a	10468311	7.58285	7.83617	-0.25332
14219	Ctgf	10362201	10.9943	10.4305	0.563774
14225	Fkbp1a	10477012	10.2256	10.2043	0.021257
14226	Fkbp1b	10399308	4.98189	4.74166	0.240227
14227	Fkbp2	10465553	9.90986	9.77228	0.137577
14228	Fkbp4	10548194	10.6142	10.5153	0.098947
14229	Fkbp5	10449452	8.7516	8.85903	-0.107423
14230	Fkbp10	10381122	10.4016	10.9567	-0.555076
14231	Fkbp7	10483865	8.39025	9.02844	-0.63819
14232	Fkbp8	10572408	9.2398	9.60029	-0.36049
14233	Foxi1	10385114	4.4509	4.47996	-0.0290597
14234	Foxc2	10576051	8.61231	8.72617	-0.113863
14236	Foxn2	10447431	8.10292	8.10013	0.00278368
14238	Foxf2	10404404	7.70516	8.05155	-0.34639
14239	Foxs1	10488673	7.36207	7.66973	-0.307666
14240	Foxb2	10466515	6.59515	6.46018	0.134974
14241	Foxl1	10576054	6.30154	6.3621	-0.060563
14245	Lpin1	10399478	5.77869	5.87195	-0.093263
14247	Fli1	10592067	5.26378	5.23525	0.0285337
14248	Flii	10386551	9.5018	9.70082	-0.199016
14251	Flot1	10444895	7.16896	7.7879	-0.618943
14252	Flot2	10379013	7.81197	8.29709	-0.485116
14254	Flt1	10535807	5.90632	6.57203	-0.665713
14255	Flt3	10535780	5.49852	5.2364	0.262117
14256	Flt3l	10563116	6.41534	6.79446	-0.379126
14257	Flt4	10375578	5.18636	5.19383	-0.00746965
14260	Fmn1	10474619	7.5853	7.53599	0.0493137
14261	Fmo1	10359571	4.93388	5.23277	-0.29889
14262	Fmo3	10359593	3.99379	4.01915	-0.0253563
14263	Fmo5	10494565	5.29164	5.28714	0.00449702
14265	Fmr1	10599893	9.39172	9.57706	-0.185336
14268	Fn1	10355403	12.7068	12.5634	0.143404
14269	Fnbp1	10481540	7.61978	7.91965	-0.29987
14270	Srgap2	10357630	7.89786	8.24786	-0.349996
14272	Fnta	10577910	8.87809	8.93084	-0.0527463
14275	Folr1	10566034	5.22584	5.23851	-0.0126763
14281	Fos	10397346	6.21605	6.50897	-0.292923
14282	Fosb	10560481	5.79235	5.67424	0.118104
14283	Fosl1	10460585	8.99248	8.40546	0.58702
14284	Fosl2	10520862	8.55508	8.2255	0.329587
14287	Fpgs	10481654	8.22452	8.37058	-0.146056
14289	Fpr2	10442098	3.60128	3.57934	0.0219337
14290	Fpr-rs3	10448168	4.73931	4.77086	-0.031543
14297	Fxn	10466771	6.78548	6.84348	-0.0579997
14299	Freq	10471129	9.64645	9.76937	-0.122926
14300	Frg1	10578377	8.11413	8.10139	0.012747
14302	Frk	10362499	7.17187	7.06582	0.10605
14308	Fshb	10485681	4.49212	4.34769	0.144427
14309	Fshr	10453499	4.50769	4.51975	-0.0120563
14312	Brd2	10450126	9.64325	9.43914	0.204107
14313	Fst	10412260	6.25848	6.22103	0.0374503
14314	Fstl1	10435641	10.6851	11.5946	-0.909543
14317	Ftcd	10364222	6.7821	6.63217	0.14993
14319	Fth1	10461402	12.9174	13.2036	-0.28618
14339	Aktip	10580537	7.93949	8.12858	-0.189096
14344	Fut2	10563350	4.79816	4.75236	0.0457937
14345	Fut4	10590957	4.64855	4.64507	0.00347369
14347	Fut7	10470042	5.12576	5.19818	-0.0724197
14349	Fv1	10510254	7.55062	8.06213	-0.51151
14357	Dtx1	10533182	6.09112	5.92348	0.16764
14359	Fxr1	10491455	10.3911	10.2348	0.156307
14360	Fyn	10362596	8.89195	8.45952	0.432437
14362	Fzd1	10527936	7.67796	8.71912	-1.04116
14365	Fzd3	10420846	7.33177	5.48948	1.8423
14366	Fzd4	10554808	6.03385	6.17473	-0.140883
14367	Fzd5	10355152	6.81381	6.69107	0.122734
14368	Fzd6	10423825	8.35218	8.7804	-0.428216
14369	Fzd7	10346607	7.99039	8.68382	-0.69343
14371	Fzd9	10534426	5.96179	5.88111	0.0806804
14373	G0s2	10361246	7.18763	7.19153	-0.00389966
14375	Xrcc6	10425632	8.80281	8.93566	-0.132853
14376	Ganab	10461277	9.27473	10.2302	-0.955423
14380	G6pd2	10521984	8.13693	8.62235	-0.485416
14381	G6pdx	10605338	10.5802	11.3327	-0.752556
14385	Slc37a4	10584741	6.61258	7.012	-0.39942
14387	Gaa	10383088	7.05389	6.79652	0.25737
14388	Gab1	10579925	7.22335	7.55811	-0.33476
14389	Gab2	10555027	6.57504	6.43093	0.144114
14390	Gabpa	10436678	9.17702	9.32713	-0.150103
14391	Gabpb1	10487252	8.13912	8.52063	-0.38151
14399	Gabra6	10385310	3.73137	3.67796	0.0534037
14401	Gabrb2	10375245	5.18749	5.03916	0.148337
14403	Gabrd	10519124	5.98064	6.02103	-0.0403863
14404	Gabre	10604944	4.80931	4.82882	-0.0195096
14409	Gabrr2	10503856	5.78581	5.80016	-0.0143496
14411	Slc6a12	10541333	5.23431	5.21924	0.0150704
14415	Gad1	10472707	5.63425	5.68881	-0.0545597
14420	Galc	10401968	6.81728	6.82172	-0.00443632
14421	B4galnt1	10366848	6.18025	6.12219	0.0580603
14422	B4galnt2	10390196	4.24669	4.21904	0.0276503
14423	Galnt1	10454310	8.91172	8.72201	0.189707
14426	Galnt4	10366038	7.16578	7.42998	-0.264193
14428	Galr2	10382788	5.10419	5.04463	0.0595637
14429	Galr3	10425223	6.47756	6.32846	0.1491
14430	Galt	10504094	6.62601	6.70457	-0.078563
14431	Gamt	10370766	7.62901	8.24335	-0.61434
14432	Gap43	10439514	8.53443	5.66402	2.87042
14433	Gapdh	10368612	13.026	13.136	-0.109956
14433	Gapdh	10386947	12.7276	12.7787	-0.0511863
14433	Gapdh	10452415	13.848	13.9753	-0.127303
14433	Gapdh	10481344	13.485	13.5943	-0.10932
14433	Gapdh	10491967	13.7141	13.8529	-0.138786
14433	Gapdh	10523354	13.6875	13.8294	-0.141893
14433	Gapdh	10547936	13.4127	13.5292	-0.11652
14447	Gapdhs	10562105	4.84174	4.94868	-0.106936
14450	Gart	10440929	10.1313	9.9663	0.165004
14451	Gas1	10409833	7.76117	9.72012	-1.95894
14453	Gas2	10553521	6.7675	8.28142	-1.51392
14455	Gas5	10351026	10.077	9.88247	0.194564
14455	Gas5	10351035	8.53196	9.0633	-0.531343
14455	Gas5	10351037	11.2457	11.1646	0.0811137
14455	Gas5	10351039	5.9148	6.25502	-0.340216
14457	Gas7	10377215	5.50333	5.46587	0.0374637
14459	Gast	10381118	6.03019	5.88485	0.145337
14461	Gata2	10539873	6.88598	7.20968	-0.3237
14462	Gata3	10479981	7.3319	7.7489	-0.417
14463	Gata4	10420747	7.47717	7.82111	-0.343936
14464	Gata5	10490491	5.34425	5.21084	0.133407
14466	Gba	10493435	8.47456	8.62172	-0.147153
14467	Gbas	10526055	8.5278	9.19036	-0.662563
14469	Gbp2	10496592	4.61991	4.48976	0.130144
14470	Rabac1	10560911	8.80652	8.72921	0.0773104
14473	Gc	10531149	4.10286	4.04785	0.055007
14479	Usp15	10372965	9.30025	9.28542	0.0148303
14489	Mtpn	10543944	11.3698	11.4176	-0.0478063
14526	Gcg	10483074	4.2616	4.07943	0.18217
14528	Gch1	10419288	4.38451	4.61486	-0.230353
14531	Gcm1	10587293	5.18816	4.89165	0.29651
14533	Bloc1s1	10373594	8.69998	8.23775	0.46223
14533	Bloc1s1	10457924	8.52336	8.17864	0.34472
14534	Kat2a	10391221	8.90819	8.71502	0.193164
14536	Nr6a1	10482249	6.58989	6.69085	-0.100966
14538	Gcnt2	10404702	6.8396	6.92014	-0.080533
14546	Gdap10	10395273	4.54993	4.43087	0.119064
14547	Gdap2	10494735	8.19805	8.55295	-0.3549
14548	Mrps33	10544243	9.20151	8.91434	0.287164
14548	Mrps33	10563829	9.28555	9.05126	0.234294
14555	Gpd1	10426812	5.47591	5.42913	0.0467803
14560	Gdf10	10414025	5.62299	5.40594	0.21705
14561	Gdf11	10373583	8.47175	7.97935	0.492407
14562	Gdf3	10547633	5.40181	5.36906	0.032757
14563	Gdf5	10488954	5.21115	5.0769	0.134247
14567	Gdi1	10600390	9.9014	10.3586	-0.45723
14569	Gdi2	10403258	10.5715	10.8258	-0.25434
14570	Arhgdig	10449258	7.31331	6.27157	1.04174
14571	Gpd2	10472162	9.73898	9.72227	0.0167103
14573	Gdnf	10422844	8.02191	7.4671	0.554804
14579	Gem	10503334	5.37687	5.20254	0.17433
14580	Gfap	10391798	4.93989	4.78695	0.152947
14581	Gfi1	10532124	5.3849	5.36238	0.0225137
14582	Gfi1b	10481304	6.10697	5.9708	0.136174
14583	Gfpt1	10539773	9.05336	9.43757	-0.384206
14584	Gfpt2	10375614	4.85782	4.77362	0.084197
14585	Gfra1	10468722	5.97993	6.67697	-0.697043
14590	Ggh	10503508	7.45035	7.52538	-0.0750297
14590	Ggh	10503523	7.45035	7.52538	-0.0750297
14593	Ggps1	10407833	7.77883	8.00164	-0.222813
14594	Ggta1	10482059	7.42719	7.42039	0.00680368
14595	B4galt1	10512129	9.59928	9.97934	-0.380056
14598	Ggt1	10364056	5.62767	5.45602	0.17165
14599	Gh	10392135	5.28381	5.23345	0.0503603
14600	Ghr	10427402	7.67894	8.28908	-0.610136
14602	Ghrhr	10538466	6.14536	6.0165	0.128857
14605	Tsc22d3	10606989	6.3925	6.41242	-0.0199196
14607	Gip	10380581	5.21152	5.23562	-0.0240997
14609	Gja1	10363173	10.3884	9.91883	0.469547
14611	Gja3	10420359	5.83046	6.01367	-0.18321
14612	Gja4	10516481	4.79688	4.87761	-0.0807296
14613	Gja5	10494548	4.59166	4.67803	-0.0863697
14615	Gjc1	10391762	7.88149	7.82851	0.052977
14616	Gja8	10500429	5.29072	5.05288	0.237844
14618	Gjb1	10601161	5.16365	5.16559	-0.00194631
14619	Gjb2	10420362	4.27348	4.26224	0.0112437
14621	Gjb4	10516487	6.11701	6.85803	-0.741023
14622	Gjb5	10516490	5.54738	5.63227	-0.0848896
14626	Gk2	10531556	3.19349	3.19349	3.51e-07
14628	Ostm1	10362829	7.92461	7.84703	0.0775803
14629	Gclc	10587266	8.91955	9.40336	-0.48381
14630	Gclm	10495763	9.5252	9.46801	0.0571837
14632	Gli1	10373179	5.97855	5.97999	-0.00144299
14633	Gli2	10357137	5.7236	5.70488	0.018727
14634	Gli3	10403727	7.95611	8.00619	-0.050073
14635	Galk1	10393047	8.82488	8.83827	-0.0133963
14645	Glul	10350753	7.28748	7.86764	-0.580163
14645	Glul	10374453	8.87741	9.42456	-0.547146
14651	Hagh	10442616	8.4788	8.75242	-0.273623
14658	Glrb	10498907	6.13436	5.98397	0.150394
14659	Glrp1	10356470	5.79087	5.00207	0.788797
14660	Gls	10354472	9.6044	9.69016	-0.0857597
14661	Glud1	10414093	10.8751	11.2383	-0.363186
14664	Slc6a9	10507500	7.91702	8.43212	-0.515096
14667	Gm2a	10376208	5.59504	6.38871	-0.793673
14670	Gna-rs1	10444978	8.77935	8.72257	0.056777
14672	Gna11	10371230	9.63605	9.93605	-0.300003
14673	Gna12	10535273	8.71478	8.68867	0.026107
14674	Gna13	10382243	8.78966	9.12317	-0.333513
14675	Gna14	10461856	5.71213	5.72962	-0.017493
14677	Gnai1	10528227	5.00997	4.93872	0.0712537
14678	Gnai2	10596704	10.9482	11.414	-0.46581
14679	Gnai3	10501265	10.3471	10.6669	-0.31977
14680	Gnal	10456363	4.11544	4.06493	0.0505103
14681	Gnao1	10573979	8.36378	8.75922	-0.395443
14682	Gnaq	10461844	8.61705	8.88941	-0.272366
14683	Gnas	10479112	8.79833	8.73141	0.0669137
14686	Gnat2	10495259	5.91686	6.00908	-0.0922163
14687	Gnaz	10363962	5.43152	5.22643	0.205084
14688	Gnb1	10511069	11.7498	12.0397	-0.28992
14693	Gnb2	10534842	10.0858	10.1647	-0.0789296
14694	Gnb2l1	10375487	12.4257	12.3634	0.062287
14695	Gnb3	10547858	5.49062	5.38011	0.110514
14696	Gnb4	10497689	8.16383	8.16965	-0.00581298
14697	Gnb5	10587194	7.1049	7.23577	-0.130876
14699	Gngt1	10536209	4.06437	4.02936	0.0350137
14700	Gng10	10505182	9.57453	9.42121	0.153314
14701	Gng12	10538842	9.10508	9.44472	-0.339643
14702	Gng2	10417787	6.79709	6.18344	0.613647
14704	Gng3	10465820	4.93754	4.72572	0.211824
14705	Bscl2	10461237	5.65179	5.73098	-0.079193
14706	Gng4	10403658	5.68337	5.61143	0.0719403
14707	Gng5	10496822	5.64116	5.66232	-0.021163
14708	Gng7	10371025	6.0052	5.98406	0.0211403
14709	Gng8	10550388	5.30724	5.17768	0.129554
14710	Gngt2	10380571	4.71897	4.6717	0.047267
14712	Gnpat	10576506	9.21582	9.50848	-0.292653
14714	Gnrh1	10416169	5.95081	5.9759	-0.0250863
14718	Got1	10467842	10.2025	10.5406	-0.338053
14719	Got2	10535025	10.3934	10.6085	-0.21509
14719	Got2	10580969	10.351	10.5512	-0.20017
14725	Lrp2	10483439	4.46546	4.33886	0.1266
14726	Pdpn	10518147	9.75698	9.90213	-0.14515
14729	Gp5	10438907	5.30468	5.34155	-0.0368697
14731	Gpaa1	10424810	8.2396	8.92835	-0.688746
14732	Gpam	10468533	7.84307	8.18786	-0.344783
14733	Gpc1	10348653	10.0087	10.236	-0.227273
14735	Gpc4	10604564	4.30396	4.24084	0.0631204
14739	S1pr2	10591412	7.35644	7.64689	-0.290443
14745	Lpar1	10513256	8.29154	8.62137	-0.32983
14747	Cmklr1	10532711	5.52538	5.5353	-0.00991298
14748	Gpr3	10517005	5.89206	5.72893	0.16313
14751	Gpi1	10562360	11.4654	11.6799	-0.214413
14755	Pigq	10449163	8.56789	8.65317	-0.0852863
14756	Gpld1	10404218	4.56018	4.56598	-0.00580299
14758	Gpm6b	10603151	5.04531	5.59343	-0.548116
14760	Gpr19	10548745	5.85685	5.83548	0.0213637
14766	Gpr56	10574259	6.17971	5.88416	0.29555
14767	Nmur1	10356335	5.87799	5.93299	-0.0549997
14768	Lancl1	10355266	8.38621	8.5198	-0.133586
14773	Grk5	10464425	6.5556	7.37497	-0.81937
14775	Gpx1	10588899	9.17544	9.69415	-0.51871
14776	Gpx2	10401109	5.29361	5.07638	0.217227
14782	Gsr	10571274	9.76228	9.96663	-0.204346
14784	Grb2	10392990	8.03907	7.90316	0.13591
14786	Grb7	10380927	5.36099	5.3417	0.019287
14789	Leprel2	10547869	6.11488	6.37626	-0.261383
14790	Grcc10	10547789	9.24549	9.41302	-0.167536
14791	Emg1	10547758	10.134	10.0149	0.11904
14792	Lpcat3	10541695	8.30384	9.03096	-0.72712
14793	Cdca3	10541729	8.36527	8.89667	-0.531396
14794	Spsb2	10541721	6.91361	7.27241	-0.358803
14797	Aes	10365136	9.93096	9.66552	0.26544
14799	Gria1	10376245	4.76776	4.48316	0.284604
14802	Gria4	10590663	3.7186	3.72476	-0.00616631
14804	Grid2	10538732	4.55818	4.35709	0.20109
14805	Grik1	10440621	3.59029	3.3822	0.208087
14806	Grik2	10368999	4.25299	4.46514	-0.21215
14810	Grin1	10480676	5.46315	5.35139	0.11176
14814	Grin2d	10563421	5.80873	5.85086	-0.0421363
14815	Nr3c1	10458569	8.01431	8.44292	-0.428613
14816	Grm1	10367830	5.12562	5.05408	0.0715403
14824	Grn	10381588	9.58349	10.3575	-0.77403
14825	Cxcl1	10523151	6.87506	6.4611	0.413964
14827	Pdia3	10475335	11.8042	12.1329	-0.3287
14828	Hspa5	10471586	11.4728	11.8112	-0.3384
14829	Grpr	10607712	3.81149	3.84448	-0.032993
14836	Gsc	10402440	5.57479	5.48767	0.0871203
14840	Gsg1	10548769	5.09262	5.07656	0.0160637
14841	Gsg2	10388234	7.14887	6.92338	0.22549
14842	Gsx1	10527562	5.68664	5.5005	0.186144
14852	Gspt1	10437748	10.8573	10.9746	-0.117326
14853	Gspt2	10600814	5.65869	5.94534	-0.286646
14854	Gss	10488879	8.47935	8.62157	-0.14222
14857	Gsta1	10595148	6.12162	6.34257	-0.220946
14858	Gsta2	10587339	6.04972	6.33073	-0.28101
14859	Gsta3	10345065	4.6501	4.93854	-0.288443
14860	Gsta4	10587315	10.2905	10.9723	-0.681823
14862	Gstm1	10501229	8.97659	9.46785	-0.49126
14863	Gstm2	10501222	7.15035	7.15357	-0.00321298
14864	Gstm3	10501218	5.93918	5.92581	0.013367
14865	Gstm4	10501235	5.03446	4.9184	0.11606
14866	Gstm5	10495243	7.16744	7.16964	-0.00219965
14869	Gstp2	10464586	10.1216	10.2493	-0.127753
14870	Gstp1	10361152	10.0247	10.1414	-0.116703
14870	Gstp1	10464583	12.0354	12.132	-0.0966096
14871	Gstt1	10370000	4.97243	5.33428	-0.361846
14872	Gstt2	10370013	4.93028	4.74774	0.18254
14873	Gsto1	10463836	9.84373	9.90043	-0.0566997
14874	Gstz1	10397507	7.10303	7.91735	-0.81432
14884	Gtf2h1	10553280	8.6517	8.66291	-0.0112063
14885	Gtf2h4	10450564	7.48046	7.31517	0.165294
14894	Gtl3	10580875	8.20318	8.82182	-0.618646
14897	Trip12	10356194	10.3419	10.619	-0.27709
14904	Gtpbp1	10425302	9.30712	9.60947	-0.302343
14911	Thumpd3	10540544	8.12919	8.07722	0.0519737
14912	Nkx6-2	10568805	6.58354	6.38342	0.200117
14917	Gucy2c	10548829	5.2756	5.22658	0.0490204
14923	Guk1	10386359	8.5377	8.2839	0.253804
14924	Magi1	10546476	6.95617	7.09958	-0.143403
14933	Gyk	10605571	6.61828	6.64667	-0.028383
14936	Gys1	10552945	8.60515	8.84771	-0.24256
14942	Gzme	10420268	5.08714	4.62313	0.464014
14944	Gzmg	10420280	3.79215	4.00028	-0.208126
14945	Gzmk	10412218	4.18923	4.13273	0.0565003
14950	H13	10477147	9.44215	9.96085	-0.5187
14955	H19	10569335	7.41047	11.4949	-4.08444
14955	H19	10569341	7.16966	10.6577	-3.48805
14957	Hist1h1d	10404033	4.8123	4.83781	-0.025513
14958	H1f0	10425207	10.7564	11.4337	-0.677286
14962	Cfb	10450325	5.08528	5.03128	0.054007
14964	H2-D1	10444780	7.42894	7.30706	0.121877
14964	H2-D1	10450699	8.0407	8.01544	0.025257
14968	H2-Ea	10450161	4.21527	4.15836	0.0569137
14969	H2-Eb1	10444298	5.93529	5.81381	0.121477
14972	H2-K1	10450075	8.63803	7.44756	1.19047
14976	H2-Ke2	10450055	9.54755	9.0214	0.52615
14977	Slc39a7	10450116	9.43273	9.5065	-0.073763
14979	H2-Ke6	10450103	6.76712	6.81148	-0.0443597
14991	H2-M3	10445119	5.8385	5.82607	0.0124303
14997	H2-M9	10450784	4.65989	4.5931	0.0667937
15002	H2-Ob	10444284	5.0444	4.92233	0.122074
15006	H2-Q1	10444814	6.35434	6.46634	-0.111993
15007	H2-Q10	10444841	4.22378	4.13749	0.086297
15013	H2-Q2	10444788	6.39034	6.33933	0.051017
15013	H2-Q2	10444802	6.20011	5.86197	0.33814
15013	H2-Q2	10444810	6.31495	6.37787	-0.0629163
15019	H2-Q8	10444821	7.46585	7.39103	0.0748203
15024	H2-T10	10450723	5.4182	5.50136	-0.0831597
15039	H2-T22	10450694	8.69797	8.89155	-0.19358
15040	H2-T23	10450682	6.68897	7.00723	-0.318263
15042	H2-T24	10450675	5.39126	5.46669	-0.0754263
15064	Mr1	10358982	6.40715	7.13475	-0.7276
15077	Hist2h3c1	10494402	12.5757	12.7939	-0.218156
15081	H3f3b	10360679	10.1541	10.1205	0.0335503
15081	H3f3b	10411776	10.4896	10.4102	0.079357
15081	H3f3b	10412378	10.5486	10.5139	0.034707
15081	H3f3b	10540507	10.3952	10.339	0.056257
15107	Hadh	10502205	9.6776	9.95974	-0.28214
15108	Hsd17b10	10602592	9.89819	9.992	-0.093813
15109	Hal	10365769	4.73632	4.64733	0.0889937
15110	Hand1	10386110	6.40753	6.218	0.189527
15112	Hao1	10488010	3.85372	3.92091	-0.067183
15114	Hap1	10391084	5.55467	5.59812	-0.0434563
15115	Hars	10458398	9.36595	8.97276	0.393194
15116	Has1	10448117	7.72278	7.46794	0.25484
15117	Has2	10428707	9.10605	10.0965	-0.990476
15122	Hba-a1	10375051	7.60201	6.84181	0.7602
15122	Hba-a1	10375058	7.49571	6.76492	0.730787
15130	Hbb-b2	10566254	5.04021	5.05924	-0.019033
15130	Hbb-b2	10566258	4.55878	4.45472	0.104054
15139	Hc	10481962	4.20282	4.18385	0.0189703
15159	Hccs	10607933	9.04506	9.31523	-0.270166
15160	Serpind1	10433988	5.33843	5.0504	0.288037
15161	Hcfc1	10605195	9.18511	9.25766	-0.0725496
15163	Hcls1	10435565	5.92039	5.73605	0.18434
15170	Ptpn6	10547769	6.15068	6.58255	-0.43187
15182	Hdac2	10362520	10.9246	10.8573	0.0673103
15183	Hdac3	10458461	10.0943	10.4992	-0.40489
15184	Hdac5	10391577	7.5572	8.12792	-0.57072
15185	Hdac6	10603387	8.27528	8.35653	-0.081253
15186	Hdc	10487238	6.25695	5.9568	0.30015
15191	Hdgf	10493086	11.0053	10.7191	0.286187
15192	Hdgfl1	10408367	4.88724	4.85832	0.0289203
15193	Hdgfrp2	10446044	8.80663	8.66568	0.140954
15194	Htt	10521261	7.8244	7.80942	0.0149804
15199	Hebp1	10548761	5.77045	5.96644	-0.195993
15200	Hbegf	10458340	9.42231	8.2199	1.20241
15201	Hells	10462973	9.31076	9.83672	-0.525956
15202	Hemt1	10424674	6.64639	6.28952	0.356867
15203	Heph	10600857	4.44815	4.40322	0.044937
15204	Herc2	10553646	7.75437	7.91095	-0.156586
15205	Hes1	10434925	8.74969	8.88243	-0.13274
15206	Hes2	10510681	6.08489	5.9558	0.12909
15207	Hes3	10518902	5.26984	5.20843	0.061417
15208	Hes5	10510950	7.41578	7.04457	0.371207
15211	Hexa	10585874	9.00845	9.50488	-0.496423
15212	Hexb	10411373	7.94343	8.18962	-0.24619
15213	Hey1	10497203	6.62214	7.24887	-0.626736
15216	Hfe	10408227	4.97332	5.06592	-0.092593
15218	Foxn1	10388824	5.39847	5.25234	0.14613
15220	Foxq1	10404402	5.96183	5.87668	0.085157
15227	Foxf1a	10576046	5.81322	5.77407	0.0391537
15227	Foxf1a	10576049	4.57224	4.4844	0.0878337
15228	Foxg1	10395596	5.3793	5.27946	0.0998337
15234	Hgf	10519857	7.39684	9.61319	-2.21635
15235	Mst1	10588855	6.02613	5.65181	0.37432
15239	Hgs	10383365	8.58954	8.59796	-0.00841299
15242	Hhex	10462818	5.55224	5.65902	-0.10678
15245	Hhip	10579894	7.54479	6.63681	0.90798
15247	Hiat1	10501676	8.8197	8.95505	-0.135343
15248	Hic1	10388389	6.08317	5.8831	0.200077
15251	Hif1a	10396421	9.60728	9.80593	-0.19865
15254	Hint1	10376196	10.7715	9.73047	1.04107
15257	Hipk1	10500813	9.11338	9.15115	-0.0377697
15258	Hipk2	10544114	8.93364	8.75063	0.18301
15259	Hipk3	10485562	8.89194	9.17947	-0.28753
15260	Hira	10434252	8.10896	8.08544	0.0235237
15270	H2afx	10584710	8.91296	9.35664	-0.44368
15273	Hivep2	10361807	6.90968	6.47749	0.432194
15275	Hk1	10369541	9.46835	9.31305	0.1553
15277	Hk2	10545588	9.4931	9.08513	0.407967
15278	Tfb2m	10360580	8.10531	8.36855	-0.263243
15278	Tfb2m	10400165	8.08296	8.34612	-0.26316
15284	Hlx	10360834	8.93006	9.20065	-0.270586
15288	Hmbs	10592816	8.09952	8.26889	-0.169363
15289	Hmgb1	10353341	11.9461	11.9352	0.010997
15289	Hmgb1	10386949	11.9458	11.922	0.0238637
15289	Hmgb1	10394142	11.5939	11.4672	0.126674
15289	Hmgb1	10400153	11.8054	11.6805	0.12486
15289	Hmgb1	10402750	11.7407	11.6542	0.0865404
15289	Hmgb1	10408687	11.4958	11.3782	0.1176
15289	Hmgb1	10429455	11.876	11.8612	0.0147737
15289	Hmgb1	10453252	11.7044	11.6467	0.0577503
15289	Hmgb1	10455439	11.898	11.8742	0.023787
15289	Hmgb1	10462361	11.9425	11.9173	0.025177
15289	Hmgb1	10496835	11.5127	11.4389	0.073757
15289	Hmgb1	10531579	12.0245	12.0251	-0.00056632
15289	Hmgb1	10535894	6.76532	6.58477	0.180554
15289	Hmgb1	10542038	11.787	11.764	0.023037
15289	Hmgb1	10552337	11.8551	11.8412	0.0139537
15289	Hmgb1	10565589	11.9428	11.9443	-0.00148298
15289	Hmgb1	10566142	11.8717	11.8528	0.018917
15289	Hmgb1	10569994	11.9664	11.9636	0.00280369
15289	Hmgb1	10570470	11.8334	11.8486	-0.0151996
15289	Hmgb1	10591881	11.9906	11.9615	0.0290603
15289	Hmgb1	10600545	11.9076	11.9056	0.00202369
15289	Hmgb1	10604663	11.2842	11.0319	0.252337
15289	Hmgb1	10510194	9.61592	9.52631	0.089607
15289	Hmgb1	10510212	9.61592	9.52631	0.089607
15289	Hmgb1	10510227	7.9307	7.88228	0.0484204
15312	Hmgn1	10441161	9.76956	9.56133	0.208237
15331	Hmgn2	10517141	11.3121	11.5416	-0.229566
15331	Hmgn2	10522784	8.14797	8.45763	-0.30966
15331	Hmgn2	10591773	11.3536	11.5701	-0.216586
15353	Hmg20b	10371141	7.74553	7.51776	0.22777
15354	Hmgb3	10600017	9.64128	9.60989	0.0313837
15354	Hmgb3	10352954	9.60966	9.51868	0.0909837
15356	Hmgcl	10509137	7.04265	7.07496	-0.0323097
15357	Hmgcr	10411332	10.3298	10.8195	-0.489653
15361	Hmga1	10383479	10.9412	10.514	0.427134
15361	Hmga1	10443195	10.2841	10.2475	0.0365737
15364	Hmga2	10372796	9.36653	8.56621	0.80032
15366	Hmmr	10385248	8.15408	8.74395	-0.589873
15368	Hmox1	10572897	9.77657	9.55282	0.22375
15369	Hmox2	10433292	8.5737	8.68949	-0.11579
15370	Nr4a1	10427035	6.12037	6.01647	0.103897
15371	Hmx1	10521389	4.85442	4.94241	-0.087993
15372	Hmx2	10558242	7.20016	6.9656	0.23456
15374	Hn1	10392943	10.1299	10.2198	-0.0898663
15375	Foxa1	10400504	5.72345	5.60361	0.119834
15376	Foxa2	10488374	6.20468	6.22514	-0.0204596
15378	Hnf4a	10478389	5.9542	5.8357	0.118497
15379	Onecut1	10587077	5.67205	5.61346	0.058587
15379	Onecut1	10587082	5.54811	5.43548	0.112624
15381	Hnrnpc	10419607	10.1935	10.2532	-0.0597097
15382	Hnrnpa1	10427310	12.28	12.1738	0.106134
15382	Hnrnpa1	10427885	11.742	11.5831	0.15888
15382	Hnrnpa1	10454411	12.7378	12.6499	0.0879737
15382	Hnrnpa1	10597969	12.4488	12.33	0.118727
15382	Hnrnpa1	10602173	12.3004	12.2111	0.089317
15384	Hnrnpab	10385686	12.2141	12.0648	0.149324
15387	Hnrnpk	10409689	12.3487	12.6173	-0.26858
15387	Hnrnpk	10554701	12.3925	12.7075	-0.31502
15388	Hnrnpl	10551600	10.86	10.9956	-0.135566
15394	Hoxa1	10544746	5.13141	5.00089	0.130517
15395	Hoxa10	10544798	7.16031	7.37884	-0.218533
15396	Hoxa11	10544801	6.92317	7.36839	-0.44522
15398	Hoxa13	10544805	5.62	5.5249	0.0950937
15399	Hoxa2	10544751	4.53044	4.48184	0.0486004
15401	Hoxa4	10544763	6.66424	6.64663	0.0176104
15402	Hoxa5	10544768	6.08822	6.34325	-0.25503
15403	Hoxa6	10544774	5.81398	5.82206	-0.00807632
15404	Hoxa7	10544779	6.79646	6.70167	0.094797
15405	Hoxa9	10544788	7.44082	7.49145	-0.0506363
15407	Hoxb1	10380665	6.3397	6.10394	0.23576
15410	Hoxb3	10380654	6.43923	6.20522	0.234014
15412	Hoxb4	10380648	5.56108	5.28981	0.271264
15413	Hoxb5	10380641	5.96972	5.73559	0.234127
15414	Hoxb6	10380637	6.15631	5.62951	0.526804
15415	Hoxb7	10380629	4.1868	4.16266	0.0241437
15415	Hoxb7	10380634	5.56387	5.39124	0.172627
15417	Hoxb9	10380622	6.78069	6.60726	0.173434
15421	Hoxc12	10427272	5.28083	5.21563	0.0652003
15422	Hoxc13	10427268	6.30371	6.7126	-0.408886
15423	Hoxc4	10427303	6.06012	6.30336	-0.243246
15424	Hoxc5	10427297	6.4451	6.62055	-0.175453
15425	Hoxc6	10427293	6.85213	6.88258	-0.030453
15426	Hoxc8	10427290	6.57509	6.35927	0.215817
15427	Hoxc9	10427286	7.84462	8.06524	-0.220626
15430	Hoxd10	10472958	5.40989	5.34794	0.0619503
15431	Hoxd11	10472953	5.93364	5.97166	-0.038023
15432	Hoxd12	10472949	5.29625	5.19781	0.0984403
15433	Hoxd13	10472946	4.83885	4.61726	0.22159
15436	Hoxd4	10472970	5.0176	4.90325	0.114354
15438	Hoxd9	10472962	5.81088	5.59833	0.212547
15441	Hp1bp3	10509500	9.16279	9.60708	-0.444293
15442	Hpse	10531737	5.89546	5.97887	-0.0834063
15444	Hpca	10516544	6.12706	6.038	0.0890537
15446	Hpgd	10571840	4.88716	5.86618	-0.979016
15450	Lipc	10594812	4.66207	4.79718	-0.135106
15451	Hpn	10562234	6.07752	5.95109	0.12643
15452	Hprt1	10599627	10.4152	10.2526	0.162587
15458	Hpx	10566477	5.28255	5.2229	0.0596504
15460	Hr	10416302	6.73513	6.79368	-0.0585497
15461	Hras1	10569071	8.53687	8.29494	0.24193
15463	Hrb	10347873	10.3527	10.8157	-0.46297
15464	Hrc	10552919	5.49209	5.46871	0.0233804
15465	Hrh1	10540855	6.0765	6.06743	0.00906369
15466	Hrh2	10405248	5.89688	5.79286	0.104024
15467	Eif2ak1	10527252	8.00923	7.94134	0.0678937
15468	Prmt2	10370072	8.44421	8.14237	0.30184
15469	Prmt1	10563014	10.3886	10.1524	0.236197
15473	Hrsp12	10428081	7.79879	8.51299	-0.714193
15476	Hs3st1	10529732	4.58117	4.40679	0.174377
15478	Hs3st3a1	10376956	6.82522	5.88464	0.940577
15481	Hspa8	10368025	12.9257	12.9668	-0.0410996
15481	Hspa8	10528021	12.9175	12.989	-0.0715563
15481	Hspa8	10584572	11.8463	12.0826	-0.23624
15481	Hspa8	10584576	8.20509	8.42718	-0.222093
15481	Hspa8	10584578	8.20346	8.42409	-0.220626
15482	Hspa1l	10444591	4.80001	4.79833	0.00168035
15483	Hsd11b1	10361234	4.29718	4.27938	0.017797
15487	Hsd17b3	10410065	3.83278	3.88656	-0.0537763
15488	Hsd17b4	10455656	9.10961	9.03381	0.0758003
15490	Hsd17b7	10359917	8.61712	8.78086	-0.163736
15495	Hsd3b4	10500534	4.79621	4.75783	0.0383737
15495	Hsd3b4	10500539	4.79621	4.75783	0.0383737
15499	Hsf1	10424909	9.29754	9.46047	-0.162923
15500	Hsf2	10363195	8.33813	8.05611	0.282014
15502	Dnaja1	10521587	10.4305	10.2719	0.158637
15502	Dnaja1	10503995	7.73966	7.68034	0.0593237
15505	Hsph1	10535904	10.5916	10.1925	0.399104
15507	Hspb1	10408928	10.9249	9.5395	1.3854
15507	Hspb1	10526410	10.7371	9.37354	1.36357
15510	Hspd1	10354732	11.8953	11.5456	0.34968
15510	Hspd1	10375240	12.1691	12.122	0.047137
15511	Hspa1b	10450367	8.06651	8.44417	-0.377653
15512	Hspa2	10396652	6.25352	6.43492	-0.1814
15516	Hsp90ab1	10451110	12.9659	12.8909	0.0750137
15519	Hsp90aa1	10378848	12.5771	12.3102	0.26691
15519	Hsp90aa1	10402615	12.3563	12.1114	0.244807
15519	Hsp90aa1	10490946	12.3378	12.1708	0.167
15525	Hspa4	10385790	10.5415	10.3853	0.15612
15526	Hspa9	10458226	12.3274	11.8297	0.49773
15529	Sdc2	10423548	9.76845	10.2993	-0.530803
15530	Hspg2	10509280	9.47779	9.6843	-0.20651
15531	Ndst1	10459089	8.98659	8.92689	0.0597037
15547	Htf9c	10434148	7.79005	8.02766	-0.23761
15551	Htr1b	10595324	8.31836	8.31294	0.00542035
15552	Htr1d	10509238	4.61678	4.53552	0.081267
15557	Htr1f	10440302	5.61849	5.43916	0.179327
15559	Htr2b	10356305	4.12331	4.14129	-0.0179763
15562	Htr4	10456161	4.88876	4.96017	-0.0714063
15563	Htr5a	10520355	5.25153	5.13985	0.11168
15564	Htr5b	10357288	4.88902	4.92367	-0.0346463
15567	Slc6a4	10378816	4.93971	4.85769	0.082017
15568	Elavl1	10576873	10.4875	10.4508	0.0367237
15569	Elavl2	10514352	4.79114	4.80534	-0.014203
15574	Hus1	10384322	7.96628	8.27489	-0.308603
15586	Hyal1	10588696	6.28993	6.38371	-0.0937796
15586	Hyal1	10588691	5.62425	5.75927	-0.135026
15587	Hyal2	10588683	6.58434	6.56001	0.0243337
15874	Iapp	10542632	3.47731	3.45756	0.0197504
15893	Ica1	10543120	7.67034	7.27139	0.39895
15894	Icam1	10583519	6.21967	6.26196	-0.0422963
15896	Icam2	10392177	5.12507	5.13181	-0.00673299
15898	Icam5	10583535	6.02121	5.92235	0.098867
15901	Id1	10477169	8.23195	8.59934	-0.367386
15902	Id2	10399691	9.29612	9.6734	-0.37728
15903	Id3	10509163	7.68684	8.61008	-0.923243
15925	Ide	10467230	9.09017	9.5143	-0.42413
15926	Idh1	10355214	9.14697	10.0943	-0.94736
15929	Idh3g	10605090	10.1315	10.511	-0.379463
15931	Ids	10604906	8.51916	8.76499	-0.24583
15932	Idua	10524034	5.40129	5.33732	0.063967
15936	Ier2	10580183	7.38403	7.62182	-0.237786
15937	Ier3	10444890	7.89206	7.60913	0.282934
15939	Ier5	10358978	8.16933	7.7919	0.377427
15944	Irgm1	10385500	7.55663	8.12775	-0.571116
15950	Ifi203	10360391	7.21345	7.27657	-0.0631263
15951	Ifi204	10360382	8.77109	8.84367	-0.0725763
15953	Ifi47	10375515	4.42477	4.53134	-0.106573
15957	Ifit1	10462623	3.75273	3.69083	0.0619003
15958	Ifit2	10462613	5.99109	6.67941	-0.68832
15959	Ifit3	10462618	3.65199	3.64187	0.010117
15968	Ifna5	10505888	6.86978	6.78484	0.0849404
15968	Ifna5	10505892	5.02417	5.1126	-0.0884297
15968	Ifna5	10505879	5.20322	5.16228	0.0409437
15972	Ifna9	10514296	4.7944	4.52677	0.26763
15975	Ifnar1	10436849	7.96669	8.41959	-0.452893
15976	Ifnar2	10436830	7.72731	8.03197	-0.30466
15977	Ifnb1	10514285	3.96683	3.96937	-0.00253965
15978	Ifng	10366586	4.93059	5.06769	-0.1371
15979	Ifngr1	10361897	7.88275	8.27444	-0.391696
15980	Ifngr2	10436865	9.04887	9.56274	-0.513873
15982	Ifrd1	10400095	10.4202	9.99556	0.424657
15983	Ifrd2	10588707	9.50542	9.46523	0.0401937
15985	Cd79b	10392142	5.28944	5.2919	-0.00245965
16000	Igf1	10365559	5.1694	5.4751	-0.305696
16001	Igf1r	10554094	8.07929	8.02078	0.0585037
16002	Igf2	10569344	6.85642	6.12075	0.735674
16004	Igf2r	10447799	5.11349	5.02072	0.0927737
16005	Igfals	10442625	5.60635	5.32256	0.283794
16007	Cyr61	10502655	10.8673	10.9887	-0.121413
16008	Igfbp2	10347277	11.2799	9.64576	1.63411
16010	Igfbp4	10381096	5.85101	6.22278	-0.37177
16011	Igfbp5	10355500	9.11917	10.2902	-1.17098
16012	Igfbp6	10427125	10.2083	11.3555	-1.14724
16061	Igh-VJ558	10403018	5.32334	5.12908	0.194257
16068	Il18bp	10566050	6.22128	6.08926	0.13202
16114	Igk-V28	10538868	6.46359	6.27723	0.186354
16114	Igk-V28	10538871	3.73372	3.78332	-0.049593
16147	Ihh	10355706	6.89892	6.75527	0.143647
16150	Ikbkb	10577560	7.94614	7.92419	0.0219504
16151	Ikbkg	10600453	7.70999	7.91919	-0.209206
16155	Il10rb	10436841	7.87522	8.45597	-0.58075
16156	Il11	10559667	5.33636	5.22308	0.11328
16157	Il11ra1	10504106	6.42935	6.47364	-0.0442896
16157	Il11ra1	10512356	6.36119	6.45109	-0.0898963
16161	Il12rb1	10572497	6.88703	6.81811	0.0689237
16164	Il13ra1	10599174	8.34009	8.67186	-0.33177
16165	Il13ra2	10607206	3.10669	3.19349	-0.086803
16169	Il15ra	10469289	5.30667	5.22762	0.079047
16171	Il17a	10345032	5.56269	5.41202	0.150667
16172	Il17ra	10541246	8.35688	8.43518	-0.0783063
16173	Il18	10585194	4.69792	4.41174	0.286174
16174	Il18rap	10345824	6.57294	5.92126	0.651687
16176	Il1b	10487597	4.86036	4.78726	0.073107
16177	Il1r1	10345762	7.54243	8.67899	-1.13656
16179	Irak1	10605222	8.30368	8.20849	0.0951904
16180	Il1rap	10434845	6.75801	6.80022	-0.042203
16181	Il1rn	10469816	5.67071	6.92934	-1.25863
16186	Il2rg	10606016	7.46764	4.97832	2.48933
16188	Il3ra	10412760	7.07172	7.31411	-0.24239
16190	Il4ra	10557326	8.44163	8.97913	-0.537496
16194	Il6ra	10499655	7.10793	7.10628	0.00165035
16195	Il6st	10407173	9.2408	9.91228	-0.671473
16196	Il7	10497188	3.91393	4.22074	-0.306803
16197	Il7r	10427628	3.68337	3.57663	0.10674
16199	Il9r	10384974	5.47384	5.6154	-0.141553
16201	Ilf3	10583610	8.78384	8.97679	-0.192953
16202	Ilk	10556005	10.951	11.3624	-0.4114
16205	Gimap1	10538138	4.7036	4.71809	-0.014493
16206	Lrig1	10546510	7.36966	7.79441	-0.424746
16210	Impact	10454039	9.77246	9.67147	0.10099
16211	Kpnb1	10390352	11.4175	11.5325	-0.11498
16319	Incenp	10465861	9.10459	9.24297	-0.138376
16322	Inha	10347669	5.87598	5.8736	0.00237368
16323	Inhba	10403743	8.99404	8.73698	0.257064
16324	Inhbb	10357155	7.45589	7.16306	0.29283
16328	Cep250	10477739	7.14304	7.16361	-0.0205663
16329	Inpp1	10354521	6.75937	7.06894	-0.309573
16330	Inpp5b	10507933	7.66289	7.92793	-0.26504
16331	Inpp5d	10348244	4.88111	4.85652	0.024587
16332	Inppl1	10565996	8.87875	9.11848	-0.23973
16334	Ins2	10569358	5.15143	5.07243	0.079007
16336	Insl3	10572693	6.40708	6.18137	0.225717
16337	Insr	10576692	7.77945	8.16628	-0.386826
16337	Insr	10576696	7.43375	7.70551	-0.271763
16341	Eif3e	10428398	10.948	11.026	-0.078013
16348	Invs	10504865	6.72134	7.03363	-0.312286
16351	Ipp	10507286	6.87664	7.35032	-0.47368
16362	Irf1	10376060	8.32149	8.67904	-0.357553
16363	Irf2	10571705	7.37912	7.3792	-7.6314e-05
16367	Irs1	10356084	8.85075	8.43924	0.411507
16367	Irs1	10347792	4.69116	4.6954	-0.00424299
16370	Irs4	10607059	4.89924	4.87003	0.0292104
16372	Irx2	10406005	7.23975	7.10099	0.138764
16373	Irx3	10580577	6.62468	7.06954	-0.444856
16391	Irf9	10415319	6.00074	6.06041	-0.0596663
16396	Itch	10477604	8.64586	8.80849	-0.162626
16399	Itga2b	10391697	5.92239	5.91248	0.00991368
16400	Itga3	10390117	7.75168	9.17327	-1.42159
16402	Itga5	10433114	9.97903	10.1458	-0.16679
16403	Itga6	10472820	8.92649	9.82375	-0.89726
16404	Itga7	10367440	9.51232	9.14915	0.36317
16407	Itgae	10378286	4.68989	4.7193	-0.0294163
16410	Itgav	10473281	9.62494	10.012	-0.387096
16411	Itgax	10557895	4.54019	4.52067	0.0195204
16412	Itgb1	10576661	11.4237	11.5559	-0.13216
16413	Itgb1bp1	10399593	7.78379	7.65788	0.125907
16414	Itgb2	10364262	4.91932	4.8324	0.086917
16415	Itgb2l	10441178	5.50604	5.3915	0.114537
16416	Itgb3	10381809	8.51428	9.45946	-0.94518
16418	Eif6	10488929	11.0095	10.8509	0.158617
16419	Itgb5	10435305	9.78405	10.4012	-0.61714
16420	Itgb6	10483000	5.08309	4.55395	0.529144
16421	Itgb7	10432957	6.50971	6.75758	-0.24787
16423	Cd47	10436182	9.67436	10.265	-0.590636
16424	Itih1	10418455	4.98005	4.9631	0.0169503
16425	Itih2	10480003	4.55973	4.90714	-0.347406
16426	Itih3	10418434	5.40678	5.24437	0.162407
16427	Itih4	10413615	5.20185	5.12481	0.0770337
16428	Itk	10385428	4.79535	4.82723	-0.0318797
16430	Stt3a	10592217	11.0037	11.3347	-0.33098
16431	Itm2a	10606369	3.8681	3.65415	0.213947
16432	Itm2b	10421557	9.57857	10.1394	-0.560846
16434	Itpa	10476197	9.01811	8.89305	0.125054
16438	Itpr1	10540408	7.20654	7.16852	0.0380204
16439	Itpr2	10549282	7.09558	7.83412	-0.738546
16440	Itpr3	10443131	8.76164	8.85575	-0.094113
16443	Itsn1	10436892	7.87356	8.21612	-0.34256
16449	Jag1	10488060	7.3537	8.02904	-0.675336
16450	Jag2	10402808	7.84161	8.16287	-0.321263
16450	Jag2	10442454	9.22342	9.24072	-0.0172997
16451	Jak1	10514668	10.1137	10.5456	-0.431923
16452	Jak2	10462363	7.49247	8.34765	-0.855173
16456	F11r	10351623	5.40425	5.47676	-0.0725097
16467	Atcay	10371092	6.20116	5.98817	0.212984
16468	Jarid2	10404848	7.35056	7.53237	-0.181806
16469	Jrk	10429495	6.52544	6.63402	-0.10858
16470	Ush1g	10392904	6.75495	6.53695	0.218007
16475	Jub	10419790	8.8029	9.03074	-0.22784
16476	Jun	10514466	9.47636	9.64886	-0.172506
16477	Junb	10580282	7.21312	7.12178	0.0913404
16478	Jund	10572456	9.07207	8.88704	0.18503
16480	Jup	10391103	9.11095	9.71554	-0.604583
16490	Kcna2	10495193	5.89726	5.88858	0.00868035
16492	Kcna4	10474373	4.27273	4.30777	-0.0350363
16493	Kcna5	10548043	4.47356	4.67016	-0.196603
16495	Kcna7	10552932	5.38032	5.28193	0.0983904
16497	Kcnab1	10492402	6.08395	5.11449	0.969464
16498	Kcnab2	10518927	5.5355	5.41886	0.116644
16499	Kcnab3	10377516	6.46514	6.43896	0.026187
16504	Kcnc3	10552708	5.44496	5.43659	0.00836368
16506	Kcnd1	10598448	5.20954	5.449	-0.239456
16510	Kcnh1	10352798	5.9333	5.27553	0.65777
16511	Kcnh2	10528548	6.12432	6.40724	-0.282926
16513	Kcnj10	10351781	5.0635	4.78072	0.282784
16514	Kcnj11	10563480	5.94805	5.84588	0.102167
16516	Kcnj15	10437151	5.24413	5.14969	0.0944437
16517	Kcnj16	10382316	4.86393	4.63893	0.225004
16519	Kcnj3	10472155	4.42568	4.30574	0.11994
16524	Kcnj9	10360297	5.34431	5.22841	0.115897
16525	Kcnk1	10576581	5.68282	5.42158	0.261237
16526	Kcnk2	10360972	5.69177	5.38059	0.31118
16527	Kcnk3	10520506	5.93021	5.96311	-0.032903
16528	Kcnk4	10465500	6.08927	6.01736	0.0719037
16529	Kcnk5	10417798	5.97259	6.81827	-0.84568
16531	Kcnma1	10418053	4.40288	4.44124	-0.0383563
16533	Kcnmb1	10375137	7.39553	6.88272	0.512814
16534	Kcnn4	10550877	8.57418	8.79824	-0.224066
16536	Kcnq2	10490569	4.99664	4.95186	0.0447837
16541	Napsa	10552697	5.62756	5.11298	0.51458
16543	Mdfic	10536472	8.51543	8.68397	-0.16854
16548	Khk	10520612	6.49351	6.95384	-0.460333
16549	Khsrp	10452228	9.29761	9.08428	0.213327
16551	Kif11	10462796	8.86883	9.54519	-0.676363
16553	Kif13a	10408975	7.70666	7.86102	-0.154356
16554	Kif13b	10415911	6.91147	6.99181	-0.0803363
16558	Kif16b	10488156	6.53366	7.20585	-0.672186
16560	Kif1a	10356712	5.57279	5.61121	-0.0384197
16561	Kif1b	10518585	7.98267	8.00671	-0.024043
16562	Kif1c	10377953	8.65808	8.69221	-0.0341297
16562	Kif1c	10377982	7.46207	7.31454	0.147537
16563	Kif2a	10412011	9.52398	9.42082	0.103157
16564	Kif21a	10431659	7.74214	7.85611	-0.113966
16565	Kif21b	10350247	5.96713	5.72857	0.238564
16568	Kif3a	10376033	7.58804	7.72246	-0.134416
16569	Kif3b	10477297	7.97008	8.07854	-0.108456
16570	Kif3c	10394158	7.45271	7.44048	0.0122303
16571	Kif4	10601011	8.62279	9.05851	-0.435726
16572	Kif5a	10373113	4.96332	5.00127	-0.0379463
16573	Kif5b	10457273	9.63779	9.38746	0.250327
16574	Kif5c	10471994	6.46409	5.71691	0.747187
16576	Kif7	10564777	6.82829	6.84425	-0.0159596
16576	Kif7	10564791	7.02987	7.1701	-0.14023
16578	Kif9	10589541	4.44811	4.46692	-0.018813
16579	Kifap3	10351140	8.29006	8.86976	-0.579696
16581	Kifc2	10424945	5.98859	5.69971	0.288887
16582	Kifc3	10580807	7.04815	7.13961	-0.0914596
16588	Kin	10469145	6.57747	6.62776	-0.0502963
16589	Uhmk1	10359961	8.81059	9.10184	-0.291256
16590	Kit	10522530	5.30052	5.15919	0.141327
16592	Fabp5	10490838	9.7315	8.71605	1.01546
16592	Fabp5	10585699	9.80229	8.73769	1.0646
16593	Klc1	10398727	9.45966	9.63993	-0.180266
16594	Klc2	10464932	7.65602	7.77457	-0.11855
16596	Klf1	10573457	5.11157	4.91208	0.199494
16597	Klf12	10422013	5.00126	6.20458	-1.20332
16598	Klf2	10572800	7.97145	7.66377	0.307677
16599	Klf3	10522051	8.02379	8.10087	-0.0770796
16600	Klf4	10513008	7.28589	7.38617	-0.100286
16613	Klk1b11	10552587	4.58429	4.66096	-0.0766696
16619	Klk1b27	10552581	4.84282	4.84653	-0.00371298
16621	Klkb1	10578448	5.25414	5.19239	0.0617537
16646	Kpna1	10435470	8.64072	8.61404	0.0266837
16647	Kpna2	10392284	11.0011	11.1654	-0.164323
16647	Kpna2	10453512	10.858	11.0062	-0.148173
16647	Kpna2	10497503	11.3258	11.4794	-0.15362
16648	Kpna3	10420637	9.15708	9.25486	-0.097783
16649	Kpna4	10498623	9.1698	8.94572	0.224077
16650	Kpna6	10516678	9.30492	9.1128	0.19212
16651	Sspn	10542740	6.84599	8.32434	-1.47835
16653	Kras	10549256	9.11939	9.05593	0.0634604
16656	Hivep3	10507677	6.30492	6.35181	-0.0468896
16661	Krt10	10390831	6.08572	6.14249	-0.0567697
16663	Krt13	10391013	6.43711	7.89399	-1.45688
16664	Krt14	10391052	8.41052	8.9763	-0.565783
16665	Krt15	10391025	5.55245	5.4725	0.0799537
16667	Krt17	10391066	5.19853	5.40102	-0.202493
16669	Krt19	10391036	8.64804	8.65028	-0.00224632
16671	Krt33b	10390969	7.28795	6.95652	0.331434
16673	Krt36	10391005	5.09671	5.03983	0.0568737
16675	Krt27	10390816	5.76612	5.75754	0.00858035
16678	Krt1	10432852	4.62417	4.65635	-0.032183
16691	Krt8	10432918	6.72781	6.3854	0.34241
16700	Krtap6-1	10436760	2.75896	2.94978	-0.19082
16705	Krtap9-1	10381103	6.38302	6.47096	-0.0879397
16706	Ksr1	10388914	6.57272	6.88187	-0.309156
16709	Ktn1	10414374	8.4577	8.48114	-0.023433
16728	L1cam	10605113	6.86789	6.16865	0.699237
16763	Lad1	10350159	5.96057	5.70026	0.260314
16765	Stmn1	10508986	11.0678	10.9165	0.151214
16765	Stmn1	10513818	11.0735	10.9188	0.154637
16768	Lag3	10547906	5.32218	5.21734	0.104834
16770	Lalba	10432157	4.42557	4.30132	0.124244
16772	Lama1	10446473	5.19198	5.1016	0.090387
16773	Lama2	10368409	7.12695	8.21227	-1.08532
16776	Lama5	10490384	8.89975	8.98267	-0.0829197
16777	Lamb1-1	10395163	10.0162	9.95587	0.0603503
16779	Lamb2	10588942	8.37243	9.03953	-0.6671
[truncated: 16,203 more rows]
